# Supplementary material for: Construction and Application of a Korean Reference Panel for Imputing Classical Alleles and Amino Acids of Human Leukocyte Antigen Genes
Source: PLoS One. 2014 Nov 14;9(11):e112546. doi: 10.1371/journal.pone.0112546 (PMC4232350; doi:10.1371/journal.pone.0112546)
Supplement: File S2 — Korean HLA reference panel. (ZIP) [file pone.0112546.s002.zip]

Archive with 11 entries (11 files):
- HapMap3_CHB_JPT/hapmap3_r2_b36_chr6.MHC._plink.id61.bed
- HapMap3_CHB_JPT/hapmap3_r2_b36_chr6.MHC._plink.id61.bim
- HapMap3_CHB_JPT/hapmap3_r2_b36_chr6.MHC._plink.id61.fam
- HapMap3_CHB_JPT/hapmap3_r2_b36_chr6.MHC._plink.id61.genotyped_HLA.txt
- KOR_REF/Kim_KOR_HLA.bed
- KOR_REF/Kim_KOR_HLA.bgl.phased
- KOR_REF/Kim_KOR_HLA.bim
- KOR_REF/Kim_KOR_HLA.fam
- KOR_REF/Kim_KOR_HLA.FRQ.frq
- KOR_REF/Kim_KOR_HLA.markers
- README.txt
