# Supplementary material for: Construction and Application of a Korean Reference Panel for Imputing Classical Alleles and Amino Acids of Human Leukocyte Antigen Genes
Source: PLoS One. 2014 Nov 14;9(11):e112546. doi: 10.1371/journal.pone.0112546 (PMC4232350; doi:10.1371/journal.pone.0112546)
Supplement: File S2 — Korean HLA reference panel. (ZIP) [file pone.0112546.s002.zip › HapMap3_CHB_JPT/hapmap3_r2_b36_chr6.MHC._plink.id61.bim]

6	rs969931	0	29602876	T	G
6	rs7767894	0	29603106	T	C
6	rs6933331	0	29603259	A	G
6	rs6913746	0	29603794	C	T
6	rs6939431	0	29604199	A	G
6	rs9501676	0	29604755	A	G
6	rs9501677	0	29604981	A	G
6	rs1233426	0	29606081	T	C
6	rs1233425	0	29606476	G	C
6	rs362546	0	29607395	C	T
6	rs909968	0	29607484	T	C
6	rs909967	0	29607516	T	C
6	rs886381	0	29608204	T	C
6	rs1233422	0	29608391	C	T
6	rs2294748	0	29609161	A	G
6	rs9461533	0	29609401	G	A
6	rs1233421	0	29609493	A	C
6	rs9391895	0	29610015	A	G
6	rs7739937	0	29610609	C	G
6	rs1233420	0	29611302	A	G
6	rs6930217	0	29611761	C	T
6	rs6911709	0	29611922	G	A
6	rs6911894	0	29611991	G	A
6	rs6912673	0	29612138	A	G
6	rs6935418	0	29612236	G	T
6	rs3025671	0	29614106	A	G
6	rs3025667	0	29615197	C	G
6	rs362514	0	29615289	C	T
6	rs6931702	0	29615550	A	G
6	rs10484548	0	29616252	C	T
6	rs2534796	0	29617677	T	C
6	rs414390	0	29617853	G	A
6	rs362541	0	29618229	C	T
6	rs362540	0	29618304	G	A
6	rs362539	0	29618458	C	T
6	rs3025657	0	29619195	C	A
6	rs2534795	0	29619320	T	C
6	rs1233417	0	29619829	C	T
6	rs407161	0	29621786	A	G
6	rs398616	0	29622209	T	C
6	rs3094575	0	29623781	T	C
6	rs3094576	0	29624221	A	C
6	rs376681	0	29625072	G	A
6	rs365488	0	29625937	A	G
6	rs2745411	0	29626421	G	A
6	rs6902738	0	29626458	C	T
6	rs9368606	0	29626644	C	A
6	rs7763501	0	29626913	G	A
6	rs7763643	0	29626933	T	C
6	rs17351888	0	29627152	C	T
6	rs453658	0	29627827	G	A
6	rs7771629	0	29629928	C	T
6	rs6915177	0	29630567	T	C
6	rs2534791	0	29630691	G	A
6	rs7739536	0	29631451	G	T
6	rs2076486	0	29631851	G	A
6	rs2076485	0	29631931	G	A
6	rs404240	0	29631936	G	A
6	rs2076484	0	29631982	G	A
6	rs2534790	0	29632147	T	G
6	rs2745412	0	29632380	T	C
6	rs12665228	0	29633570	T	C
6	rs3025656	0	29634874	C	T
6	rs362536	0	29634919	C	T
6	rs64036	0	29635246	A	C
6	rs1233406	0	29635560	G	T
6	rs2272991	0	29635578	C	T
6	rs362513	0	29636297	G	A
6	rs1233405	0	29637733	A	G
6	rs362532	0	29638392	G	A
6	rs362531	0	29638434	A	G
6	rs362512	0	29638607	G	A
6	rs362511	0	29638829	G	A
6	rs362529	0	29638847	T	C
6	rs459970	0	29639232	A	G
6	rs362527	0	29639797	G	A
6	rs2523447	0	29640718	A	G
6	rs388234	0	29641274	T	C
6	rs3094577	0	29641849	A	G
6	rs12525160	0	29643196	A	G
6	rs1119080	0	29644664	A	G
6	rs1235162	0	29645203	G	A
6	rs1233400	0	29645954	A	G
6	rs1233399	0	29647461	A	G
6	rs3025652	0	29647744	A	G
6	rs362510	0	29648724	T	C
6	rs6912437	0	29649373	A	G
6	rs3025650	0	29650926	C	T
6	rs362525	0	29651625	G	T
6	rs362524	0	29651752	A	C
6	rs3117073	0	29652804	G	A
6	rs362522	0	29653187	T	C
6	rs1233397	0	29653694	G	A
6	rs6922798	0	29654208	G	A
6	rs1233396	0	29654778	A	G
6	rs926552	0	29656068	A	G
6	rs1233394	0	29657240	A	C
6	rs12530421	0	29657422	C	A
6	rs1233391	0	29658597	C	T
6	rs1233390	0	29659840	A	G
6	rs1233389	0	29660462	T	G
6	rs1233388	0	29661706	G	A
6	rs2235698	0	29663757	G	A
6	rs11966382	0	29663812	A	G
6	rs362521	0	29664738	T	C
6	rs1233384	0	29667274	T	C
6	rs6912589	0	29669829	A	G
6	rs17508548	0	29671046	G	T
6	rs9468559	0	29673266	C	A
6	rs3095273	0	29674348	A	G
6	rs3025646	0	29674821	C	T
6	rs3025645	0	29675600	A	T
6	rs362518	0	29675617	C	T
6	rs362517	0	29677024	A	G
6	rs3025643	0	29677934	A	G
6	rs3025642	0	29678295	A	G
6	rs3025640	0	29678644	T	C
6	rs2267633	0	29678820	G	A
6	rs2076483	0	29679524	G	A
6	rs10946999	0	29679588	T	G
6	rs3025638	0	29680900	A	G
6	rs2076482	0	29681233	A	G
6	rs3025637	0	29681825	A	G
6	rs29267	0	29682982	A	G
6	rs740883	0	29683384	T	A
6	rs740882	0	29683435	T	C
6	rs881284	0	29684026	T	C
6	rs29230	0	29684372	G	A
6	rs29262	0	29684571	G	A
6	rs29258	0	29685596	T	C
6	rs29257	0	29686009	G	A
6	rs29255	0	29687523	C	A
6	rs29253	0	29688415	G	A
6	rs29227	0	29688567	T	G
6	rs29226	0	29688990	G	T
6	rs29225	0	29689020	G	A
6	rs29224	0	29689322	A	T
6	rs3025632	0	29690279	T	C
6	rs16867690	0	29693362	T	C
6	rs17842396	0	29694363	C	T
6	rs6919973	0	29695853	T	C
6	rs29246	0	29696125	G	A
6	rs29223	0	29696523	C	A
6	rs6938190	0	29698846	G	A
6	rs3025626	0	29699843	A	G
6	rs2267635	0	29700410	G	A
6	rs715044	0	29701767	T	G
6	rs2021749	0	29706098	A	G
6	rs29243	0	29707081	A	G
6	rs444189	0	29713914	G	T
6	rs6928280	0	29715057	G	A
6	rs29218	0	29715408	G	A
6	rs29240	0	29715455	G	A
6	rs3025623	0	29715726	A	G
6	rs1233374	0	29716673	C	T
6	rs3117289	0	29717900	G	A
6	rs29273	0	29718968	C	G
6	rs29233	0	29719208	G	C
6	rs29232	0	29719410	C	T
6	rs3131854	0	29719864	T	C
6	rs3129073	0	29723801	G	A
6	rs439812	0	29724586	C	T
6	rs29269	0	29725726	T	C
6	rs29272	0	29726345	T	G
6	rs1233367	0	29730199	G	C
6	rs29254	0	29731573	C	T
6	rs29228	0	29731718	A	G
6	rs29235	0	29732057	C	T
6	rs29234	0	29732091	C	A
6	rs9468571	0	29732873	C	T
6	rs3130250	0	29732980	A	G
6	rs9257932	0	29734355	C	T
6	rs16895223	0	29734928	G	C
6	rs3135050	0	29736416	T	C
6	rs2535260	0	29736862	G	C
6	rs3117286	0	29737753	C	T
6	rs2857783	0	29739567	C	T
6	rs2535255	0	29739669	A	G
6	rs3130252	0	29739723	C	T
6	rs2256266	0	29740297	T	C
6	rs2857784	0	29740329	A	G
6	rs6905408	0	29741754	T	C
6	rs3130253	0	29741991	A	G
6	rs2535250	0	29742396	A	G
6	rs2535248	0	29742906	G	A
6	rs2857771	0	29742947	C	T
6	rs2071652	0	29743296	T	C
6	rs1318631	0	29743487	A	G
6	rs926827	0	29743496	T	C
6	rs2071653	0	29743907	T	C
6	rs9468582	0	29744162	G	A
6	rs2535246	0	29744388	G	T
6	rs9357083	0	29747623	C	T
6	rs9257936	0	29747755	T	C
6	rs9461544	0	29749274	C	T
6	rs2747419	0	29750173	T	G
6	rs9257940	0	29750488	G	A
6	rs9501680	0	29751072	C	T
6	rs378596	0	29751266	C	A
6	rs375984	0	29752481	T	C
6	rs2535238	0	29753017	A	C
6	rs387603	0	29753557	A	C
6	rs3129063	0	29753592	A	C
6	rs387642	0	29753613	T	C
6	rs396660	0	29754144	T	C
6	rs445150	0	29754858	C	T
6	rs2747429	0	29756356	C	T
6	rs2747430	0	29756485	A	G
6	rs3129054	0	29757035	T	C
6	rs385492	0	29757526	T	C
6	rs398931	0	29759471	C	G
6	rs2535236	0	29759664	T	C
6	rs3117292	0	29760178	G	A
6	rs3129045	0	29760555	A	C
6	rs2747442	0	29761165	G	A
6	rs3117294	0	29761308	G	T
6	rs3117295	0	29761356	C	T
6	rs2747445	0	29761674	A	C
6	rs2747453	0	29762922	C	T
6	rs2747454	0	29763092	A	G
6	rs2747457	0	29764396	G	T
6	rs2747458	0	29764557	G	A
6	rs2747460	0	29765106	T	C
6	rs2747466	0	29766548	G	A
6	rs3129039	0	29766843	A	G
6	rs3129029	0	29770422	G	T
6	rs3131888	0	29771868	C	T
6	rs3129090	0	29772110	T	C
6	rs3131886	0	29772431	C	T
6	rs3131875	0	29774090	T	C
6	rs7776082	0	29775252	A	G
6	rs3129070	0	29776055	T	C
6	rs3129066	0	29776516	G	A
6	rs9258102	0	29776892	C	T
6	rs3129190	0	29777422	C	T
6	rs2107203	0	29777809	A	G
6	rs3129055	0	29778240	G	A
6	rs3129046	0	29778631	A	G
6	rs9258122	0	29779719	A	G
6	rs2394660	0	29780665	A	G
6	rs3131863	0	29781462	G	A
6	rs11962017	0	29781979	A	G
6	rs3116788	0	29782176	C	T
6	rs1476572	0	29782720	G	T
6	rs3131862	0	29783206	T	A
6	rs1610584	0	29783594	A	G
6	rs1610585	0	29783655	C	G
6	rs9258126	0	29783770	C	T
6	rs1610586	0	29784295	T	C
6	rs6457009	0	29784516	A	G
6	rs7762253	0	29784802	T	C
6	rs3871467	0	29785228	A	G
6	rs3871468	0	29785620	C	T
6	rs1610742	0	29785931	C	T
6	rs4098873	0	29786129	T	C
6	rs1610593	0	29786499	A	G
6	rs1611356	0	29786995	C	G
6	rs1610594	0	29787026	C	T
6	rs1611364	0	29787581	T	C
6	rs1611371	0	29788000	C	T
6	rs1611381	0	29788471	T	C
6	rs7741807	0	29788636	C	G
6	rs1611388	0	29788768	C	T
6	rs1632964	0	29790218	T	C
6	rs1627465	0	29790880	G	A
6	rs1632962	0	29791787	A	G
6	rs2517912	0	29791923	T	C
6	rs2517911	0	29792613	C	T
6	rs7759272	0	29792973	C	T
6	rs9258158	0	29796159	G	A
6	rs2517910	0	29796480	A	C
6	rs1632957	0	29796646	G	A
6	rs3757324	0	29797106	T	G
6	rs9258170	0	29797569	G	T
6	rs1362126	0	29798998	A	G
6	rs9258186	0	29800313	G	A
6	rs1736926	0	29800541	A	G
6	rs2072898	0	29800708	G	T
6	rs2235383	0	29801478	G	A
6	rs1059174	0	29802406	C	T
6	rs2523405	0	29803284	G	T
6	rs17875386	0	29803391	T	C
6	rs1628578	0	29803481	C	A
6	rs2523404	0	29803692	T	C
6	rs2735059	0	29803833	A	G
6	rs1736921	0	29804188	G	A
6	rs2272874	0	29804224	C	T
6	rs3736694	0	29804828	C	A
6	rs2735058	0	29805672	A	G
6	rs2743925	0	29806029	G	A
6	rs1611350	0	29806800	C	T
6	rs2523402	0	29807135	C	T
6	rs3909134	0	29807232	G	A
6	rs1610601	0	29808162	A	C
6	rs2735054	0	29808594	G	A
6	rs2735052	0	29809543	A	G
6	rs7773358	0	29809779	T	C
6	rs1610602	0	29810040	A	C
6	rs2523395	0	29810489	A	G
6	rs2394159	0	29810658	G	A
6	rs2248927	0	29810688	A	G
6	rs2394160	0	29811241	G	A
6	rs9258205	0	29811802	C	T
6	rs1736916	0	29812062	C	T
6	rs9258206	0	29812216	A	G
6	rs1736915	0	29812295	A	G
6	rs1736914	0	29812358	T	G
6	rs1736913	0	29812379	T	C
6	rs9258207	0	29812422	T	C
6	rs9258208	0	29812524	T	C
6	rs9258209	0	29813381	T	C
6	rs2735051	0	29813667	A	G
6	rs1736911	0	29813751	T	C
6	rs1736910	0	29813803	T	G
6	rs9258211	0	29814159	A	G
6	rs2844831	0	29814256	C	T
6	rs9258213	0	29814670	C	T
6	rs932338	0	29814912	A	G
6	rs1633096	0	29815246	T	G
6	rs9258218	0	29816007	A	G
6	rs1610603	0	29816201	T	C
6	rs2743951	0	29817213	T	C
6	rs2517938	0	29817819	C	T
6	rs909732	0	29817846	A	G
6	rs4713240	0	29818705	G	A
6	rs1610613	0	29818942	T	C
6	rs9258220	0	29819020	T	C
6	rs2523386	0	29819726	A	G
6	rs9258225	0	29820683	G	A
6	rs2844845	0	29820738	A	T
6	rs2072894	0	29821015	T	C
6	rs1737087	0	29821747	A	G
6	rs2523385	0	29821905	A	G
6	rs1737086	0	29822392	A	C
6	rs34260811	0	29823311	A	C
6	rs1633086	0	29823741	A	G
6	rs1633085	0	29823976	T	C
6	rs1737085	0	29824369	T	G
6	rs733841	0	29825959	T	C
6	rs1610621	0	29826769	A	G
6	rs909728	0	29827540	T	C
6	rs909726	0	29827970	T	C
6	rs909725	0	29828300	T	C
6	rs4713244	0	29829125	A	G
6	rs1611297	0	29829734	C	T
6	rs9391630	0	29830494	G	A
6	rs9258260	0	29831140	T	C
6	rs4947236	0	29831653	T	C
6	rs1633070	0	29832126	T	C
6	rs1633069	0	29832180	C	G
6	rs1633068	0	29832289	T	C
6	rs1737079	0	29832724	G	A
6	rs1737078	0	29832918	T	G
6	rs9258265	0	29833043	A	T
6	rs1737076	0	29833300	G	A
6	rs9258266	0	29833431	T	C
6	rs1633063	0	29834025	T	C
6	rs1633059	0	29834529	C	T
6	rs1633057	0	29835002	A	G
6	rs1610628	0	29836188	C	A
6	rs1610630	0	29837265	C	T
6	rs9500976	0	29838369	G	A
6	rs9258275	0	29838483	A	G
6	rs1633048	0	29838621	A	G
6	rs1737069	0	29838709	T	C
6	rs1737068	0	29838902	C	A
6	rs7759474	0	29839614	T	C
6	rs1611285	0	29839766	C	T
6	rs1626392	0	29840223	T	C
6	rs1625636	0	29840281	T	C
6	rs1633041	0	29841202	A	G
6	rs1737055	0	29841721	A	G
6	rs2735046	0	29842077	A	G
6	rs1737052	0	29842097	C	A
6	rs1737049	0	29843083	G	A
6	rs1737046	0	29843672	A	G
6	rs1737043	0	29844026	T	C
6	rs1737041	0	29844208	A	C
6	rs1737040	0	29844580	C	T
6	rs1737038	0	29844670	C	T
6	rs17185001	0	29844852	G	A
6	rs11753872	0	29844921	A	C
6	rs1737031	0	29845460	T	C
6	rs1737030	0	29845542	A	G
6	rs2844843	0	29845656	C	T
6	rs6932033	0	29845825	G	A
6	rs12662393	0	29846548	T	G
6	rs3888722	0	29846979	G	C
6	rs885940	0	29847036	T	C
6	rs1610635	0	29847413	C	A
6	rs7740113	0	29848013	G	A
6	rs9258302	0	29849317	C	T
6	rs1362068	0	29850087	C	T
6	rs1362070	0	29850278	C	T
6	rs9500983	0	29850321	C	T
6	rs1633036	0	29850788	C	T
6	rs9258303	0	29850909	T	C
6	rs9500845	0	29851096	G	A
6	rs4122198	0	29853572	C	T
6	rs1615962	0	29853705	A	G
6	rs1615251	0	29853740	A	T
6	rs1633030	0	29853773	C	T
6	rs1614309	0	29853863	A	G
6	rs2844836	0	29854002	C	T
6	rs1633028	0	29854346	G	T
6	rs1633021	0	29854848	C	T
6	rs2735042	0	29855352	G	A
6	rs17185076	0	29855368	T	C
6	rs1611229	0	29856185	C	T
6	rs1002046	0	29861995	T	C
6	rs7758742	0	29863635	C	T
6	rs2735035	0	29865694	T	C
6	rs1610640	0	29866504	C	T
6	rs1610641	0	29867045	G	A
6	rs1610642	0	29867057	T	C
6	rs1610644	0	29867424	T	C
6	rs1611205	0	29867802	C	T
6	rs1610719	0	29868656	G	A
6	rs1610723	0	29869452	C	A
6	rs1610724	0	29869495	C	T
6	rs35728173	0	29869631	T	C
6	rs16895757	0	29870157	T	C
6	rs1633011	0	29870672	T	C
6	rs11758087	0	29872422	A	G
6	rs1633005	0	29872451	T	C
6	rs11751282	0	29872686	G	T
6	rs1630969	0	29872980	A	G
6	rs9468623	0	29872999	G	A
6	rs1633002	0	29873026	T	A
6	rs2523414	0	29873066	C	T
6	rs28634576	0	29875722	G	A
6	rs7741100	0	29876102	A	C
6	rs11751333	0	29876116	T	C
6	rs2517922	0	29876280	C	A
6	rs1611185	0	29876323	C	T
6	rs2017525	0	29876482	T	C
6	rs909718	0	29876684	A	C
6	rs2894117	0	29876780	G	C
6	rs1610711	0	29877476	C	A
6	rs4281004	0	29877536	C	T
6	rs1610714	0	29877808	C	T
6	rs1736981	0	29878301	A	G
6	rs1610657	0	29879045	C	T
6	rs1611192	0	29879858	G	A
6	rs1632988	0	29880374	A	G
6	rs2394173	0	29881137	T	C
6	rs1632983	0	29881488	T	C
6	rs17178826	0	29881516	G	A
6	rs9468630	0	29881520	A	G
6	rs9258447	0	29881831	T	C
6	rs1736976	0	29881978	G	A
6	rs11757182	0	29883504	C	A
6	rs2523409	0	29883641	G	A
6	rs9468632	0	29883918	T	C
6	rs1736971	0	29884301	T	G
6	rs1632973	0	29885150	T	C
6	rs4098859	0	29885178	G	A
6	rs1632971	0	29885890	T	C
6	rs1736963	0	29885962	A	G
6	rs9357086	0	29886008	C	G
6	rs2523408	0	29886088	C	A
6	rs9258466	0	29886192	G	C
6	rs1610663	0	29886605	T	C
6	rs1610699	0	29886966	G	T
6	rs3926748	0	29888311	A	G
6	rs753544	0	29888508	T	C
6	rs1610707	0	29890027	A	C
6	rs11753629	0	29890310	A	G
6	rs1736959	0	29890449	T	C
6	rs11753654	0	29890600	T	C
6	rs1736957	0	29890612	C	T
6	rs1736956	0	29890669	G	A
6	rs1077432	0	29890847	C	T
6	rs1318083	0	29891198	A	T
6	rs1619379	0	29893214	T	C
6	rs2735028	0	29893517	T	C
6	AFFX-SNP_12334861__rs1736951	0	29893755	T	C
6	rs2743933	0	29894199	C	T
6	rs1633053	0	29894466	A	G
6	rs1736946	0	29894711	C	T
6	rs2743931	0	29895051	C	T
6	rs2394177	0	29895348	G	A
6	rs1155143	0	29896371	G	A
6	rs3873245	0	29896516	T	C
6	rs1610675	0	29896585	T	C
6	rs1610678	0	29897169	T	C
6	rs1611149	0	29897978	C	T
6	rs1632949	0	29901703	C	T
6	rs1736936	0	29902296	G	A
6	rs3115630	0	29902480	T	C
6	rs17875406	0	29905427	A	G
6	rs1632933	0	29905912	C	T
6	rs915669	0	29906404	G	T
6	rs915668	0	29906438	C	G
6	rs1063320	0	29906728	C	G
6	rs1233330	0	29907082	A	G
6	rs1611139	0	29907095	A	C
6	rs2517898	0	29907725	C	G
6	rs11753296	0	29909089	A	G
6	rs1610682	0	29909303	C	T
6	rs2517892	0	29909453	T	C
6	rs7772553	0	29910300	A	C
6	rs2517889	0	29911367	A	G
6	rs16896051	0	29911797	G	T
6	rs16896052	0	29912155	G	A
6	rs2394178	0	29912824	A	G
6	rs2394180	0	29913178	C	T
6	rs2735014	0	29913788	A	C
6	rs2254071	0	29914041	T	C
6	rs9258525	0	29914320	C	T
6	rs2523779	0	29914601	T	C
6	rs407238	0	29914880	C	G
6	rs2743937	0	29915902	C	T
6	rs1233320	0	29916011	G	C
6	rs2735005	0	29916443	G	A
6	rs2735003	0	29916613	G	T
6	rs9258537	0	29916840	A	G
6	rs9258538	0	29916856	T	C
6	rs2734999	0	29916896	T	C
6	rs2523777	0	29917066	T	C
6	rs2523776	0	29917173	G	T
6	rs1611133	0	29917361	T	C
6	rs4607472	0	29918522	G	A
6	rs2523769	0	29919001	A	C
6	rs2844827	0	29919216	C	T
6	rs16896081	0	29919688	T	C
6	rs4084097	0	29919729	C	T
6	rs2734994	0	29920009	T	C
6	rs5013310	0	29920383	T	C
6	rs2734990	0	29920484	T	A
6	rs2523767	0	29920786	G	A
6	rs2523766	0	29920813	G	A
6	rs2517879	0	29920953	A	G
6	rs9258555	0	29920995	C	G
6	rs3873260	0	29921661	G	A
6	rs9258557	0	29921921	T	C
6	rs3128912	0	29923616	T	C
6	rs3115629	0	29923692	C	T
6	rs2394185	0	29924350	G	T
6	rs2394186	0	29924400	G	A
6	rs11759549	0	29925902	C	G
6	rs3115628	0	29926000	C	T
6	rs2734986	0	29926547	C	T
6	rs2734985	0	29926641	C	T
6	rs2247504	0	29927056	A	G
6	rs2523759	0	29927072	G	A
6	rs2508052	0	29927981	A	C
6	rs2508050	0	29928026	C	T
6	rs3115627	0	29928257	G	A
6	rs5013088	0	29928368	C	T
6	rs2523756	0	29928696	G	A
6	rs2734984	0	29928810	C	T
6	rs16896119	0	29929029	T	G
6	rs9258631	0	29929272	C	A
6	rs2734980	0	29929875	A	G
6	rs2517862	0	29929916	T	C
6	rs2517861	0	29929961	T	C
6	rs3115626	0	29930040	C	T
6	rs2975033	0	29930240	A	G
6	rs2428510	0	29931006	A	G
6	rs2517855	0	29931143	A	G
6	rs2844826	0	29931298	G	A
6	rs3132726	0	29931585	A	G
6	rs6919513	0	29931973	T	C
6	rs1611684	0	29933825	T	C
6	rs9258725	0	29934193	C	T
6	rs9258738	0	29935369	C	A
6	rs1611699	0	29935732	A	T
6	rs17185692	0	29936295	A	G
6	rs1611703	0	29936414	G	A
6	rs2523822	0	29936639	G	A
6	rs1611710	0	29936895	T	C
6	rs9258750	0	29936951	G	A
6	rs1611711	0	29937087	A	G
6	rs1611713	0	29937230	G	T
6	rs1611714	0	29937386	A	G
6	rs2517830	0	29937545	G	T
6	rs1611717	0	29937556	C	T
6	rs9468643	0	29937850	T	C
6	rs3094169	0	29937965	T	C
6	rs7760172	0	29938053	C	T
6	rs9258766	0	29938390	A	G
6	rs1611723	0	29938484	G	A
6	rs9258771	0	29938631	G	A
6	rs1611732	0	29938987	T	C
6	rs1611738	0	29939685	A	C
6	rs2508046	0	29941012	T	C
6	rs3094165	0	29941520	A	G
6	rs9468646	0	29941619	C	T
6	AFFX-SNP_7453325__rs2734974	0	29941758	G	A
6	rs2734973	0	29941927	T	C
6	rs2734971	0	29942428	A	G
6	rs3132722	0	29942930	T	C
6	rs11967812	0	29943610	C	T
6	rs1611631	0	29943633	T	C
6	rs3094159	0	29943813	A	G
6	rs3094157	0	29944218	C	G
6	rs1611635	0	29944442	T	C
6	rs9258866	0	29944503	A	C
6	rs3132718	0	29944556	C	T
6	rs1611636	0	29944682	C	A
6	rs9258876	0	29945051	A	G
6	rs9258883	0	29945167	C	T
6	rs885928	0	29946078	G	A
6	rs3094654	0	29947795	C	T
6	rs9258966	0	29948361	T	C
6	rs3132714	0	29948627	C	T
6	rs3132712	0	29949000	G	A
6	rs9259004	0	29950151	T	C
6	rs3115619	0	29950858	G	A
6	rs2523809	0	29957598	T	G
6	rs2523807	0	29958253	G	A
6	rs9259269	0	29965944	G	A
6	rs17179417	0	29976032	C	T
6	rs2517904	0	29976963	G	A
6	rs9259545	0	29978470	T	C
6	rs1611523	0	29980521	C	T
6	rs2734928	0	29987783	G	A
6	rs3132689	0	29990509	G	T
6	rs1611430	0	30001440	C	T
6	rs9259831	0	30003207	T	G
6	rs2524005	0	30007656	A	G
6	rs2860580	0	30014670	A	G
6	rs1062405	0	30021494	T	C
6	rs2499	0	30021521	T	G
6	rs2571382	0	30021706	T	C
6	rs376646	0	30022356	A	G
6	rs2735097	0	30023280	A	C
6	rs7745413	0	30023448	T	C
6	rs1655900	0	30024597	A	G
6	rs2523949	0	30025570	G	T
6	rs3094674	0	30026517	G	C
6	rs17179655	0	30026736	T	C
6	rs2975042	0	30028515	G	T
6	rs404046	0	30031796	A	G
6	rs12665039	0	30032758	C	T
6	rs429511	0	30032810	C	T
6	rs2523942	0	30033065	G	T
6	rs2523940	0	30033796	G	A
6	rs9260679	0	30034356	G	A
6	rs6457104	0	30037206	G	T
6	rs9260706	0	30037315	A	G
6	rs1632872	0	30037807	A	G
6	rs7739434	0	30038598	G	A
6	rs2523933	0	30040271	T	G
6	rs3903160	0	30040876	A	G
6	rs6457109	0	30041240	C	T
6	rs3893259	0	30042433	A	G
6	rs4713270	0	30042676	A	G
6	rs3869062	0	30042870	G	A
6	rs4959036	0	30044114	G	T
6	rs17186496	0	30044173	G	A
6	rs12193110	0	30045083	T	C
6	rs12206499	0	30045106	G	A
6	rs2517672	0	30045241	G	A
6	rs2256539	0	30045719	C	T
6	rs1061535	0	30045903	T	C
6	rs6457116	0	30046004	A	G
6	rs6916422	0	30046089	T	C
6	rs2523971	0	30046237	A	C
6	rs2523969	0	30046756	T	A
6	rs2735079	0	30046911	T	C
6	rs2523966	0	30047219	G	A
6	rs2523962	0	30047523	A	G
6	rs435766	0	30047831	A	G
6	rs2523960	0	30047931	C	T
6	rs2523957	0	30048239	G	A
6	rs2256902	0	30048351	A	G
6	rs5009448	0	30048467	T	C
6	rs2844805	0	30048658	A	G
6	rs2256919	0	30048729	C	A
6	rs2735078	0	30049379	G	A
6	rs2523946	0	30049922	T	C
6	rs3823355	0	30050062	T	C
6	rs2232236	0	30050170	T	G
6	rs3823358	0	30050184	A	G
6	rs35066870	0	30050618	G	A
6	rs2232238	0	30050836	C	T
6	rs2232239	0	30050845	C	T
6	rs2523943	0	30050906	G	T
6	rs400488	0	30051014	A	G
6	rs6904029	0	30051046	A	G
6	rs2735076	0	30051469	A	G
6	rs2394250	0	30051635	T	G
6	rs2245961	0	30051983	C	A
6	rs3823375	0	30052137	C	T
6	rs2571375	0	30053249	G	A
6	rs3823384	0	30053347	G	A
6	rs9260860	0	30053487	T	C
6	rs2246199	0	30053599	T	C
6	rs9468671	0	30054527	C	T
6	rs2108691	0	30056344	T	G
6	rs2735069	0	30056461	T	G
6	rs9260916	0	30056687	T	C
6	rs9260918	0	30056730	T	C
6	rs423808	0	30057102	T	G
6	rs2246638	0	30057476	A	G
6	rs2394255	0	30057800	A	G
6	rs379221	0	30058119	G	A
6	rs401618	0	30058189	G	A
6	rs2735068	0	30058562	G	A
6	rs2517808	0	30058990	T	C
6	rs2735067	0	30059085	G	A
6	rs11757750	0	30060141	C	T
6	rs17186937	0	30060793	C	T
6	rs11755961	0	30061078	T	C
6	rs11756025	0	30061421	T	C
6	rs4947244	0	30062343	G	C
6	rs17180570	0	30062763	C	T
6	rs3901554	0	30063004	C	T
6	rs5025708	0	30063178	G	T
6	rs12665186	0	30064821	G	A
6	rs9260930	0	30064932	C	T
6	rs4959039	0	30065048	G	A
6	rs12662611	0	30065056	T	C
6	rs9260954	0	30067914	G	C
6	rs7749944	0	30067979	C	A
6	rs16896853	0	30068310	A	C
6	rs9468675	0	30068695	T	G
6	rs9260967	0	30069346	A	G
6	rs9260968	0	30069418	A	C
6	rs9260984	0	30070247	A	G
6	rs9260988	0	30070494	C	T
6	rs6457121	0	30071044	A	G
6	rs6910898	0	30071158	C	T
6	rs9260997	0	30071295	T	C
6	rs9260998	0	30071601	G	A
6	rs9261013	0	30072927	G	A
6	rs6911279	0	30073323	G	A
6	rs9261035	0	30074154	A	G
6	rs9261040	0	30074599	G	A
6	rs6941318	0	30074829	C	T
6	rs17180940	0	30075117	T	G
6	rs6904120	0	30075721	C	T
6	rs356960	0	30076254	T	C
6	rs9261081	0	30077019	C	T
6	rs9261091	0	30077952	T	G
6	rs11755549	0	30078317	G	A
6	rs11760176	0	30078406	T	C
6	rs7758512	0	30078568	G	T
6	rs9261093	0	30078664	C	T
6	rs7742712	0	30079056	G	C
6	rs6905157	0	30079527	G	A
6	rs2286405	0	30081371	G	A
6	rs9393986	0	30081505	C	T
6	rs9261105	0	30082479	G	A
6	rs356968	0	30083026	T	G
6	rs9261108	0	30083566	A	G
6	rs12661053	0	30086006	T	C
6	rs9261117	0	30086632	C	G
6	rs9261129	0	30087558	C	T
6	rs3734836	0	30088052	C	T
6	rs9261130	0	30088424	A	G
6	rs3121597	0	30088655	A	G
6	rs9261138	0	30089494	T	C
6	rs6457126	0	30091018	C	T
6	rs356954	0	30091517	C	T
6	rs9357092	0	30092231	A	G
6	rs9261145	0	30092844	T	C
6	rs6926792	0	30093828	A	G
6	rs3115631	0	30094303	A	T
6	rs6931776	0	30094406	G	A
6	rs165256	0	30094663	C	T
6	rs4711206	0	30095163	A	G
6	rs9261151	0	30095717	A	G
6	rs3129012	0	30096621	A	G
6	rs3891156	0	30096719	A	G
6	rs12183226	0	30097575	C	T
6	rs9261156	0	30099517	T	G
6	rs6919617	0	30099678	G	A
6	rs1150743	0	30100240	T	C
6	rs6925061	0	30100265	T	C
6	rs259925	0	30100716	A	G
6	rs166325	0	30101175	C	G
6	rs9261171	0	30104100	G	A
6	rs9261174	0	30104834	C	T
6	rs7760299	0	30105812	G	A
6	rs7746866	0	30106161	C	T
6	rs9261189	0	30108259	T	C
6	rs16896923	0	30108666	C	T
6	rs10947046	0	30108952	G	T
6	rs9261193	0	30110152	C	T
6	rs166326	0	30110839	A	G
6	rs166327	0	30110860	T	C
6	rs3869067	0	30111776	G	A
6	rs3869068	0	30112031	T	C
6	rs259932	0	30112828	C	T
6	rs9261203	0	30113022	G	A
6	rs9261207	0	30114461	C	T
6	rs9405044	0	30114744	A	G
6	rs259934	0	30114855	T	C
6	rs259937	0	30115472	C	T
6	rs3910312	0	30116725	C	A
6	rs9261212	0	30116975	C	T
6	rs9261216	0	30118118	G	A
6	rs9380150	0	30118471	C	T
6	rs9261217	0	30118487	C	T
6	rs259939	0	30119560	C	T
6	rs11965452	0	30119781	A	C
6	rs259940	0	30119913	G	A
6	rs9261224	0	30121866	A	G
6	rs259942	0	30123146	T	C
6	rs259943	0	30123309	C	T
6	rs3132128	0	30124169	C	T
6	rs6457138	0	30124276	C	A
6	rs7771476	0	30124552	G	A
6	rs259945	0	30127185	A	T
6	rs28874064	0	30127807	G	A
6	rs28570682	0	30129719	C	T
6	rs7761314	0	30130132	T	C
6	rs9261258	0	30130787	A	G
6	rs3869070	0	30131847	C	T
6	rs9261261	0	30132344	G	A
6	rs9366752	0	30132656	T	C
6	rs6911724	0	30133158	A	G
6	rs9261264	0	30133189	C	T
6	rs259919	0	30133482	A	G
6	rs259920	0	30133738	A	G
6	rs6917477	0	30133963	C	G
6	rs16896944	0	30134125	C	T
6	rs10484549	0	30134269	C	T
6	rs9261265	0	30134329	C	T
6	rs3757327	0	30135392	A	G
6	rs3132129	0	30135839	A	G
6	rs3757328	0	30136331	A	G
6	rs3757329	0	30136403	C	A
6	rs3757333	0	30136585	A	C
6	rs9295829	0	30136779	G	A
6	rs1150742	0	30136810	C	T
6	rs7770092	0	30136850	T	C
6	rs7770505	0	30136892	A	G
6	rs10745	0	30138036	A	G
6	rs9261269	0	30138093	A	G
6	rs9261270	0	30138114	A	G
6	rs1150740	0	30138668	A	C
6	rs9261277	0	30139070	C	T
6	rs1150739	0	30139324	T	C
6	rs8321	0	30140501	C	A
6	rs3188482	0	30140652	G	A
6	rs3807030	0	30141669	T	G
6	rs1150738	0	30143068	A	C
6	rs9261281	0	30143320	T	C
6	rs9261285	0	30144062	A	C
6	rs2074482	0	30144450	A	C
6	rs17187707	0	30144507	G	A
6	rs12526	0	30146036	A	G
6	rs1245371	0	30146331	G	A
6	rs9261290	0	30146626	C	T
6	rs2301751	0	30147463	T	C
6	rs9393989	0	30148063	A	G
6	rs2074480	0	30148789	G	T
6	rs2074479	0	30148988	G	A
6	rs9261301	0	30149538	G	A
6	rs9261302	0	30150328	A	G
6	rs3807033	0	30151934	A	G
6	rs3807034	0	30151971	C	T
6	rs3132682	0	30152367	G	C
6	rs3807035	0	30152806	T	C
6	rs1150735	0	30153178	A	G
6	rs2394734	0	30154225	A	G
6	rs1150733	0	30154406	A	G
6	rs4711209	0	30155382	A	G
6	rs9261316	0	30155816	A	G
6	rs7382061	0	30155944	T	C
6	rs9261317	0	30156284	T	A
6	rs6909253	0	30163622	G	T
6	rs9261361	0	30163912	G	A
6	rs1264708	0	30165133	G	A
6	rs11965797	0	30165742	T	C
6	rs9468687	0	30165964	A	G
6	rs9261371	0	30166967	T	C
6	rs9261375	0	30167430	G	A
6	rs9261376	0	30167571	G	C
6	rs7753935	0	30168762	A	C
6	rs17187805	0	30169181	A	G
6	rs9261389	0	30169534	G	C
6	rs6923832	0	30170037	A	G
6	rs6457144	0	30171347	T	A
6	rs7765810	0	30171475	A	C
6	rs9261394	0	30172541	A	G
6	rs17187826	0	30172823	A	G
6	rs1264704	0	30173298	A	G
6	rs1264703	0	30173395	G	C
6	rs916570	0	30174010	G	A
6	rs9295834	0	30174224	C	T
6	rs1264701	0	30174337	T	G
6	rs7763159	0	30175660	A	G
6	rs1264695	0	30175871	G	A
6	rs9261403	0	30177504	T	G
6	rs1108052	0	30177774	C	A
6	rs1110446	0	30178916	T	C
6	rs2240070	0	30179089	T	C
6	rs1116222	0	30179258	G	T
6	rs1116221	0	30179309	T	C
6	rs17194258	0	30179336	A	G
6	rs11964542	0	30179739	C	T
6	rs2844796	0	30180490	A	G
6	rs2248289	0	30180700	C	T
6	rs3132680	0	30181174	A	C
6	rs2844795	0	30181826	C	T
6	rs2523992	0	30183082	G	T
6	rs3132679	0	30183822	T	C
6	rs2023472	0	30183843	A	G
6	rs2240068	0	30184609	G	T
6	rs2074483	0	30184734	A	G
6	rs2523990	0	30185208	G	A
6	rs4959041	0	30185946	C	T
6	rs2523989	0	30186254	T	C
6	rs2239529	0	30186309	T	C
6	rs2523988	0	30187108	C	T
6	rs2249099	0	30187286	A	C
6	rs2523987	0	30187972	C	A
6	rs3734837	0	30188015	A	G
6	rs3734838	0	30188210	A	G
6	rs2517598	0	30188253	A	G
6	rs34704616	0	30188348	A	G
6	rs2844793	0	30188475	A	G
6	rs9261425	0	30189087	T	C
6	rs2517597	0	30189168	A	G
6	rs2523986	0	30189225	T	C
6	rs2523985	0	30189313	C	T
6	rs2523984	0	30189982	T	C
6	rs2523981	0	30191161	T	C
6	rs2517595	0	30192528	A	G
6	rs1015465	0	30194319	C	T
6	rs9261434	0	30195755	G	C
6	rs9261438	0	30197259	T	C
6	rs2523974	0	30197407	G	T
6	rs9261440	0	30198799	C	T
6	rs9261441	0	30199737	A	G
6	rs1419675	0	30200686	G	T
6	rs1419674	0	30200914	T	G
6	rs10947055	0	30201343	C	T
6	rs9261442	0	30201723	G	A
6	rs9261444	0	30202590	T	C
6	rs9261446	0	30202819	A	G
6	rs10484550	0	30202835	C	T
6	rs9261447	0	30203181	C	T
6	rs9261448	0	30203308	C	T
6	rs1419673	0	30204696	G	A
6	rs9261450	0	30205797	G	A
6	rs757263	0	30206302	T	C
6	rs9461570	0	30207437	A	G
6	rs9261453	0	30207927	G	A
6	rs9261455	0	30207975	G	T
6	rs9261457	0	30208200	G	A
6	rs1362104	0	30209635	G	A
6	rs2523995	0	30210163	T	C
6	rs4713293	0	30210394	G	A
6	rs2517591	0	30211028	A	T
6	rs1541270	0	30211310	T	G
6	rs1541269	0	30211339	A	G
6	rs1541268	0	30211373	G	A
6	rs9261466	0	30211819	T	C
6	rs9261467	0	30211877	G	A
6	rs2021723	0	30211902	A	G
6	rs9261468	0	30212459	G	A
6	rs2857458	0	30212762	G	A
6	rs9261470	0	30212787	A	G
6	rs9261471	0	30213328	C	T
6	rs2107202	0	30213722	T	C
6	rs2857435	0	30214003	T	A
6	rs2857438	0	30214181	A	G
6	rs2857439	0	30214275	A	G
6	rs2857440	0	30214472	C	T
6	rs9261487	0	30217186	A	C
6	rs9261488	0	30217391	T	C
6	rs9261489	0	30217461	G	A
6	rs9261490	0	30217810	C	T
6	rs9261492	0	30218037	A	G
6	rs9261494	0	30218503	C	T
6	rs9261496	0	30218993	T	C
6	rs9261505	0	30220387	G	A
6	rs9261508	0	30220683	C	T
6	rs9261511	0	30221224	A	C
6	rs3815086	0	30221323	T	C
6	rs3815082	0	30221934	G	A
6	rs3815081	0	30222053	G	A
6	rs4959044	0	30222645	T	C
6	rs757262	0	30222934	T	C
6	rs757261	0	30223042	A	G
6	rs757260	0	30223183	T	C
6	rs9261513	0	30223463	G	A
6	rs757259	0	30223521	A	G
6	rs1573299	0	30223944	T	C
6	rs3132676	0	30224057	A	G
6	rs1573298	0	30224139	C	G
6	rs9261518	0	30224964	A	G
6	rs1557611	0	30226339	T	C
6	rs1557608	0	30226561	G	T
6	rs1557607	0	30226616	G	A
6	rs4392759	0	30226686	A	G
6	rs9468692	0	30227869	T	G
6	rs9261531	0	30228247	T	C
6	rs2257914	0	30228542	A	C
6	rs9468693	0	30228616	C	T
6	rs9261532	0	30228924	G	T
6	rs2517655	0	30229027	T	C
6	rs2508031	0	30229045	T	C
6	rs2517653	0	30229164	A	G
6	rs2022065	0	30229439	T	C
6	rs3734840	0	30229584	C	T
6	rs3094134	0	30230133	T	C
6	rs2517647	0	30230163	T	G
6	rs2517645	0	30230602	C	T
6	rs2523735	0	30230636	G	C
6	rs3757334	0	30231146	G	T
6	rs1967	0	30233516	T	C
6	rs9261535	0	30235302	A	G
6	rs1573296	0	30235784	G	A
6	rs1318638	0	30235852	T	C
6	rs12212092	0	30236421	T	C
6	rs2523734	0	30237655	C	A
6	rs9261536	0	30239328	T	C
6	rs2523733	0	30239494	A	C
6	rs11961941	0	30239506	T	G
6	rs2523732	0	30239765	T	C
6	rs2074477	0	30240014	A	G
6	rs2857449	0	30240604	A	G
6	rs1008403	0	30240806	C	T
6	rs17188127	0	30243081	T	C
6	rs9368624	0	30243956	A	G
6	rs929157	0	30245188	A	G
6	rs2523729	0	30245366	A	G
6	rs2074475	0	30245869	C	T
6	rs1029239	0	30246141	G	C
6	rs1029238	0	30246624	A	G
6	rs1029237	0	30246641	T	C
6	rs929156	0	30247678	A	G
6	rs1063280	0	30248321	T	C
6	rs6905949	0	30248504	C	T
6	rs2844787	0	30248892	G	T
6	rs9380156	0	30249021	G	A
6	rs757257	0	30250437	A	G
6	rs957765	0	30250669	A	G
6	rs2394737	0	30250978	G	A
6	rs9261538	0	30251470	C	T
6	rs2844786	0	30252399	A	C
6	rs9261539	0	30253062	A	G
6	rs7774730	0	30253719	A	C
6	rs9261541	0	30253998	G	T
6	rs9261543	0	30254629	G	A
6	rs7763162	0	30255335	T	G
6	rs28743267	0	30255668	G	T
6	rs9461575	0	30257668	T	C
6	rs2844782	0	30258022	T	G
6	rs2428504	0	30259349	C	T
6	rs9366754	0	30260012	C	G
6	rs7843	0	30260346	G	A
6	rs1042338	0	30260768	T	C
6	rs2517623	0	30260940	C	T
6	rs2106072	0	30261342	A	G
6	rs2074473	0	30262178	C	T
6	rs9261547	0	30262907	G	A
6	rs6457164	0	30263087	T	C
6	rs6457167	0	30263292	T	C
6	rs2074471	0	30264781	A	G
6	rs765977	0	30265633	A	G
6	rs2517618	0	30266106	A	G
6	rs2284164	0	30267833	C	A
6	rs17194551	0	30268010	A	G
6	rs2284165	0	30268034	G	C
6	rs4711211	0	30270788	G	A
6	rs2517614	0	30271934	A	G
6	rs17188212	0	30272841	T	C
6	rs2523722	0	30273252	T	C
6	rs2523721	0	30274245	T	C
6	rs2072107	0	30274914	A	G
6	rs28360011	0	30274924	G	A
6	rs2072106	0	30275000	G	A
6	rs28360013	0	30276181	C	T
6	rs2523719	0	30276298	T	G
6	rs2517612	0	30277071	G	A
6	rs2517611	0	30277306	G	A
6	rs2517610	0	30278259	G	A
6	rs1117490	0	30278489	C	T
6	rs2844776	0	30279806	C	T
6	rs4476873	0	30279860	C	T
6	rs2284168	0	30280212	A	G
6	rs2284169	0	30280364	C	A
6	rs971570	0	30280492	C	A
6	rs2021722	0	30282110	T	C
6	rs9261564	0	30282569	T	C
6	rs885912	0	30282612	A	C
6	rs3132672	0	30283826	C	A
6	rs10947058	0	30284101	T	C
6	rs3132671	0	30286266	T	C
6	rs3130383	0	30287005	C	A
6	rs2844775	0	30287401	A	G
6	rs3130386	0	30288225	C	T
6	rs3094614	0	30289254	G	A
6	rs17194614	0	30289378	A	C
6	rs2188100	0	30289862	A	G
6	rs1345229	0	30290374	A	G
6	rs2523723	0	30292155	A	G
6	rs4713302	0	30292193	C	T
6	rs9295837	0	30292683	A	G
6	rs9261567	0	30293223	C	T
6	rs2106070	0	30294842	G	A
6	rs35786038	0	30296178	A	G
6	rs3130391	0	30298619	T	C
6	rs3132667	0	30299566	G	A
6	rs3132666	0	30301492	G	A
6	rs2040486	0	30302082	C	A
6	rs9501428	0	30303430	T	C
6	rs3094140	0	30304292	T	C
6	rs3129690	0	30304834	C	T
6	rs9261582	0	30304959	G	A
6	rs3094138	0	30306995	C	T
6	rs1573295	0	30307046	A	G
6	rs17188268	0	30307337	A	G
6	rs1013518	0	30307491	A	G
6	rs3094137	0	30308852	A	G
6	rs916571	0	30309934	A	G
6	rs3132674	0	30310408	T	C
6	rs885916	0	30310550	T	C
6	rs885915	0	30310694	T	C
6	rs885914	0	30310746	C	A
6	rs2523742	0	30312378	G	C
6	rs2844780	0	30312505	T	G
6	rs2844779	0	30313386	T	G
6	rs10456378	0	30314165	A	G
6	rs2844773	0	30315474	A	C
6	rs2285801	0	30317472	G	A
6	rs2508028	0	30317494	G	A
6	rs1362089	0	30317781	G	T
6	rs1362088	0	30317815	C	T
6	rs9261588	0	30318786	T	G
6	rs9261592	0	30319639	G	A
6	rs3094636	0	30319734	T	C
6	rs12176323	0	30320483	T	C
6	rs3132662	0	30323571	A	G
6	rs9261603	0	30324176	T	C
6	rs2516723	0	30329421	C	T
6	rs9391805	0	30329999	T	C
6	rs2844767	0	30330235	A	G
6	rs1579219	0	30332284	T	C
6	rs928824	0	30332868	T	C
6	rs3094077	0	30334102	T	C
6	rs11752959	0	30334641	A	G
6	rs9391806	0	30335376	T	C
6	rs2021107	0	30336117	A	G
6	rs2516708	0	30336700	A	G
6	rs2523747	0	30336917	C	T
6	rs2516705	0	30337673	C	A
6	rs2516703	0	30337901	G	A
6	rs2516702	0	30337969	A	G
6	rs2523746	0	30338064	C	T
6	rs2523745	0	30338107	C	T
6	rs2844766	0	30338640	C	T
6	rs2516699	0	30339087	T	G
6	rs3094073	0	30339203	A	G
6	rs3130401	0	30339252	G	A
6	rs3132659	0	30339309	C	T
6	rs3132658	0	30339645	C	T
6	rs3094071	0	30339747	A	G
6	rs3130403	0	30339988	G	T
6	rs3130404	0	30340229	G	A
6	rs2516698	0	30340353	A	G
6	rs3094630	0	30340415	A	G
6	rs2516697	0	30340493	A	G
6	rs3129701	0	30340651	T	C
6	rs3129702	0	30340764	A	C
6	rs3094629	0	30340932	A	G
6	rs3129703	0	30341537	A	C
6	rs3130405	0	30342131	T	C
6	rs3129832	0	30342636	G	A
6	rs2844764	0	30342647	A	T
6	rs3129704	0	30342679	C	T
6	rs3129705	0	30342700	A	G
6	rs2844763	0	30343163	T	C
6	rs9378145	0	30344310	C	G
6	rs2844762	0	30344733	C	T
6	rs2844761	0	30345433	G	A
6	rs2844759	0	30346863	G	A
6	rs28360015	0	30348053	G	A
6	rs2097773	0	30348905	A	C
6	rs9393999	0	30349093	G	A
6	rs28780093	0	30350150	G	A
6	rs968909	0	30352558	T	C
6	rs2516725	0	30353012	A	G
6	rs6933422	0	30353417	G	A
6	rs2844754	0	30354191	A	C
6	rs4713304	0	30360349	T	C
6	rs7772365	0	30360553	T	C
6	rs2394779	0	30360585	C	A
6	rs4713305	0	30360815	T	A
6	rs1132547	0	30361318	G	T
6	rs1264624	0	30363068	T	C
6	rs10484551	0	30364817	A	G
6	rs9501430	0	30364820	G	A
6	rs17194767	0	30364864	T	C
6	rs1264622	0	30364915	T	C
6	rs2285799	0	30365672	C	T
6	rs4713309	0	30366687	T	C
6	rs1264620	0	30367335	G	A
6	rs1045251	0	30367636	T	G
6	rs8973	0	30368263	A	G
6	rs11752362	0	30368961	T	C
6	rs1048664	0	30370491	G	A
6	rs1264616	0	30372286	T	C
6	rs3094631	0	30375727	G	A
6	rs7758503	0	30375865	T	C
6	rs261949	0	30378059	A	G
6	rs7770049	0	30378249	A	G
6	rs261948	0	30378588	T	C
6	rs11755385	0	30378782	T	C
6	rs261947	0	30379123	C	T
6	rs261946	0	30379313	G	A
6	rs4713310	0	30379771	A	G
6	rs4713311	0	30380200	C	T
6	rs261943	0	30381350	A	G
6	rs9380167	0	30382440	G	A
6	rs928822	0	30383225	G	T
6	rs1264608	0	30386091	T	C
6	rs3130380	0	30387109	A	G
6	rs11757879	0	30387886	A	G
6	rs2040747	0	30388366	T	G
6	rs9295844	0	30389381	C	G
6	rs3094065	0	30390311	T	C
6	rs11965337	0	30390986	C	A
6	rs6912771	0	30392354	A	C
6	rs9357097	0	30393100	T	C
6	rs1473102	0	30393384	A	C
6	rs6924282	0	30393862	A	G
6	rs9366755	0	30394708	T	C
6	rs6900042	0	30397250	T	C
6	rs12174823	0	30400062	C	T
6	rs28360024	0	30400126	T	C
6	rs4711213	0	30400315	T	C
6	rs17194824	0	30401165	A	G
6	rs1264583	0	30401462	T	C
6	rs1264582	0	30402569	A	G
6	rs1110464	0	30404050	C	T
6	rs3094064	0	30404232	A	G
6	rs1264581	0	30405484	T	C
6	rs2057727	0	30405508	C	T
6	rs12663184	0	30409579	T	C
6	rs3778624	0	30410579	G	T
6	rs7767653	0	30412795	A	G
6	rs3129837	0	30414285	G	A
6	rs3129838	0	30414532	G	A
6	rs9380173	0	30417084	A	G
6	rs2074474	0	30417487	C	T
6	rs2240058	0	30418479	C	T
6	rs6931763	0	30419911	C	A
6	rs2844750	0	30421247	A	G
6	rs974962	0	30422586	G	A
6	rs9394003	0	30423189	G	A
6	rs9380174	0	30424718	T	C
6	rs34266569	0	30424959	C	A
6	rs6905389	0	30427909	A	C
6	rs3132649	0	30429036	A	G
6	rs3094061	0	30429168	C	A
6	rs3130374	0	30429315	T	C
6	rs984802	0	30429340	T	G
6	rs984801	0	30429417	A	G
6	rs3094627	0	30429461	C	T
6	rs3130375	0	30429711	A	C
6	rs3130377	0	30431372	T	C
6	rs3094626	0	30431602	C	T
6	rs3130379	0	30433510	T	C
6	rs2523726	0	30435732	A	G
6	rs3130350	0	30435818	T	G
6	rs3094622	0	30435931	G	A
6	rs3130352	0	30436336	T	C
6	rs3094621	0	30436732	C	T
6	rs11754099	0	30437080	A	G
6	rs3094057	0	30437945	A	G
6	rs2251765	0	30438320	T	G
6	rs3132647	0	30438716	G	A
6	rs2158285	0	30439006	G	A
6	rs3094055	0	30440125	C	G
6	rs9501431	0	30440139	T	G
6	rs1012411	0	30440534	G	T
6	rs16897388	0	30441457	G	A
6	rs3094054	0	30441484	T	G
6	rs2022082	0	30441799	C	T
6	rs2040450	0	30442318	T	C
6	rs886390	0	30442973	A	C
6	rs2057726	0	30443329	C	T
6	rs3129808	0	30443533	G	T
6	rs3129809	0	30443600	G	A
6	rs2022079	0	30445717	T	C
6	rs17839997	0	30447272	C	A
6	rs2523724	0	30447282	A	G
6	rs3130361	0	30447543	A	G
6	rs2844746	0	30447581	T	C
6	rs3130362	0	30448376	A	G
6	rs3130368	0	30450169	A	G
6	rs11759238	0	30450407	T	C
6	rs3132636	0	30450491	T	G
6	rs7772240	0	30450661	A	G
6	rs3129817	0	30450732	A	G
6	rs3129818	0	30450945	T	G
6	rs3132635	0	30451162	C	T
6	rs3129819	0	30451230	G	C
6	rs3129820	0	30451548	A	G
6	rs2844745	0	30451682	C	T
6	rs3130369	0	30451962	A	G
6	rs3132633	0	30452145	C	A
6	rs3132631	0	30452624	T	C
6	rs3094062	0	30452669	G	A
6	rs3132630	0	30453097	T	C
6	rs1419653	0	30453118	C	T
6	rs2524212	0	30453850	T	G
6	rs3132629	0	30454072	C	A
6	rs3129822	0	30454187	T	G
6	rs3132628	0	30454597	C	T
6	rs7759025	0	30454897	C	T
6	rs7738673	0	30454995	G	A
6	rs3132626	0	30455057	T	C
6	rs970269	0	30455218	A	G
6	rs7739438	0	30455244	A	G
6	rs970270	0	30455285	A	G
6	rs3132625	0	30455699	G	A
6	rs9404964	0	30455812	C	T
6	rs1245218	0	30456021	G	A
6	rs2516683	0	30456069	G	A
6	rs7744914	0	30456226	A	G
6	rs3132622	0	30456653	C	T
6	rs2844743	0	30456811	A	G
6	rs3094623	0	30457180	G	A
6	rs9261700	0	30457273	G	A
6	rs3132621	0	30457361	T	C
6	rs3130133	0	30458066	A	C
6	rs2524211	0	30458639	A	G
6	rs28780099	0	30459396	G	A
6	rs3130122	0	30460506	C	T
6	rs3130123	0	30460626	A	G
6	rs3130126	0	30461718	A	C
6	rs2097775	0	30462282	A	T
6	rs12178348	0	30462353	G	A
6	rs3094028	0	30462621	G	A
6	rs3130136	0	30464586	G	T
6	rs3130139	0	30465155	T	C
6	rs3130140	0	30465759	C	T
6	rs3094051	0	30466130	A	G
6	rs3130144	0	30466501	T	C
6	rs3094050	0	30466570	G	A
6	rs3094703	0	30466936	T	C
6	rs3094700	0	30468047	C	T
6	rs9404965	0	30468129	T	C
6	rs3094045	0	30468581	G	A
6	rs3094698	0	30469172	T	C
6	rs3094697	0	30469211	T	C
6	rs9391683	0	30469337	G	A
6	rs3094042	0	30469397	G	A
6	rs3094041	0	30469459	G	A
6	rs2516685	0	30469587	G	A
6	rs3094040	0	30469738	G	A
6	rs3130106	0	30469872	A	G
6	rs3130107	0	30470175	A	G
6	rs3130108	0	30470593	T	G
6	rs3130109	0	30470730	T	G
6	rs2187978	0	30470940	T	C
6	rs2516684	0	30470974	A	G
6	rs3094035	0	30471115	T	G
6	rs3094034	0	30471330	T	A
6	rs3130112	0	30471407	T	G
6	rs3130113	0	30471924	C	T
6	rs17475879	0	30472487	T	C
6	rs2516688	0	30472503	T	C
6	rs1264569	0	30473299	C	T
6	rs3130116	0	30473427	C	T
6	rs11751934	0	30473894	T	C
6	rs1264567	0	30474079	C	T
6	rs12203316	0	30475991	C	T
6	rs1034325	0	30476436	C	T
6	rs1034323	0	30476614	T	C
6	rs9261742	0	30476642	A	G
6	rs9261743	0	30477019	T	G
6	rs1419689	0	30478567	C	A
6	rs2023372	0	30479997	C	T
6	rs10947072	0	30480257	T	C
6	rs7741364	0	30480549	A	G
6	rs9261761	0	30480966	A	G
6	rs9261789	0	30483291	C	T
6	rs9261799	0	30484466	T	C
6	rs1264551	0	30485152	A	G
6	rs1264550	0	30485177	G	A
6	rs1079991	0	30485839	A	G
6	rs1264547	0	30486426	A	G
6	rs9261817	0	30486580	C	A
6	rs9261821	0	30487053	C	T
6	rs9261847	0	30490626	G	T
6	rs1150769	0	30490951	A	G
6	rs9261850	0	30491391	C	T
6	rs9261854	0	30491654	C	T
6	rs4713327	0	30491747	G	A
6	rs9261855	0	30491778	A	G
6	rs4713328	0	30491855	T	C
6	rs9261858	0	30492296	A	G
6	rs2074502	0	30492301	A	G
6	rs9261859	0	30492320	T	G
6	rs17195089	0	30493036	A	G
6	rs17188743	0	30493090	G	A
6	rs6916716	0	30493214	A	C
6	rs9261871	0	30493873	G	A
6	rs1573294	0	30494394	G	A
6	rs1264542	0	30494975	G	A
6	rs1548515	0	30495382	G	T
6	rs28750192	0	30495447	A	C
6	rs1548513	0	30495666	G	A
6	rs1264539	0	30496680	C	T
6	rs1264538	0	30497237	C	T
6	rs9261895	0	30497302	T	C
6	rs1264537	0	30498178	A	T
6	rs9261919	0	30499702	A	G
6	rs9261922	0	30500125	T	C
6	rs9261923	0	30500139	A	G
6	rs9261925	0	30500227	C	T
6	rs9261926	0	30500385	A	C
6	rs9261947	0	30502607	T	C
6	rs9501447	0	30505819	G	A
6	rs1264521	0	30513935	A	G
6	rs11758044	0	30514587	C	T
6	rs1079541	0	30514735	A	C
6	rs9461604	0	30515249	A	G
6	rs9295863	0	30516244	A	C
6	rs1269556	0	30516766	T	C
6	rs11757672	0	30518023	A	G
6	rs1264518	0	30518185	T	C
6	rs9295871	0	30519068	C	T
6	rs1268444	0	30519525	T	C
6	rs3094716	0	30519996	G	A
6	rs1264514	0	30520024	G	T
6	rs1264513	0	30520341	A	G
6	rs28512317	0	30521161	C	A
6	rs9380178	0	30521886	T	C
6	rs1264511	0	30521951	G	C
6	rs1264510	0	30521990	T	C
6	rs9295873	0	30522214	G	A
6	rs9461607	0	30522553	A	C
6	rs4711219	0	30522715	C	T
6	rs1362115	0	30522827	T	C
6	rs2105961	0	30523615	C	A
6	rs2524201	0	30523883	C	T
6	rs4959047	0	30524532	A	G
6	rs4959049	0	30524746	C	A
6	rs4959050	0	30524810	T	C
6	rs9295876	0	30524905	A	G
6	rs2844731	0	30524964	A	G
6	rs9295878	0	30525128	A	G
6	rs9295881	0	30525438	T	C
6	rs2844730	0	30525593	A	G
6	rs9468768	0	30525683	T	C
6	rs4947284	0	30526641	A	C
6	rs9918488	0	30527237	A	G
6	rs1076832	0	30527810	A	C
6	rs9295886	0	30529376	T	C
6	rs2524198	0	30529481	A	G
6	rs9295888	0	30530460	A	G
6	rs2844729	0	30530611	A	G
6	rs35407515	0	30531202	G	A
6	rs34101875	0	30531337	A	G
6	rs33986393	0	30532053	G	A
6	rs2516677	0	30532602	A	C
6	rs2187975	0	30533136	A	G
6	rs2524180	0	30534109	C	T
6	rs2524179	0	30534131	T	C
6	rs9501336	0	30535489	A	G
6	rs2077573	0	30536330	G	A
6	rs34125809	0	30536626	T	C
6	rs11966619	0	30537012	G	T
6	rs2516675	0	30538499	T	C
6	rs2524172	0	30541590	A	G
6	rs7764934	0	30542545	A	G
6	rs7747873	0	30542879	T	C
6	rs2516670	0	30542978	G	A
6	rs6930977	0	30543267	G	A
6	rs2516669	0	30543780	C	T
6	rs12174870	0	30544660	G	A
6	rs9295895	0	30546205	C	T
6	rs12174433	0	30553455	A	G
6	rs9295897	0	30554034	G	A
6	rs6909620	0	30556647	C	A
6	rs9295898	0	30557025	C	T
6	rs2021719	0	30557461	G	A
6	rs11751278	0	30558853	C	T
6	rs28780106	0	30559494	A	G
6	rs16897572	0	30561692	T	C
6	rs2157605	0	30562055	C	T
6	rs762324	0	30563865	A	G
6	rs1264459	0	30563899	G	A
6	rs9468784	0	30565183	G	A
6	rs1059510	0	30565711	T	C
6	rs17195362	0	30566407	A	G
6	rs11548298	0	30567344	C	T
6	rs35882598	0	30567914	T	C
6	rs1264456	0	30570063	A	G
6	rs2844725	0	30573151	T	C
6	rs2508024	0	30573491	T	C
6	rs7754598	0	30575674	G	A
6	rs34372168	0	30575724	G	A
6	rs9394008	0	30576142	A	G
6	rs2844724	0	30577169	C	T
6	rs9468785	0	30578648	A	G
6	rs2429657	0	30579499	G	A
6	rs2516662	0	30583394	A	G
6	rs2844720	0	30583696	T	C
6	rs2023609	0	30584013	A	C
6	rs2023608	0	30584164	G	A
6	rs996589	0	30585214	G	A
6	rs996588	0	30585235	G	A
6	rs2844718	0	30585255	T	C
6	rs975195	0	30585926	G	A
6	rs2534812	0	30590972	C	T
6	rs7746096	0	30591898	A	C
6	rs2534804	0	30594435	C	T
6	rs7767714	0	30596012	G	A
6	rs7768140	0	30596182	T	C
6	rs2534825	0	30603722	A	G
6	rs2534824	0	30604139	A	G
6	rs2516649	0	30604861	G	T
6	rs2524226	0	30605469	A	G
6	rs2534816	0	30606843	T	C
6	rs9295900	0	30610258	A	C
6	rs1468079	0	30614362	A	C
6	rs2524222	0	30619149	T	C
6	rs11753992	0	30619657	G	A
6	rs1058318	0	30620142	T	C
6	rs12192673	0	30620484	G	T
6	rs17195411	0	30620582	G	A
6	rs3815101	0	30622789	T	C
6	rs11559096	0	30623011	T	G
6	rs3130247	0	30623022	C	T
6	rs2844714	0	30626598	G	A
6	rs2844713	0	30627237	A	G
6	rs2074505	0	30629116	G	A
6	rs6908888	0	30629414	A	G
6	rs35399229	0	30630574	T	C
6	rs2516647	0	30634824	G	T
6	rs4713337	0	30637454	T	C
6	rs3888778	0	30637601	A	G
6	rs2074503	0	30638475	T	C
6	rs9262113	0	30640257	A	G
6	rs3130240	0	30644050	C	A
6	rs3130041	0	30644112	C	T
6	rs3130242	0	30645318	G	A
6	rs3130243	0	30645832	C	A
6	rs4148247	0	30647184	T	C
6	rs2269710	0	30647931	C	T
6	rs2269709	0	30648869	C	T
6	rs11751264	0	30649096	G	T
6	rs1264451	0	30649216	G	T
6	rs6927597	0	30649663	A	G
6	rs1264450	0	30649740	C	T
6	rs3132611	0	30649831	G	A
6	rs3132610	0	30652380	G	A
6	rs732229	0	30652920	G	A
6	rs3130043	0	30653001	G	T
6	rs1264446	0	30654374	A	G
6	rs6902544	0	30656189	G	A
6	rs1264440	0	30659265	A	G
6	rs11552605	0	30659405	A	G
6	rs11968929	0	30659764	A	G
6	rs1264439	0	30660481	A	C
6	rs3130244	0	30660916	A	C
6	rs17195446	0	30661832	G	A
6	rs1264437	0	30661850	C	T
6	rs6918685	0	30663995	T	C
6	rs4148248	0	30665545	T	C
6	rs4148249	0	30666169	A	C
6	rs9671	0	30667013	C	T
6	rs13195066	0	30668775	G	A
6	rs7749109	0	30669703	G	A
6	rs1264432	0	30670000	G	A
6	rs7749978	0	30670020	A	G
6	rs6917434	0	30670626	G	A
6	rs1264429	0	30673080	C	T
6	rs7742754	0	30674133	G	A
6	rs7774485	0	30676427	C	T
6	rs1264424	0	30676877	T	C
6	rs7759666	0	30677468	T	C
6	rs17189141	0	30678819	T	G
6	rs11964956	0	30679096	A	G
6	rs17195474	0	30679176	A	C
6	rs1264423	0	30679450	T	C
6	rs7742291	0	30681118	C	A
6	rs7742650	0	30681313	G	A
6	rs9262122	0	30681821	C	T
6	rs6457248	0	30681845	C	T
6	rs12174151	0	30682173	T	C
6	rs1264420	0	30683582	A	G
6	rs6901251	0	30685572	C	A
6	rs2239514	0	30685771	A	G
6	rs9348841	0	30685852	C	T
6	rs2239516	0	30686027	C	T
6	rs2267637	0	30686314	T	C
6	rs2252745	0	30687294	C	T
6	rs6457249	0	30687535	G	A
6	rs6919835	0	30688576	A	G
6	rs2267638	0	30688605	A	C
6	rs2267639	0	30688616	T	C
6	rs2267640	0	30688872	C	T
6	rs2844711	0	30690293	G	A
6	rs16867845	0	30693312	G	T
6	rs3895681	0	30693750	G	C
6	rs2075016	0	30694000	G	A
6	rs11760149	0	30694167	C	T
6	rs2302347	0	30695592	T	C
6	rs6917935	0	30701054	G	A
6	rs3814959	0	30702806	T	C
6	rs6904236	0	30704114	G	A
6	rs4713340	0	30707681	A	G
6	rs2394388	0	30707720	A	G
6	rs12665339	0	30709211	G	A
6	rs17195551	0	30709374	T	C
6	rs9501026	0	30709623	G	A
6	rs2394390	0	30709800	C	T
6	rs1079687	0	30716252	G	A
6	rs17189211	0	30716847	G	T
6	rs3094104	0	30717608	G	A
6	rs3132608	0	30717640	C	T
6	rs1140809	0	30719655	A	C
6	rs2269708	0	30719947	C	T
6	rs2188098	0	30721959	C	T
6	rs9262135	0	30726885	G	A
6	rs17281677	0	30730438	A	G
6	rs34057232	0	30731048	G	A
6	rs1076829	0	30735195	C	T
6	rs9262138	0	30735846	C	T
6	rs3130000	0	30736061	A	G
6	rs1076828	0	30736231	A	G
6	rs3094098	0	30737131	G	T
6	rs1109146	0	30737627	T	C
6	rs4713346	0	30739042	A	G
6	rs35836922	0	30740634	C	T
6	rs35041809	0	30740743	T	C
6	rs17189239	0	30740898	C	T
6	rs34505140	0	30741240	T	C
6	rs3094097	0	30741854	G	A
6	rs7749235	0	30743572	C	T
6	rs17189246	0	30745645	G	A
6	rs2285321	0	30745977	G	A
6	rs6937357	0	30748303	C	T
6	rs9468805	0	30751688	A	G
6	rs9262141	0	30752116	C	T
6	rs16897791	0	30752338	T	G
6	rs2269707	0	30752503	G	A
6	rs17195607	0	30752966	A	G
6	rs3129994	0	30755839	A	G
6	rs6457254	0	30757113	T	C
6	rs7745278	0	30757519	G	A
6	rs2239888	0	30757891	C	T
6	rs9262142	0	30758005	A	G
6	rs2394392	0	30758297	G	T
6	rs3129996	0	30759566	A	C
6	rs9262143	0	30760760	T	C
6	rs2269706	0	30760851	A	G
6	rs17189280	0	30764361	C	A
6	rs2249059	0	30764377	C	T
6	rs11539189	0	30764671	A	C
6	rs2269705	0	30764826	C	T
6	rs2269704	0	30764932	A	G
6	rs3094092	0	30764994	T	C
6	rs1075496	0	30766218	A	C
6	rs2269703	0	30766364	T	C
6	rs3132590	0	30766904	T	C
6	rs7565	0	30776138	T	C
6	rs9405048	0	30778271	T	C
6	rs2239886	0	30778679	C	A
6	rs28994874	0	30779291	C	A
6	rs28994872	0	30779629	G	A
6	rs10947087	0	30780442	A	G
6	rs28987085	0	30781604	A	G
6	rs28994868	0	30781660	A	G
6	rs2269702	0	30783114	C	T
6	rs17195649	0	30783279	A	G
6	rs28986467	0	30783584	G	T
6	rs6929626	0	30787312	C	T
6	rs17189329	0	30787489	A	G
6	rs2844707	0	30787942	C	A
6	rs28986465	0	30788541	A	G
6	rs9262152	0	30788895	T	C
6	rs2517560	0	30788947	T	C
6	rs6924270	0	30789959	G	A
6	rs6929698	0	30790568	G	A
6	rs2253802	0	30792665	T	C
6	rs3132587	0	30793045	A	G
6	rs4713354	0	30793399	C	A
6	rs3132584	0	30796406	T	G
6	rs25526	0	30798795	T	C
6	rs25527	0	30798917	T	C
6	rs1061397	0	30800518	T	C
6	rs8233	0	30800944	A	G
6	rs9500864	0	30801211	A	G
6	rs4947287	0	30801293	T	C
6	rs12182166	0	30801456	G	A
6	rs3095329	0	30801795	G	A
6	rs35580157	0	30803899	T	C
6	rs3094127	0	30805426	G	A
6	rs12179975	0	30805540	C	T
6	rs9501029	0	30805719	G	A
6	rs9500867	0	30805910	C	T
6	rs9968913	0	30806164	G	T
6	rs1064627	0	30806520	G	A
6	rs2284172	0	30808023	T	G
6	rs9262155	0	30808476	G	A
6	rs9969042	0	30808537	G	A
6	rs9968884	0	30808674	T	C
6	rs28380598	0	30812965	A	G
6	rs12111310	0	30816407	C	T
6	rs1059612	0	30816934	T	C
6	rs10947088	0	30817809	C	T
6	rs17719	0	30819010	T	C
6	rs8512	0	30819336	A	G
6	rs9468821	0	30820277	C	T
6	rs2301277	0	30820306	A	G
6	rs9468822	0	30820445	T	C
6	rs2535319	0	30822458	C	T
6	rs7752674	0	30823616	G	A
6	rs7753860	0	30824055	T	G
6	rs4713358	0	30824096	T	G
6	rs12210092	0	30824698	T	C
6	rs17195733	0	30824970	G	A
6	rs2535324	0	30826014	C	A
6	rs2535323	0	30826159	G	A
6	rs12202428	0	30827888	G	A
6	rs28780111	0	30828290	T	C
6	rs17195754	0	30828546	T	C
6	rs3129973	0	30829122	T	C
6	rs11964663	0	30829912	C	T
6	rs3095328	0	30831760	A	G
6	rs2394401	0	30832409	C	T
6	rs3095326	0	30833820	T	C
6	rs3095341	0	30834727	T	C
6	rs3095340	0	30834918	C	A
6	rs3131036	0	30836269	A	G
6	rs3094122	0	30836339	G	T
6	rs11966040	0	30837466	G	T
6	rs6926530	0	30838246	G	A
6	rs3094121	0	30838939	T	C
6	rs9262176	0	30839309	T	C
6	rs13214831	0	30839484	A	G
6	rs3129975	0	30840033	C	T
6	rs6901842	0	30841100	T	C
6	rs3131038	0	30842059	A	G
6	rs13204228	0	30842234	G	A
6	rs12210947	0	30843084	G	A
6	rs11963870	0	30843208	A	G
6	rs11964596	0	30844520	A	G
6	rs3094117	0	30845465	C	A
6	rs3095336	0	30846425	A	G
6	rs3094114	0	30846900	G	A
6	rs6911628	0	30847825	T	C
6	rs6912077	0	30847883	A	G
6	rs3130666	0	30848139	A	G
6	rs16897888	0	30848494	A	C
6	rs16897889	0	30848659	G	A
6	rs4248148	0	30850113	A	G
6	rs9295911	0	30850529	C	T
6	rs17481190	0	30850993	T	C
6	rs11757629	0	30852508	C	A
6	rs3130673	0	30854498	T	G
6	rs12526481	0	30854612	C	A
6	rs11967687	0	30855139	C	T
6	rs10947091	0	30855195	C	T
6	rs13220225	0	30855781	A	G
6	rs9468830	0	30857691	T	G
6	rs17189427	0	30858208	A	G
6	rs7752959	0	30858661	G	A
6	rs12208550	0	30858986	A	G
6	rs12527415	0	30862519	C	T
6	rs16897900	0	30863872	C	A
6	rs13201769	0	30864045	G	A
6	rs4711229	0	30864723	G	T
6	rs4713367	0	30864801	G	A
6	rs10947095	0	30865554	C	T
6	rs13210059	0	30865764	A	G
6	rs11758688	0	30866327	C	T
6	rs3131043	0	30866445	A	G
6	rs17189441	0	30866534	T	C
6	rs17195809	0	30866914	C	A
6	rs34682678	0	30868618	C	A
6	rs7740525	0	30868677	G	T
6	rs3094112	0	30869713	C	T
6	rs11754451	0	30870241	C	T
6	rs3129985	0	30870521	T	C
6	rs3131060	0	30871270	A	G
6	rs3129986	0	30871541	T	C
6	rs6930444	0	30871611	G	A
6	rs3131063	0	30871735	A	G
6	rs3131064	0	30871872	C	T
6	rs3130641	0	30872060	T	C
6	rs12660860	0	30872220	C	T
6	rs12660883	0	30872399	C	T
6	rs1264377	0	30872886	A	G
6	rs10947096	0	30873874	A	G
6	rs12190167	0	30874173	A	G
6	rs3129987	0	30874183	T	C
6	rs12197154	0	30874223	C	T
6	rs6905957	0	30874719	G	A
6	rs4639381	0	30874744	C	G
6	rs4587207	0	30874924	G	A
6	rs4483030	0	30875108	T	C
6	rs4713370	0	30875517	A	C
6	rs4248149	0	30875606	C	T
6	rs2394403	0	30875848	T	C
6	rs4573120	0	30875926	T	G
6	rs4711235	0	30876615	T	C
6	rs3129988	0	30877457	T	C
6	rs9295919	0	30877979	C	T
6	rs13198118	0	30878711	G	T
6	rs3094123	0	30880357	A	G
6	rs4711240	0	30881218	C	T
6	rs4713376	0	30881293	C	A
6	rs3130783	0	30882336	G	A
6	rs9404974	0	30884462	C	T
6	rs12200562	0	30884600	T	C
6	rs1264361	0	30885477	G	A
6	rs9391696	0	30886765	G	A
6	rs4327730	0	30888915	T	C
6	rs915665	0	30889360	A	G
6	rs12210318	0	30889883	A	G
6	rs4286818	0	30889902	T	C
6	rs886424	0	30889981	T	C
6	rs2894046	0	30890084	T	C
6	rs2394412	0	30890214	G	A
6	rs2394414	0	30890302	C	T
6	rs2894047	0	30890386	A	G
6	rs28744219	0	30891610	T	C
6	rs4713380	0	30893252	C	T
6	rs12192760	0	30893364	C	A
6	rs9380198	0	30893865	T	G
6	rs9348843	0	30894655	G	A
6	rs4713382	0	30895154	A	G
6	rs4713383	0	30895220	A	G
6	rs6921234	0	30895302	A	C
6	rs4713385	0	30895572	A	G
6	rs1264353	0	30895741	A	C
6	rs3094111	0	30896170	T	C
6	rs16897921	0	30897505	A	G
6	rs12195469	0	30897587	A	T
6	rs9262216	0	30897673	G	T
6	rs12195964	0	30898460	G	T
6	rs4713389	0	30898583	T	G
6	rs6901761	0	30898777	T	C
6	rs4713390	0	30899950	A	G
6	rs4713391	0	30900214	C	T
6	rs12192704	0	30900249	A	G
6	rs12192828	0	30900471	A	G
6	rs7751869	0	30901293	G	A
6	rs4947290	0	30902384	A	G
6	rs915664	0	30902596	C	T
6	rs9380199	0	30904250	A	G
6	rs1264350	0	30904524	C	T
6	rs12198723	0	30904713	G	T
6	rs3130785	0	30904717	T	C
6	rs9368644	0	30905062	T	C
6	rs9262218	0	30905194	T	C
6	rs7749924	0	30905970	T	C
6	rs1264348	0	30906452	A	C
6	rs3094110	0	30907022	T	C
6	rs3130648	0	30908305	C	T
6	rs1264344	0	30908556	T	C
6	rs3130649	0	30911233	T	A
6	rs3095352	0	30913900	T	C
6	rs11757306	0	30915037	C	T
6	rs9262222	0	30915714	G	T
6	rs2517581	0	30917643	T	C
6	rs11752162	0	30917931	G	A
6	rs2517580	0	30918035	A	G
6	rs2535336	0	30918633	C	A
6	rs2535335	0	30920476	G	A
6	rs7759803	0	30920498	A	G
6	rs2517576	0	30923014	A	G
6	rs2844663	0	30923930	T	C
6	rs2535331	0	30924249	A	G
6	rs2394450	0	30925480	A	G
6	rs3095350	0	30925845	G	A
6	rs2844662	0	30925858	T	C
6	rs2250264	0	30929166	A	G
6	rs3095345	0	30930392	C	T
6	rs3130653	0	30930750	A	C
6	rs17840009	0	30931101	T	C
6	rs9295928	0	30931609	C	T
6	rs2844660	0	30931739	C	T
6	rs11759095	0	30932110	T	C
6	rs2844659	0	30932511	T	C
6	rs7772269	0	30933199	A	C
6	rs9468841	0	30933266	C	T
6	rs2535327	0	30934883	C	T
6	rs2844657	0	30937501	G	A
6	rs7761138	0	30938271	A	C
6	rs3130791	0	30939822	C	T
6	rs2535326	0	30940042	T	C
6	rs3130793	0	30940336	C	T
6	rs3130794	0	30940789	C	T
6	rs6916357	0	30941805	T	C
6	rs3132575	0	30942213	A	G
6	rs3095354	0	30944090	C	T
6	rs10947109	0	30944204	C	T
6	rs2535340	0	30946476	C	T
6	rs2844654	0	30946667	G	T
6	rs3132573	0	30948667	G	A
6	rs3130796	0	30948929	T	C
6	rs1264334	0	30952239	A	G
6	rs1264333	0	30952293	C	T
6	rs1264331	0	30954809	T	G
6	rs7756521	0	30956232	T	C
6	rs9295930	0	30957801	A	G
6	rs9501032	0	30958170	T	C
6	rs9468842	0	30960726	C	T
6	rs3131034	0	30961775	G	A
6	rs6901464	0	30962069	G	T
6	rs1264324	0	30963190	G	T
6	rs4618569	0	30963230	G	A
6	rs1264323	0	30963886	G	A
6	rs6924600	0	30965521	G	A
6	rs6457281	0	30965774	T	G
6	rs1264322	0	30965873	A	G
6	rs6457282	0	30965967	T	C
6	rs7743661	0	30966233	T	C
6	rs1049622	0	30966836	C	T
6	rs1264319	0	30970402	T	C
6	rs886422	0	30972258	T	C
6	rs1049623	0	30972808	T	C
6	rs2239517	0	30973094	G	A
6	rs2239518	0	30973704	C	T
6	rs35986185	0	30973883	A	G
6	rs1049628	0	30975085	C	T
6	rs1049633	0	30975506	A	G
6	rs8408	0	30975645	T	C
6	rs6933271	0	30975809	G	T
6	rs9468843	0	30975937	C	T
6	rs2894055	0	30976607	T	C
6	rs9378150	0	30977672	G	A
6	rs9295931	0	30977693	C	T
6	rs3869086	0	30978147	G	T
6	rs9468846	0	30978742	T	C
6	rs12206075	0	30978979	T	C
6	rs13215409	0	30979598	C	A
6	rs3130779	0	30980182	A	G
6	rs2894054	0	30980253	A	G
6	rs1264312	0	30980961	A	G
6	rs3909130	0	30982144	T	C
6	rs3130780	0	30982287	T	G
6	rs2284175	0	30983124	T	C
6	rs3218807	0	30983814	C	T
6	rs1264309	0	30983878	G	A
6	rs3218808	0	30983996	T	C
6	rs2074510	0	30984013	G	T
6	rs1052693	0	30984131	C	T
6	rs3218810	0	30984390	C	T
6	rs2074508	0	30984417	G	A
6	rs916920	0	30985181	T	C
6	rs3218811	0	30985636	A	G
6	rs3218815	0	30986748	C	T
6	rs3218816	0	30986836	A	G
6	rs2074512	0	30986898	T	C
6	rs886420	0	30987615	T	C
6	rs1264308	0	30987966	T	C
6	rs3218819	0	30988076	C	T
6	rs3218820	0	30988135	A	G
6	rs2230121	0	30988190	A	G
6	rs3218822	0	30988315	C	T
6	rs1264307	0	30988736	A	G
6	rs1264305	0	30990256	T	C
6	rs1264304	0	30990394	T	C
6	rs3218831	0	30990410	T	C
6	rs1264303	0	30990492	G	A
6	rs1264302	0	30990613	T	C
6	rs6926224	0	30990668	T	C
6	rs1264301	0	30990760	T	G
6	rs6926723	0	30990782	A	G
6	rs1264299	0	30991899	T	C
6	rs1264298	0	30992415	G	A
6	rs1264297	0	30992785	C	A
6	rs9262288	0	30993618	G	A
6	rs9262290	0	30993800	A	G
6	rs7756286	0	30995290	T	C
6	rs7738138	0	30995323	C	T
6	rs2285319	0	30995951	C	T
6	rs2249464	0	30996140	T	C
6	rs2517468	0	30996148	A	G
6	rs7766094	0	30996596	A	G
6	rs2517467	0	30997239	G	A
6	rs2074511	0	30997368	T	C
6	rs885905	0	30998410	A	G
6	rs2074506	0	30998462	T	G
6	rs753725	0	30998850	T	C
6	rs2532942	0	31000301	T	C
6	rs2532941	0	31000500	G	A
6	rs1043483	0	31001707	C	T
6	rs2532938	0	31001810	A	G
6	rs4678	0	31001920	A	G
6	rs2532936	0	31002387	C	A
6	rs2532934	0	31002738	G	A
6	rs3873332	0	31003969	A	G
6	rs3873334	0	31004126	G	A
6	rs2517462	0	31004169	C	T
6	rs2517461	0	31004378	C	T
6	rs2517459	0	31005001	T	C
6	rs2532929	0	31005753	A	G
6	rs2844652	0	31006666	T	C
6	rs2532925	0	31007142	G	A
6	rs3131787	0	31007503	C	T
6	rs2286656	0	31007550	T	C
[truncated: 3,510 more rows]
