# Supplementary material for: Construction and Application of a Korean Reference Panel for Imputing Classical Alleles and Amino Acids of Human Leukocyte Antigen Genes
Source: PLoS One. 2014 Nov 14;9(11):e112546. doi: 10.1371/journal.pone.0112546 (PMC4232350; doi:10.1371/journal.pone.0112546)
Supplement: File S2 — Korean HLA reference panel. (ZIP) [file pone.0112546.s002.zip › HapMap3_CHB_JPT/hapmap3_r2_b36_chr6.MHC._plink.id61.fam]

NA18635 NA18635 0 0 2 1
NA18592 NA18592 0 0 2 1
NA18526 NA18526 0 0 2 1
NA18529 NA18529 0 0 2 1
NA18558 NA18558 0 0 2 1
NA18562 NA18562 0 0 2 1
NA18545 NA18545 0 0 2 1
NA18609 NA18609 0 0 2 1
NA18611 NA18611 0 0 2 1
NA18555 NA18555 0 0 2 1
NA18566 NA18566 0 0 2 1
NA18570 NA18570 0 0 2 1
NA18621 NA18621 0 0 2 1
NA18622 NA18622 0 0 2 1
NA18579 NA18579 0 0 2 1
NA18632 NA18632 0 0 2 1
NA18636 NA18636 0 0 2 1
NA18593 NA18593 0 0 2 1
NA18603 NA18603 0 0 2 1
NA18624 NA18624 0 0 2 1
NA18605 NA18605 0 0 2 1
NA18542 NA18542 0 0 2 1
NA18532 NA18532 0 0 2 1
NA18561 NA18561 0 0 2 1
NA18564 NA18564 0 0 2 1
NA18571 NA18571 0 0 2 1
NA18620 NA18620 0 0 2 1
NA18623 NA18623 0 0 2 1
NA18576 NA18576 0 0 2 1
NA18582 NA18582 0 0 2 1
NA18633 NA18633 0 0 2 1
NA18637 NA18637 0 0 2 1
NA18594 NA18594 0 0 2 1
NA18942 NA18942 0 0 2 1
NA18970 NA18970 0 0 2 1
NA18945 NA18945 0 0 2 1
NA18940 NA18940 0 0 2 1
NA18964 NA18964 0 0 2 1
NA18961 NA18961 0 0 2 1
NA18972 NA18972 0 0 2 1
NA18967 NA18967 0 0 2 1
NA18976 NA18976 0 0 2 1
NA18981 NA18981 0 0 2 1
NA18971 NA18971 0 0 2 1
NA18994 NA18994 0 0 2 1
NA18998 NA18998 0 0 2 1
NA19000 NA19000 0 0 2 1
NA18944 NA18944 0 0 2 1
NA18948 NA18948 0 0 2 1
NA18951 NA18951 0 0 2 1
NA18952 NA18952 0 0 2 1
NA18959 NA18959 0 0 2 1
NA18973 NA18973 0 0 2 1
NA18975 NA18975 0 0 2 1
NA18978 NA18978 0 0 2 1
NA18974 NA18974 0 0 2 1
NA18990 NA18990 0 0 2 1
NA18991 NA18991 0 0 2 1
NA18995 NA18995 0 0 2 1
NA19005 NA19005 0 0 2 1
NA18999 NA18999 0 0 2 1
