# Supplementary material for: Construction and Application of a Korean Reference Panel for Imputing Classical Alleles and Amino Acids of Human Leukocyte Antigen Genes
Source: PLoS One. 2014 Nov 14;9(11):e112546. doi: 10.1371/journal.pone.0112546 (PMC4232350; doi:10.1371/journal.pone.0112546)
Supplement: File S2 — Korean HLA reference panel. (ZIP) [file pone.0112546.s002.zip › KOR_REF/Kim_KOR_HLA.bim]

6	rs17671350	48.7684	25006835	C	T
6	rs2817722	48.7688	25007048	A	G
6	rs2817725	48.7728	25009329	T	C
6	rs2747677	48.7785	25012655	T	C
6	rs2747676	48.7943	25021768	T	G
6	rs606162	48.8167	25034709	A	G
6	rs216259	48.8242	25039062	G	A
6	rs216258	48.8246	25039266	G	T
6	rs9461082	48.8261	25040124	T	C
6	rs13199679	48.8367	25046256	A	G
6	rs529648	48.8395	25047846	G	A
6	rs9467354	48.8412	25048828	C	T
6	rs419288	48.8422	25049415	T	C
6	rs13212828	48.8423	25049481	A	G
6	rs414243	48.8435	25050201	T	C
6	rs644748	48.8462	25051754	T	C
6	rs487700	48.8544	25056487	A	G
6	rs7759489	48.858	25058578	T	C
6	rs680009	48.8584	25058808	G	A
6	rs647297	48.8591	25059178	G	A
6	rs387628	48.8603	25059788	A	G
6	rs127485	48.8637	25060826	G	A
6	rs6913176	48.8792	25065490	C	T
6	rs678784	48.8825	25066486	T	C
6	rs396599	48.8869	25067823	C	T
6	rs393228	48.8955	25070407	T	G
6	rs449796	48.8975	25071003	G	A
6	rs10946737	48.9115	25075219	A	G
6	rs127489	48.9125	25075528	C	T
6	rs384245	48.9253	25079382	A	G
6	rs9461088	48.9264	25079700	G	A
6	rs9379701	48.939	25083512	G	A
6	rs9379703	48.9944	25100205	C	T
6	rs10946739	48.9974	25101106	T	C
6	rs6935286	49.0081	25104317	C	T
6	rs1410689	49.0428	25114764	G	A
6	rs10946741	49.0568	25118978	A	G
6	rs2166681	49.0606	25120146	A	G
6	rs9366597	49.1102	25135074	C	T
6	rs6918101	49.1108	25135267	C	A
6	rs7743187	49.1154	25136642	T	C
6	rs303890	49.1395	25143899	A	G
6	rs303031	49.143	25144959	G	A
6	rs303898	49.1517	25147581	G	A
6	rs458664	49.2034	25163144	T	G
6	rs303000	49.2111	25165478	A	G
6	rs9461093	49.2206	25168325	G	A
6	rs12214056	49.2223	25168842	C	T
6	rs303878	49.2382	25173648	A	G
6	rs7740534	49.3227	25185158	C	A
6	rs9295646	49.3443	25186861	T	C
6	rs10214692	49.3671	25188664	T	C
6	rs303006	49.4181	25192697	A	G
6	rs9467386	49.4352	25194041	T	C
6	rs715426	49.5021	25202932	C	T
6	rs7773802	49.5083	25214379	C	T
6	rs3805845	49.5112	25219600	A	G
6	rs188567	49.512	25221186	T	C
6	rs2273671	49.5132	25223275	T	G
6	rs302978	49.5147	25226089	A	G
6	rs302977	49.5147	25226095	C	T
6	rs916539	49.5172	25230694	T	G
6	rs2028973	49.5259	25246606	T	C
6	rs6908916	49.526	25246642	T	C
6	rs303019	49.526	25246702	T	C
6	rs9654578	49.5269	25248384	A	G
6	rs303013	49.5271	25248831	A	G
6	rs9379722	49.5284	25251182	G	A
6	rs4712888	49.5308	25255497	C	T
6	rs6941417	49.5336	25260653	A	G
6	rs12209941	49.5355	25264040	A	G
6	rs7739830	49.5355	25264176	T	C
6	rs9467434	49.5445	25280620	G	T
6	rs1986731	49.5453	25282049	C	T
6	rs1880274	49.5459	25283130	A	C
6	rs2328848	49.546	25283295	A	G
6	rs7752388	49.5464	25284124	T	C
6	rs6899989	49.5473	25285701	A	G
6	rs13198274	49.548	25286969	C	A
6	rs7748632	49.5481	25287072	A	G
6	rs9358839	49.5493	25289426	C	T
6	rs9379729	49.5494	25289606	T	C
6	rs10498722	49.5521	25294491	T	C
6	rs9358840	49.5553	25300373	C	T
6	rs4144129	49.5557	25301043	A	G
6	rs9393624	49.559	25307021	G	A
6	rs7748938	49.5597	25308393	C	T
6	rs2876687	49.5663	25320537	C	T
6	rs2328869	49.5683	25324138	T	C
6	rs1880269	49.5734	25333492	A	G
6	rs4712901	49.5756	25337429	A	C
6	rs11755567	49.5799	25345267	A	G
6	rs769108	49.5844	25353659	T	C
6	rs7774664	49.5853	25355183	G	A
6	rs9356970	49.5912	25365945	G	A
6	rs2744249	49.5918	25367116	C	T
6	rs10456319	49.5925	25368413	G	A
6	rs16890271	49.5956	25373969	A	G
6	rs2744254	49.596	25374782	T	G
6	rs721037	49.6003	25382591	G	A
6	rs2078527	49.6003	25382624	T	C
6	rs2744268	49.6012	25384261	A	G
6	rs1016855	49.6018	25385398	T	C
6	rs2690102	49.6025	25386606	G	A
6	rs2690134	49.6082	25397076	G	A
6	rs9379751	49.6099	25400193	A	G
6	rs10456320	49.61	25400380	T	C
6	rs2744294	49.6123	25404585	G	A
6	rs2690129	49.6129	25405637	C	A
6	rs1880271	49.6149	25409385	C	T
6	rs12055697	49.6158	25411079	G	A
6	rs7752524	49.6199	25418564	G	A
6	rs6921343	49.6204	25419440	T	C
6	rs9295654	49.6211	25420734	A	G
6	rs9467466	49.6212	25420894	T	C
6	rs999039	49.6249	25427605	A	G
6	rs4712908	49.6256	25428899	T	C
6	rs7764258	49.6266	25430793	T	C
6	rs16890377	49.628	25433387	C	T
6	rs2744303	49.629	25435128	G	T
6	rs9295655	49.6295	25436132	T	C
6	rs2690110	49.6298	25436546	G	A
6	rs2690107	49.6308	25438517	C	T
6	rs7769912	49.6312	25439216	G	A
6	rs5009712	49.6322	25441050	A	G
6	rs7762537	49.6332	25442946	C	A
6	rs7762836	49.6333	25443100	T	C
6	rs2254974	49.634	25444381	T	C
6	rs2206194	49.6363	25448461	G	A
6	rs16890409	49.6369	25449532	G	A
6	rs9467471	49.6373	25450396	T	C
6	rs1569558	49.6373	25450411	A	G
6	rs1076668	49.6381	25451784	T	G
6	rs2690095	49.6395	25454313	A	C
6	rs2690098	49.6398	25454934	G	A
6	rs2328853	49.6405	25456168	A	G
6	rs2744235	49.6422	25459223	A	C
6	rs2690059	49.6432	25461176	T	C
6	rs10946765	49.6475	25469034	A	G
6	rs13215347	49.6494	25472460	G	A
6	rs10456044	49.6512	25475689	T	G
6	rs9467476	49.6518	25476957	G	T
6	rs9467478	49.6529	25478949	G	T
6	rs7760906	49.655	25482733	C	A
6	rs4711082	49.6578	25487905	T	C
6	rs11757140	49.6579	25488114	A	G
6	rs16890508	49.6607	25493110	C	T
6	rs716797	49.6651	25501285	G	A
6	rs9366619	49.6683	25506984	C	A
6	rs9461157	49.669	25508302	A	G
6	rs4712929	49.669	25508375	A	C
6	rs9467496	49.6702	25510601	C	T
6	rs12201737	49.6729	25515461	T	C
6	rs6912426	49.6741	25517764	A	G
6	rs4440453	49.6742	25517825	T	C
6	rs4368803	49.6743	25518056	T	C
6	rs9358854	49.6751	25519443	A	G
6	rs927984	49.6759	25520966	T	C
6	rs1995675	49.6763	25521807	A	G
6	rs1543603	49.6764	25521901	A	G
6	rs9467504	49.6766	25522304	G	A
6	rs1927693	49.6769	25522825	A	G
6	rs9461167	49.679	25526550	C	A
6	rs9295657	49.6794	25527297	A	G
6	rs2076890	49.6801	25528723	T	G
6	rs12213948	49.682	25532235	A	G
6	rs9358856	49.6834	25534747	A	G
6	rs722086	49.6846	25536933	C	T
6	rs6456681	49.6851	25537741	C	T
6	rs12524673	49.6867	25540748	T	C
6	rs9461170	49.6887	25544304	G	A
6	rs6900224	49.6896	25545965	C	T
6	rs9358858	49.6941	25554287	T	G
6	rs6456683	49.7001	25565230	A	C
6	rs12525342	49.702	25568657	G	T
6	rs4320355	49.7031	25570803	T	C
6	rs301396	49.7054	25574868	A	G
6	rs2769703	49.7064	25576804	G	A
6	rs9393646	49.7086	25580766	A	G
6	rs463121	49.7099	25583110	T	C
6	rs10498726	49.7136	25589970	A	G
6	rs10498727	49.7159	25594133	T	C
6	rs301395	49.7161	25594605	C	A
6	rs9295663	49.7162	25594779	C	T
6	rs1034050	49.7193	25600343	A	G
6	rs7760799	49.7234	25607874	T	C
6	rs16890663	49.7234	25607955	A	G
6	rs407934	49.7259	25612541	T	C
6	rs301379	49.7323	25624105	T	C
6	rs9393648	49.734	25627251	G	T
6	rs301371	49.7341	25627494	A	G
6	rs441472	49.7344	25628017	C	T
6	rs16890706	49.7344	25628073	A	G
6	rs212939	49.7359	25630692	C	T
6	rs12526480	49.7418	25641513	G	T
6	rs150533	49.7429	25643591	G	A
6	rs214064	49.7457	25648697	C	T
6	rs441460	49.7499	25656267	A	G
6	rs10456323	49.7512	25658697	C	T
6	rs3804123	49.7652	25684356	C	T
6	rs13203202	49.7687	25690750	T	C
6	rs7766874	49.7722	25697144	A	G
6	rs1028318	49.7728	25698203	C	T
6	rs3788991	49.7777	25707213	T	C
6	rs9885888	49.7784	25708581	G	A
6	rs10456324	49.7786	25708947	A	G
6	rs7740510	49.7807	25713491	T	C
6	rs742131	49.7811	25714657	T	C
6	rs2024874	49.7837	25722025	A	G
6	rs10946785	49.7848	25725047	T	G
6	rs2281071	49.7866	25730191	A	G
6	rs941428	49.7866	25730212	G	A
6	rs7765813	49.7874	25732374	T	G
6	rs12183240	49.7874	25732395	A	G
6	rs6456685	49.7882	25734528	T	C
6	rs1980449	49.7893	25737637	T	C
6	rs1980450	49.7893	25737726	G	A
6	rs2072843	49.7898	25739209	C	A
6	rs10447389	49.7938	25750556	A	G
6	rs7741026	49.7939	25750691	T	A
6	rs9358865	49.794	25750970	C	A
6	rs909665	49.7951	25754124	A	G
6	rs2294344	49.7972	25760204	A	C
6	rs2011472	49.7991	25765442	A	C
6	rs9461190	49.8012	25771339	T	C
6	rs12211682	49.8038	25778925	G	A
6	rs4711090	49.8047	25781246	A	C
6	rs4711091	49.8051	25782488	G	A
6	rs9467561	49.8063	25785933	C	A
6	rs2205935	49.807	25787939	A	G
6	rs3765236	49.8078	25790241	C	A
6	rs1883259	49.8082	25791259	A	C
6	rs6942120	49.8084	25791933	T	C
6	rs4712955	49.8086	25792258	G	A
6	rs4711092	49.8086	25792384	T	C
6	rs9348689	49.8087	25792632	G	T
6	rs9366627	49.8093	25794384	C	T
6	rs10946793	49.8141	25807978	A	G
6	rs10105	49.8148	25809882	A	G
6	rs6913042	49.8155	25811902	T	C
6	rs9379780	49.8166	25815150	G	A
6	rs6456688	49.8173	25816939	C	T
6	rs10946795	49.8193	25822718	A	G
6	rs9379784	49.8231	25833485	A	G
6	rs6940348	49.8234	25834322	C	T
6	rs4711095	49.8236	25834753	A	C
6	rs4711096	49.8237	25835033	A	G
6	rs4712960	49.8237	25835244	C	T
6	rs4712961	49.8238	25835313	C	T
6	rs9358872	49.8238	25835496	G	A
6	rs4711097	49.8255	25840293	C	T
6	rs4712962	49.8255	25840310	A	G
6	rs3922841	49.8271	25844657	A	G
6	rs4712963	49.8284	25848481	C	T
6	rs7776065	49.8303	25853721	C	T
6	rs12207270	49.8324	25859700	A	G
6	rs1892256	49.8333	25862250	T	C
6	rs9358883	49.8337	25863494	A	G
6	rs9295669	49.8347	25866191	C	T
6	rs1892250	49.8385	25877003	T	C
6	rs1892251	49.8386	25877328	T	C
6	rs2328893	49.8389	25878218	A	G
6	rs4712972	49.8396	25880026	A	G
6	rs1954598	49.841	25884039	T	C
6	rs11754288	49.8413	25884928	A	G
6	rs9358890	49.8422	25887371	A	G
6	rs3734525	49.8423	25887706	T	C
6	rs3734526	49.8423	25887715	C	A
6	rs1141034	49.8425	25888311	C	T
6	rs6910549	49.8427	25888790	A	G
6	rs7749149	49.8428	25889118	G	A
6	rs2096386	49.8451	25895796	A	G
6	rs2762353	49.8475	25902410	A	G
6	rs3823151	49.8495	25908176	C	A
6	rs1165196	49.8541	25921129	G	A
6	rs11751616	49.8637	25948429	G	A
6	rs1324087	49.8641	25949387	A	G
6	rs4712976	49.8644	25950182	C	T
6	rs9393672	49.8645	25950584	T	G
6	rs3887266	49.8649	25951725	T	C
6	rs942379	49.867	25957599	A	G
6	rs1165165	49.8715	25970445	T	C
6	rs1165159	49.8723	25972604	G	A
6	rs501220	49.8752	25981004	A	C
6	rs9467626	49.8755	25981725	A	C
6	rs1165200	49.876	25983191	G	A
6	rs12664474	49.8763	25984068	A	G
6	rs6908645	49.8768	25985518	C	T
6	rs11969868	49.8772	25986485	G	A
6	rs645279	49.8779	25988473	T	C
6	rs17271767	49.8801	25994900	T	C
6	rs9393674	49.8811	25997509	A	G
6	rs9348697	49.8815	25998813	C	T
6	rs522024	49.8822	26000718	C	T
6	rs6910741	49.8832	26003554	T	C
6	rs13207673	49.8852	26009112	T	C
6	rs16891146	49.8859	26011287	A	C
6	rs6910174	49.8863	26012393	C	T
6	rs9461222	49.8866	26013090	A	G
6	rs6900994	49.8868	26013742	C	T
6	rs3846838	49.8889	26019754	T	C
6	rs3799369	49.8892	26020613	G	A
6	rs3799371	49.8893	26020795	C	T
6	rs6932113	49.8894	26021077	C	T
6	rs2071299	49.89	26022780	G	A
6	rs2071298	49.89	26022880	G	A
6	rs1865760	49.8908	26024958	C	T
6	rs3752421	49.8914	26026667	G	A
6	rs7450342	49.8916	26027459	T	C
6	rs7749342	49.8919	26028244	T	C
6	rs1540273	49.8933	26032137	T	C
6	rs3734523	49.8939	26033966	A	G
6	rs10484431	49.8942	26034653	G	A
6	rs9295676	49.8948	26036355	G	T
6	rs6940007	49.8961	26039936	C	A
6	rs2328903	49.8974	26043744	T	C
6	rs199736	49.8978	26044766	C	T
6	rs9393676	49.8978	26044923	G	A
6	rs9467638	49.8981	26045673	G	A
6	rs17586946	49.8986	26047032	T	C
6	rs1436307	49.8988	26047702	C	T
6	rs9358896	49.9	26051176	C	A
6	rs13192713	49.9	26051213	A	C
6	rs199725	49.9037	26061663	A	G
6	rs6906576	49.9047	26064480	C	T
6	rs169219	49.905	26065371	C	A
6	rs10946800	49.9052	26065752	C	T
6	rs17587226	49.9068	26070283	T	C
6	rs199738	49.9072	26071435	G	A
6	rs2009610	49.9085	26075047	T	C
6	rs13196552	49.911	26082183	G	A
6	rs12192649	49.9111	26082429	A	G
6	rs199755	49.9167	26098346	G	A
6	rs2051538	49.9171	26099599	A	G
6	rs199754	49.9174	26100288	A	G
6	rs6901039	49.9204	26108864	T	G
6	rs9393681	49.923	26116239	T	C
6	rs10484432	49.9232	26116855	A	G
6	rs9467658	49.9239	26118860	T	G
6	rs199750	49.9259	26124441	C	T
6	rs2237231	49.9262	26125150	C	T
6	rs16891235	49.9263	26125521	C	T
6	rs3734528	49.928	26130223	G	A
6	rs9379818	49.9283	26131185	G	T
6	rs3752420	49.9297	26135114	G	A
6	rs3752419	49.9298	26135412	G	A
6	rs10484434	49.9313	26139592	A	G
6	rs10484435	49.9313	26139790	G	T
6	rs2213284	49.9314	26139847	G	A
6	rs2230655	49.9319	26141485	G	A
6	rs2230654	49.932	26141620	A	G
6	rs4401650	49.9325	26143187	G	A
6	rs1540275	49.933	26144455	T	C
6	rs7756117	49.9365	26154544	G	A
6	rs10807007	49.9374	26156910	A	C
6	rs9689245	49.938	26158824	T	C
6	rs13220395	49.9397	26163347	A	G
6	rs12111009	49.94	26164265	G	C
6	rs10425	49.9401	26164528	A	G
6	rs2230653	49.9401	26164583	G	A
6	rs807213	49.942	26170125	C	T
6	rs807211	49.9434	26173837	C	T
6	rs9393683	49.9435	26174177	A	G
6	rs9295684	49.9447	26177648	T	C
6	rs2051544	49.9452	26179072	C	T
6	rs807203	49.9462	26181823	T	C
6	rs9295687	49.9493	26190689	T	C
6	rs1800702	49.9506	26194442	C	G
6	rs2794720	49.9509	26195181	G	C
6	rs2794719	49.9515	26196869	T	G
6	rs9366637	49.9516	26197077	C	T
6	rs1799945	49.9523	26199158	G	C
6	rs2071303	49.9524	26199315	T	C
6	rs1800708	49.953	26201282	T	C
6	rs2858996	49.9533	26202005	T	G
6	rs2071302	49.9533	26202109	C	T
6	rs1572982	49.9534	26202346	G	A
6	rs707889	49.954	26203910	A	G
6	rs17596719	49.9544	26205173	A	G
6	rs6918586	49.9545	26205363	C	T
6	rs1150658	49.955	26206734	T	C
6	rs198857	49.9563	26210396	C	G
6	rs198856	49.9564	26210687	A	G
6	rs198854	49.9569	26212036	C	T
6	rs198853	49.9569	26212075	C	T
6	rs2229768	49.9569	26212259	C	T
6	rs198852	49.957	26212427	G	A
6	rs198846	49.9581	26215442	A	G
6	rs198845	49.9582	26215769	T	G
6	rs707892	49.9587	26217212	G	T
6	rs198843	49.9591	26218293	T	A
6	rs6927689	49.9593	26218940	T	A
6	rs16891315	49.9596	26219735	C	T
6	rs933199	49.96	26220872	T	C
6	rs198838	49.9601	26221319	C	T
6	rs198834	49.9605	26222351	A	G
6	rs13161	49.9606	26222681	T	C
6	rs707896	49.9612	26224403	A	G
6	rs198831	49.9614	26224975	C	T
6	rs707898	49.9615	26225199	C	T
6	rs198829	49.9621	26226872	G	A
6	rs198828	49.9623	26227438	A	G
6	rs198826	49.9629	26229132	T	C
6	rs198822	49.9637	26231518	C	G
6	rs198821	49.9638	26231608	C	T
6	rs198820	49.964	26232222	A	G
6	rs16891334	49.964	26232282	C	T
6	rs198819	49.9641	26232409	T	C
6	rs129128	49.9644	26233321	C	T
6	rs1179007	49.9649	26234745	A	G
6	rs198816	49.965	26235163	T	C
6	rs198811	49.9655	26236425	C	T
6	rs198810	49.9655	26236597	G	A
6	rs6908263	49.9658	26237354	G	A
6	rs707899	49.966	26237927	T	C
6	rs707901	49.967	26240643	T	C
6	rs2856646	49.968	26243477	A	G
6	rs707903	49.9693	26247375	C	T
6	rs1183694	49.9721	26255346	T	C
6	rs806972	49.9725	26256290	G	T
6	rs806973	49.9725	26256305	G	A
6	rs9358908	49.9736	26259514	G	T
6	rs9379827	49.9743	26261314	A	C
6	rs2298090	49.9756	26265052	G	A
6	rs3857546	49.9758	26265741	T	C
6	rs7749823	49.9759	26266058	C	A
6	rs2298091	49.9761	26266418	A	C
6	rs1009181	49.9763	26266972	C	T
6	rs2183947	49.9764	26267335	A	G
6	rs806966	49.9764	26267474	G	T
6	rs9467684	49.9776	26270658	A	G
6	rs9357001	49.9789	26274438	T	G
6	rs4486004	49.9793	26275689	T	G
6	rs9461237	49.98	26277611	T	C
6	rs9379829	49.9809	26280198	T	C
6	rs9379831	49.9822	26283831	A	C
6	rs17533076	49.985	26291795	A	G
6	rs16891375	49.9851	26292020	G	A
6	rs4496782	49.9853	26292596	C	T
6	rs6906367	49.9862	26295104	T	C
6	rs1543681	49.9864	26295762	C	A
6	rs16891378	49.9868	26296843	G	A
6	rs806977	49.9871	26297594	A	G
6	rs11753837	49.9875	26298726	A	G
6	rs10452600	49.9881	26300481	A	C
6	rs806978	49.9887	26302092	C	T
6	rs1341759	49.9892	26303481	A	G
6	rs4145878	49.9901	26306025	T	A
6	rs806792	49.9904	26306895	G	A
6	rs34550794	49.9904	26306993	A	G
6	rs438534	49.9906	26307503	A	G
6	rs16891401	49.9916	26310316	A	G
6	rs11758351	49.9921	26311889	G	T
6	rs806795	49.9926	26313272	G	A
6	rs2069018	49.9928	26313697	C	T
6	rs9393687	49.9928	26313749	C	A
6	rs989710	49.9929	26314053	A	C
6	rs2022448	49.9935	26315907	A	G
6	rs11755943	49.9948	26319347	G	A
6	rs11755618	49.9963	26323781	G	A
6	rs11753131	49.9976	26327363	A	G
6	rs11754368	49.9982	26329152	A	G
6	rs3823156	49.9997	26333394	T	C
6	rs3818947	50.0003	26335083	T	C
6	rs11759904	50.0018	26339422	C	T
6	rs10946808	50.0025	26341366	A	G
6	rs16891458	50.0029	26342455	C	A
6	rs16891464	50.0032	26343279	G	A
6	rs10484436	50.0039	26345134	T	C
6	rs10484437	50.004	26345436	A	G
6	rs9358913	50.0047	26347383	A	G
6	rs3734533	50.0051	26348603	G	A
6	rs1000308	50.0065	26352559	A	G
6	rs9461241	50.0067	26352991	T	G
6	rs6913828	50.0072	26354643	T	C
6	rs11753610	50.009	26359580	C	T
6	rs6935954	50.0103	26363430	A	G
6	rs809871	50.0107	26364505	C	G
6	rs7761779	50.0128	26370285	G	T
6	rs7773004	50.0147	26375734	A	G
6	rs7773163	50.0147	26375779	T	C
6	rs11759682	50.0158	26378940	C	T
6	rs9393690	50.0161	26379692	A	T
6	rs3823157	50.0162	26380018	G	A
6	rs3734535	50.0163	26380267	T	C
6	rs6901243	50.0171	26382477	T	C
6	rs9393692	50.0178	26384629	A	G
6	rs6940237	50.0198	26390301	T	C
6	rs2393593	50.021	26393662	T	C
6	rs3999544	50.0211	26393846	C	T
6	rs16891518	50.0211	26393887	T	C
6	rs1124999	50.0215	26395022	G	T
6	rs9379843	50.0223	26397414	A	G
6	rs7746807	50.0237	26401317	C	A
6	rs9393697	50.0239	26401820	C	T
6	rs2893820	50.0245	26403665	G	A
6	rs9467700	50.0262	26408417	C	T
6	rs9357004	50.0272	26411298	T	C
6	rs994379	50.028	26413386	G	C
6	rs9366648	50.0283	26414261	T	C
6	rs1883214	50.0284	26414663	A	C
6	rs6923139	50.0308	26421327	T	C
6	rs11966360	50.0321	26424961	G	A
6	rs2007370	50.0324	26425875	A	G
6	rs3778279	50.0351	26433442	T	C
6	rs2179152	50.0352	26433867	T	C
6	rs6939048	50.0359	26435932	G	A
6	rs12182334	50.0361	26436330	G	T
6	rs9358927	50.0369	26438471	T	G
6	rs11962660	50.0372	26439472	G	A
6	rs7755741	50.0392	26445243	G	A
6	rs4412193	50.0395	26446035	A	G
6	rs2893842	50.0397	26446413	T	G
6	rs9358928	50.0406	26449009	T	C
6	rs6456716	50.0443	26459576	G	A
6	rs6456718	50.0444	26459916	T	A
6	rs9366653	50.0452	26462226	A	G
6	rs9461245	50.0453	26462551	A	G
6	rs4712980	50.0458	26463737	G	T
6	rs4712981	50.0478	26469409	T	C
6	rs9393709	50.0491	26473126	T	C
6	rs12203176	50.0493	26473574	C	T
6	rs9379856	50.0497	26474815	C	A
6	rs9688949	50.0499	26475450	T	C
6	rs9379859	50.0506	26477528	T	C
6	rs12176317	50.0518	26480765	G	A
6	rs9393713	50.0521	26481657	A	G
6	rs9393714	50.0521	26481719	T	G
6	rs9379870	50.0524	26482389	G	A
6	rs11758089	50.0524	26482528	C	T
6	rs2073526	50.0525	26482637	A	G
6	rs2073529	50.0526	26483138	G	A
6	rs1985732	50.053	26484140	G	A
6	rs12214031	50.0531	26484607	C	T
6	rs1624064	50.0539	26486660	C	T
6	rs3757142	50.0545	26488524	G	A
6	rs12189870	50.0553	26490744	G	T
6	rs9461249	50.0555	26491365	C	T
6	rs9467741	50.0556	26491438	A	G
6	rs7756881	50.0578	26497905	T	C
6	rs7757048	50.0579	26498018	A	C
6	rs2076029	50.0582	26498809	C	T
6	rs2072802	50.0589	26500913	T	C
6	rs3927423	50.0591	26501466	T	C
6	rs7356988	50.0603	26504706	T	G
6	rs7356849	50.0603	26504718	C	T
6	rs9467750	50.061	26506893	G	C
6	rs1741738	50.0618	26509231	G	A
6	rs3902051	50.0627	26511682	G	A
6	rs10456045	50.0632	26512937	A	G
6	rs10807008	50.0633	26513243	C	G
6	rs3857549	50.0635	26514032	T	C
6	rs4609015	50.064	26515387	C	T
6	rs7770214	50.065	26518206	A	G
6	rs1796520	50.0652	26518779	T	C
6	rs6921148	50.0654	26519373	C	T
6	rs6900725	50.066	26521067	C	T
6	rs4712990	50.0662	26521723	A	C
6	rs4712993	50.0672	26524378	T	C
6	rs6456721	50.0689	26529186	G	A
6	rs1796521	50.069	26529371	C	T
6	rs4320356	50.0697	26531539	T	C
6	rs2393652	50.0698	26531835	G	A
6	rs2893845	50.0698	26531846	A	G
6	rs7751280	50.0701	26532708	A	G
6	rs10946829	50.0708	26534466	A	G
6	rs2076030	50.0709	26534835	A	G
6	rs3846843	50.071	26535042	A	G
6	rs1741740	50.0716	26536821	A	G
6	rs2893847	50.0723	26538827	A	C
6	rs2893848	50.0724	26538960	G	A
6	rs1624440	50.0732	26541308	A	G
6	rs12208390	50.0745	26545085	T	C
6	rs17539219	50.0757	26548521	G	T
6	rs4712996	50.0761	26549527	C	T
6	rs7768108	50.0765	26550765	G	A
6	rs3846848	50.0777	26554188	T	C
6	rs2281027	50.0779	26554684	G	A
6	rs2237236	50.0796	26559532	G	A
6	rs10484440	50.0804	26561721	G	A
6	rs2893849	50.0806	26562433	G	A
6	rs9295689	50.0811	26563790	T	C
6	rs9295690	50.0812	26564048	C	A
6	rs6456724	50.0813	26564422	T	C
6	rs6912934	50.0823	26567223	C	T
6	rs2893856	50.0829	26568700	T	C
6	rs13195509	50.0839	26571639	A	G
6	rs6916321	50.0843	26572768	A	G
6	rs12202419	50.0845	26573363	G	T
6	rs3799380	50.0851	26575161	C	T
6	rs9461254	50.0859	26577424	A	G
6	rs9366658	50.0861	26577845	A	G
6	rs9358944	50.0861	26577854	C	A
6	rs4711112	50.0864	26578841	A	G
6	rs7763910	50.0871	26580634	A	G
6	rs7773913	50.0875	26581962	T	C
6	rs13437351	50.0882	26583763	A	G
6	rs1407045	50.0883	26584134	A	G
6	rs6456728	50.0889	26585758	A	G
6	rs9358946	50.0893	26586906	A	G
6	rs16891725	50.0894	26587129	T	C
6	rs9357008	50.0896	26587870	G	T
6	rs6940691	50.0903	26589693	A	G
6	rs6456730	50.0912	26592355	C	T
6	rs6910993	50.0947	26602166	T	C
6	rs2093169	50.095	26603078	T	C
6	rs4713002	50.0954	26604324	C	T
6	rs6926629	50.0967	26607882	T	C
6	rs13194984	50.0969	26608542	T	G
6	rs3736780	50.0985	26613114	C	T
6	rs3736781	50.0986	26613341	G	A
6	rs1980600	50.0998	26616708	C	T
6	rs1056667	50.1005	26618543	T	C
6	rs3799383	50.1005	26618727	T	C
6	rs9393729	50.1017	26622145	C	T
6	rs1535276	50.1041	26628920	T	C
6	rs6924865	50.1043	26629332	A	G
6	rs9379888	50.1063	26634973	A	G
6	rs9295695	50.1067	26636229	T	C
6	rs1884945	50.1084	26641119	G	A
6	rs10946835	50.1086	26641736	C	T
6	rs2393670	50.1093	26643520	A	G
6	rs6920256	50.1101	26645780	A	G
6	rs9467782	50.1118	26650752	G	A
6	rs9461270	50.1123	26652089	A	G
6	rs16891790	50.1128	26653397	T	C
6	rs4871	50.1129	26653611	G	A
6	rs15580	50.113	26654027	C	T
6	rs9986382	50.1146	26658598	T	C
6	rs12526680	50.1147	26658933	A	G
6	rs2224380	50.1158	26661922	G	A
6	rs9461271	50.1161	26662947	G	A
6	rs10484442	50.1165	26663858	A	G
6	rs767471	50.1172	26665833	C	T
6	rs12208211	50.1199	26673539	G	A
6	rs6456733	50.1203	26674783	C	T
6	rs1078679	50.121	26676720	C	T
6	rs6925895	50.1222	26680144	G	T
6	rs1321482	50.1233	26683133	T	C
6	rs1570061	50.1236	26683965	T	C
6	rs6918854	50.1243	26685903	G	A
6	rs9467803	50.1257	26689853	T	C
6	rs9379892	50.1258	26690393	G	A
6	rs9379893	50.1266	26692647	T	C
6	rs9379895	50.1295	26700686	G	A
6	rs6925087	50.1295	26700832	T	A
6	rs4368798	50.1298	26701450	A	G
6	rs6915555	50.1304	26703246	G	T
6	rs3800302	50.1311	26705312	A	G
6	rs3800303	50.1314	26706167	A	G
6	rs7768682	50.1315	26706397	T	A
6	rs13978	50.1317	26707022	G	T
6	rs12204145	50.1321	26708135	A	G
6	rs6456739	50.1335	26712119	T	C
6	rs12205310	50.1341	26713843	T	G
6	rs9379902	50.1343	26714491	G	A
6	rs9467810	50.135	26716240	A	C
6	rs6919391	50.135	26716304	G	A
6	rs6911476	50.1364	26720342	T	C
6	rs2494697	50.1399	26730034	A	G
6	rs4292511	50.1399	26730269	T	G
6	rs2451731	50.1408	26732801	A	C
6	rs9295700	50.1417	26735314	T	C
6	rs2451741	50.1424	26737383	A	G
6	rs2172007	50.1461	26747756	A	C
6	rs2504599	50.1466	26749039	C	T
6	rs2494705	50.1466	26749151	T	C
6	rs2504571	50.1474	26751414	C	T
6	rs2504600	50.1491	26756313	C	A
6	rs2451753	50.1494	26756997	C	T
6	rs2494711	50.1495	26757400	T	C
6	rs9379907	50.1512	26762297	T	C
6	rs2451715	50.1518	26763800	C	T
6	rs2504565	50.1521	26764869	G	A
6	rs7740197	50.1545	26771457	G	A
6	rs868190	50.1553	26773814	G	A
6	rs4437460	50.1636	26797202	G	A
6	rs2498399	50.1697	26814523	T	C
6	rs9467847	50.1708	26817570	C	T
6	rs4711122	50.188	26866458	T	C
6	rs9348738	50.2461	27030885	C	T
6	rs10946888	50.2563	27059657	T	C
6	rs7751878	50.269	27095702	T	G
6	rs6920115	50.2693	27096396	C	T
6	rs10946896	50.2693	27096555	G	A
6	rs7741445	50.2695	27096971	T	G
6	rs6932003	50.2699	27098170	T	C
6	rs4583981	50.2706	27100002	G	T
6	rs4358615	50.2729	27106546	A	G
6	rs9348747	50.2742	27110385	G	A
6	rs4541737	50.2744	27110800	T	C
6	rs12200985	50.2751	27112871	T	G
6	rs12527111	50.2756	27114454	C	T
6	rs12190473	50.2821	27132666	T	C
6	rs12199218	50.2823	27133260	C	T
6	rs7761889	50.2834	27136433	T	C
6	rs3922717	50.2843	27138903	G	A
6	rs7747454	50.2855	27142232	G	T
6	rs4424065	50.2862	27144435	T	C
6	rs6904071	50.2901	27155235	A	G
6	rs994690	50.2903	27155895	C	T
6	rs9368488	50.2919	27160515	G	A
6	rs12209429	50.2927	27162846	A	G
6	rs9348750	50.2938	27165924	G	T
6	rs12201774	50.294	27166291	G	A
6	rs12214848	50.2957	27171327	T	G
6	rs6456767	50.2983	27178522	T	C
6	rs6921388	50.3017	27188184	G	A
6	rs2393915	50.3018	27188439	C	A
6	rs6922098	50.3018	27188456	T	C
6	rs12209456	50.3035	27193204	T	C
6	rs7745603	50.3053	27198383	T	C
6	rs6913660	50.3057	27199404	A	C
6	rs6921711	50.3066	27201998	G	T
6	rs2022272	50.31	27211559	G	A
6	rs6456769	50.3115	27215844	A	G
6	rs12205921	50.3135	27221519	T	G
6	rs12193820	50.3136	27221790	G	A
6	rs9393790	50.3137	27222031	T	G
6	rs6919033	50.3139	27222862	T	C
6	rs17737028	50.3142	27223446	G	A
6	rs10946901	50.3158	27228115	A	C
6	rs16894368	50.3162	27229203	A	G
6	rs9379960	50.3162	27229304	G	T
6	rs4713069	50.3187	27236286	G	T
6	rs1028308	50.3192	27237736	A	G
6	rs9366683	50.3242	27251847	T	C
6	rs13194053	50.3242	27251862	C	T
6	rs911186	50.3266	27258578	G	A
6	rs858972	50.3279	27262340	T	C
6	rs1102563	50.3299	27268074	A	G
6	rs4711143	50.3346	27281378	T	C
6	rs12210982	50.3349	27282214	T	C
6	rs12153912	50.3369	27287808	A	G
6	rs6902268	50.3391	27294151	G	T
6	rs1156086	50.3396	27295334	C	T
6	rs4713074	50.3414	27300608	C	T
6	rs996247	50.3416	27301074	T	C
6	rs6918423	50.3419	27302051	G	T
6	rs9468015	50.3436	27306697	G	A
6	rs3800308	50.3445	27309241	G	T
6	rs6931127	50.3459	27313306	A	G
6	rs9468018	50.3468	27315713	G	A
6	rs4711144	50.3469	27316144	C	A
6	rs3800312	50.3478	27318593	A	C
6	rs9468019	50.3488	27321571	C	T
6	rs1234145	50.35	27324827	T	C
6	rs10946904	50.3501	27325215	T	C
6	rs2295603	50.3514	27328869	G	A
6	rs2273565	50.3521	27330953	T	C
6	rs9393796	50.3535	27334944	G	T
6	rs11758636	50.3545	27337540	A	G
6	rs9295732	50.3549	27338794	C	T
6	rs9461345	50.3562	27342538	G	A
6	rs6915678	50.3567	27343845	G	T
6	rs3800314	50.3567	27344027	G	T
6	rs6902012	50.3595	27351746	C	T
6	rs6932590	50.3613	27356910	C	T
6	rs6913724	50.3634	27362822	T	A
6	rs3800316	50.3638	27364081	C	A
6	rs7746199	50.3657	27369303	T	C
6	rs9468031	50.367	27372876	C	T
6	rs7771953	50.3692	27379322	A	G
6	rs16897467	50.3701	27381873	C	T
6	rs6456773	50.3714	27385381	C	T
6	rs12191414	50.3718	27386613	G	C
6	rs2235233	50.3722	27387831	C	T
6	rs11965377	50.3722	27387856	C	T
6	rs2893912	50.3753	27396666	C	T
6	rs4145206	50.3765	27399801	G	A
6	rs9468058	50.3766	27400158	C	T
6	rs9468060	50.3766	27400321	C	T
6	rs9461357	50.3781	27404491	T	C
6	rs9461358	50.3786	27405809	T	G
6	rs9379976	50.3787	27406179	C	T
6	rs9379977	50.3787	27406258	C	T
6	rs9379978	50.3789	27406608	A	G
6	rs721600	50.379	27406884	T	C
6	rs1156457	50.3796	27408559	G	A
6	rs9348761	50.3803	27410804	A	G
6	rs9461362	50.3807	27411906	T	C
6	rs9461363	50.3822	27416154	A	G
6	rs9461366	50.3831	27418512	A	G
6	rs764284	50.3836	27420057	G	A
6	rs9368508	50.3871	27429827	C	T
6	rs2235232	50.3888	27434842	G	A
6	rs17739727	50.3899	27437767	C	A
6	rs1011665	50.3908	27440277	T	C
6	rs6914864	50.3922	27444468	T	C
6	rs9468076	50.3931	27446869	T	C
6	rs11967073	50.3933	27447397	G	A
6	rs7759001	50.394	27449388	G	A
6	rs1883403	50.3971	27458308	A	G
6	rs6920362	50.3974	27459218	A	G
6	rs2393929	50.3977	27459910	A	C
6	rs2143062	50.3984	27461831	A	G
6	rs6913166	50.3989	27463439	T	C
6	rs2206250	50.3991	27463821	A	C
6	rs2223464	50.3992	27464195	G	A
6	rs13220817	50.3993	27464506	C	T
6	rs10807020	50.3995	27464881	A	G
6	rs6904883	50.3996	27465287	T	C
6	rs2206251	50.4	27466371	C	T
6	rs4711148	50.4008	27468669	T	C
6	rs6923108	50.4013	27470088	G	A
6	rs12662076	50.4016	27471116	G	A
6	rs6456777	50.4027	27473973	G	A
6	rs9969094	50.4033	27475803	C	T
6	rs6915934	50.4033	27475866	C	T
6	rs12194842	50.4034	27475957	C	A
6	rs766092	50.4034	27476010	T	C
6	rs6456778	50.4041	27478025	T	G
6	rs3734575	50.4044	27478990	C	T
6	rs3734574	50.4045	27479172	G	A
6	rs4504471	50.4049	27480221	C	T
6	rs2076305	50.4061	27483590	A	C
6	rs9379982	50.4063	27484246	A	C
6	rs6938943	50.4065	27484889	G	A
6	rs4713097	50.4074	27487526	G	A
6	rs6929812	50.4092	27492499	T	C
6	rs7754977	50.4096	27493749	G	A
6	rs6456781	50.4098	27494036	G	A
6	rs2064220	50.4104	27496006	C	G
6	rs6456782	50.4107	27496718	G	A
6	rs7771598	50.4109	27497237	A	C
6	rs6456785	50.4113	27498378	T	G
6	rs6926142	50.4132	27503743	T	C
6	rs2206253	50.4133	27504045	T	C
6	rs3918438	50.414	27506112	G	A
6	rs1569566	50.4147	27508010	G	T
6	rs4713098	50.416	27511584	T	C
6	rs4713099	50.4165	27513181	G	T
6	rs760880	50.4176	27516160	G	T
6	rs7772160	50.419	27520365	C	T
6	rs7509	50.4213	27526826	T	G
6	rs2235252	50.4226	27530472	T	C
6	rs2235254	50.4227	27530773	G	A
6	rs2092121	50.4232	27532163	T	C
6	rs1883216	50.4236	27533164	C	A
6	rs7748366	50.4244	27535521	C	T
6	rs4358616	50.4263	27540827	G	A
6	rs6899950	50.4267	27541974	T	C
6	rs6920408	50.4268	27542199	C	T
6	rs12211424	50.4271	27543003	T	C
6	rs2272814	50.4273	27543686	G	A
6	rs12213598	50.4275	27544224	G	A
6	rs2142705	50.4285	27547104	C	A
6	rs1014227	50.4302	27551936	A	C
6	rs4713106	50.4305	27552693	T	G
6	rs7761966	50.4308	27553682	T	C
6	rs983837	50.432	27556867	T	C
6	rs6456794	50.4343	27563604	T	G
6	rs4713108	50.4352	27565992	A	G
6	rs2393962	50.4369	27570803	C	T
6	rs10456051	50.4371	27571415	C	T
6	rs16867808	50.4372	27571663	C	T
6	rs10946933	50.4398	27579077	G	T
6	rs6929563	50.4402	27580202	T	G
6	rs12189640	50.441	27582636	C	T
6	rs11962403	50.443	27588110	T	C
6	rs2205829	50.443	27588206	A	G
6	rs6918131	50.4433	27588896	G	A
6	rs2294308	50.4441	27591239	T	C
6	rs970668	50.446	27596581	T	C
6	rs10946935	50.4505	27609324	T	C
6	rs2064092	50.454	27619350	A	C
6	rs6915987	50.4556	27623755	G	A
6	rs6934794	50.4568	27627324	A	G
6	rs6908024	50.4595	27634876	G	A
6	rs6915266	50.4601	27636622	G	A
6	rs2142704	50.4608	27638541	G	A
6	rs6903982	50.4662	27653723	C	T
6	rs7774939	50.4669	27655771	A	C
6	rs7775817	50.467	27656071	G	A
6	rs9379989	50.4679	27658691	G	A
6	rs12197514	50.469	27661763	C	T
6	rs4713113	50.4695	27663105	A	G
6	rs10946940	50.4714	27668566	G	A
6	rs9461392	50.4734	27674148	T	C
6	rs6456799	50.476	27681515	G	A
6	rs9348768	50.4786	27689013	G	A
6	rs9393829	50.4804	27694160	A	G
6	rs6921256	50.4809	27695497	T	C
6	rs9393831	50.4813	27696706	A	C
6	rs2143082	50.4859	27709566	C	T
6	rs9366694	50.4936	27731490	G	A
6	rs16867886	50.4969	27740759	C	T
6	rs6917366	50.4976	27742619	T	C
6	rs9380001	50.4977	27742906	T	C
6	rs6903016	50.5001	27749937	C	G
6	rs9368521	50.5013	27753257	C	T
6	rs9357043	50.5016	27754079	A	G
6	rs1010261	50.505	27763543	A	G
6	rs9348772	50.5052	27764069	T	G
6	rs10946943	50.5052	27764234	A	G
6	rs9380006	50.5053	27764478	C	A
6	rs6920044	50.5057	27765626	A	G
6	rs9380007	50.5067	27768487	T	C
6	rs12663707	50.5094	27775992	A	G
6	rs2393997	50.5103	27778676	T	G
6	rs10484400	50.5104	27778896	C	T
6	rs9380010	50.5149	27791551	G	A
6	rs9295740	50.517	27797481	A	G
6	rs2056923	50.5171	27797918	C	T
6	rs2056924	50.5172	27798153	A	G
6	rs2056925	50.5174	27798884	G	A
6	rs9468209	50.5187	27802400	C	T
6	rs9348775	50.519	27803308	T	C
6	rs9468213	50.5228	27814159	A	G
6	rs17693877	50.5232	27815025	A	G
6	rs6908615	50.5243	27818228	T	C
6	rs4713119	50.5252	27820804	G	A
6	rs9283880	50.526	27823222	C	A
6	rs9461406	50.5276	27827743	C	T
6	rs4713120	50.5284	27829814	C	A
6	rs7776351	50.5301	27834710	T	C
6	rs7742752	50.5302	27835030	A	G
6	rs7759217	50.5314	27838442	G	A
6	rs9366702	50.5328	27842449	C	T
6	rs742047	50.5346	27847359	G	A
6	rs12192568	50.5349	27848417	A	C
6	rs6915101	50.5354	27849661	T	C
6	rs9468226	50.537	27854157	G	A
6	rs9468227	50.537	27854321	G	A
6	rs9357048	50.5373	27855021	G	A
6	rs200469	50.5411	27865939	C	T
6	rs9295749	50.5445	27875374	T	C
6	rs9461412	50.546	27879633	C	T
6	rs200479	50.546	27879663	C	T
6	rs200482	50.5468	27881883	A	G
6	rs2394014	50.5478	27884843	C	T
6	rs2021835	50.5482	27886076	T	C
6	rs3175123	50.5486	27886961	C	T
6	rs200486	50.5487	27887485	T	C
6	rs370155	50.5496	27890010	G	T
6	rs401763	50.5498	27890507	C	T
6	rs2747054	50.5501	27891338	G	A
6	rs9295750	50.5505	27892407	G	A
6	rs200501	50.5521	27896921	T	C
6	rs11962868	50.5534	27900539	A	G
6	rs200490	50.5549	27904914	T	G
6	rs9468236	50.5583	27914413	A	C
6	rs201002	50.5589	27916171	G	A
6	rs200997	50.5602	27919794	A	G
6	rs200995	50.5608	27921673	C	T
6	rs200994	50.5609	27921792	T	G
6	rs200991	50.5615	27923473	A	C
6	rs200990	50.5616	27923802	G	T
6	rs200989	50.5618	27924421	G	A
6	rs9295751	50.5661	27936646	A	C
6	rs11970638	50.5683	27942856	C	T
6	rs200951	50.5687	27943909	G	A
6	rs200953	50.5692	27945246	C	T
6	rs573179	50.6509	27957655	A	C
6	rs200979	50.6726	27960336	A	G
6	rs200968	50.7309	27967547	C	T
6	rs7748520	50.774	27972887	C	T
6	rs1873213	50.8097	27977300	G	T
6	rs149878	50.8858	27986717	G	T
6	rs9885649	50.89	27989385	T	C
6	rs9468254	50.89	27992895	A	G
6	rs731132	50.89	27993335	G	T
6	rs2130357	50.89	27994809	T	C
6	rs1015075	50.89	27995254	A	G
6	rs6933825	50.89	27998610	G	A
6	rs9468256	50.89	28003483	A	G
6	rs7742529	50.89	28010848	G	A
6	rs10456357	50.89	28011446	A	G
6	rs6910968	50.89	28012160	T	C
6	rs9461425	50.89	28027667	A	G
6	rs904142	50.89	28033435	C	T
6	rs9380030	50.89	28033806	G	A
6	rs9295753	50.89	28036424	G	A
6	rs2116984	50.89	28040741	A	C
6	rs6922530	50.89	28044028	G	A
6	rs7769416	50.89	28056553	T	C
6	rs9357054	50.89	28065058	C	T
6	rs149901	50.89	28073482	T	C
6	rs149946	50.89	28078010	T	G
6	rs9380032	50.89	28084179	T	G
6	rs10484402	50.89	28087604	G	A
6	rs9368540	50.89	28089652	A	G
6	rs149971	50.89	28090131	G	A
6	rs9368544	50.89	28094508	C	A
6	rs9368545	50.89	28107023	T	A
6	rs149942	50.89	28109589	C	T
6	rs149943	50.89	28110367	A	G
6	rs149900	50.89	28122576	T	C
6	rs9393879	50.89	28126923	A	G
6	rs203888	50.89	28129568	A	G
6	rs9393882	50.89	28132401	T	C
6	rs9468277	50.89	28136369	A	C
6	rs9380046	50.89	28138478	C	T
6	rs149951	50.89	28141066	C	T
6	rs7741570	50.89	28141484	C	A
6	rs10484403	50.89	28141502	G	A
6	rs149952	50.89	28141864	T	C
6	rs9380047	50.89	28145872	T	G
6	rs4713135	50.89	28147565	A	G
6	rs203870	50.89	28149836	A	T
6	rs6913038	50.89	28152735	A	G
6	rs203876	50.89	28154652	C	T
6	rs203877	50.89	28156603	C	T
6	rs203878	50.89	28156975	T	G
6	rs10484404	50.89	28163474	T	C
6	rs427348	50.89	28166344	C	T
6	rs1853097	50.89	28166614	G	A
6	rs3734572	50.89	28167437	C	T
6	rs3823180	50.89	28169723	A	G
6	rs203893	50.89	28170045	A	C
6	rs9380051	50.89	28172070	C	T
6	rs169433	50.89	28172715	A	G
6	rs203885	50.89	28184865	T	C
6	rs203884	50.89	28185353	A	C
6	rs16893673	50.89	28187055	C	T
6	rs9368554	50.89	28190690	C	T
6	rs4713137	50.89	28191500	G	C
6	rs1631552	50.89	28197678	A	C
6	rs7747772	50.89	28198641	C	T
6	rs539474	50.89	28200285	C	T
6	rs4713139	50.89	28200664	T	C
6	rs2275508	50.89	28202710	C	T
6	rs9468293	50.89	28204175	T	C
6	rs1654774	50.89	28204259	A	G
6	rs4713140	50.89	28205172	A	G
6	rs1225710	50.89	28208619	T	C
6	rs9380057	50.89	28212613	T	G
6	rs1947862	50.89	28213175	T	C
6	rs16893699	50.89	28213868	G	A
6	rs6941992	50.89	28214120	C	T
6	rs4713142	50.89	28214326	G	T
6	rs4713145	50.89	28214806	C	T
6	rs3757188	50.89	28215336	C	T
6	rs1904840	50.89	28216211	T	C
6	rs2277103	50.89	28217612	T	C
6	rs868987	50.89	28218127	T	C
6	rs1890809	50.89	28218457	G	A
6	rs2791333	50.89	28219093	A	G
6	rs1225715	50.89	28221352	A	G
6	rs9348795	50.89	28228703	C	T
6	rs6908414	50.89	28229807	G	A
6	rs6932313	50.89	28230328	C	T
6	rs1150666	50.89	28231907	C	T
6	rs9295759	50.89	28232448	T	C
6	rs9348796	50.89	28234181	G	A
6	rs1225618	50.89	28237692	A	C
6	rs16893731	50.89	28238173	A	G
6	rs1150671	50.89	28239022	A	G
6	rs9380059	50.89	28240337	C	A
6	rs6929559	50.89	28242085	C	T
6	rs3173443	50.89	28245006	G	T
6	rs4713152	50.89	28245433	A	G
6	rs9393902	50.89	28245709	G	A
6	rs9380064	50.89	28251097	G	A
6	rs1233667	50.89	28254653	T	A
6	rs9295761	50.89	28255966	G	A
6	rs1225591	50.89	28256731	A	G
6	rs2622315	50.89	28260546	A	G
6	rs1150683	50.89	28263293	T	C
6	rs1237873	50.89	28266933	G	A
6	rs1150689	50.89	28273078	C	T
6	rs1233704	50.89	28274902	T	C
6	rs1233698	50.89	28277602	C	A
6	rs1233708	50.89	28281198	A	G
6	rs1233666	50.89	28284394	C	A
6	rs988084	50.89	28285471	T	C
6	rs988083	50.89	28285567	T	C
6	rs1150703	50.89	28292239	T	G
6	rs1150704	50.89	28292350	G	T
6	rs1233664	50.89	28293705	T	C
6	rs1736894	50.89	28294533	A	C
6	rs1736892	50.89	28294957	C	T
6	rs1736890	50.89	28297368	G	A
6	rs3757183	50.89	28299838	C	T
6	rs16893827	50.89	28305448	C	T
6	rs1150707	50.89	28305584	C	T
6	rs7206	50.89	28309117	A	G
6	rs6918043	50.89	28309447	A	C
6	rs9380069	50.89	28311279	G	A
6	rs11752073	50.89	28312772	T	G
6	rs11758148	50.89	28315716	C	A
6	rs1150711	50.89	28316514	T	C
6	rs9295768	50.89	28317081	A	G
6	rs967005	50.89	28318667	T	C
6	rs7757215	50.89	28320468	A	C
6	rs13408	50.89	28320727	G	A
6	rs1150712	50.89	28321218	C	T
6	rs3817820	50.89	28322411	G	C
6	rs1233710	50.89	28323425	T	C
6	rs2235359	50.89	28323620	G	T
6	rs2235358	50.89	28324006	G	A
6	rs1736895	50.89	28327805	G	A
6	rs2185955	50.89	28330959	G	A
6	rs7750106	50.89	28331659	A	C
6	rs12214383	50.89	28331710	C	T
6	rs1531681	50.89	28334857	A	G
6	rs12000	50.89	28335415	G	A
6	rs1635	50.89	28335583	A	C
6	rs9461446	50.89	28335612	T	C
6	rs1778508	50.89	28337860	C	T
6	rs9468322	50.89	28339222	A	G
6	rs2799076	50.89	28340257	T	C
6	rs11966237	50.89	28341760	G	A
6	rs2179174	50.89	28346948	G	A
6	rs16893892	50.89	28347852	G	A
6	rs11965538	50.89	28347894	A	G
6	rs11965542	50.89	28347922	A	G
6	rs1419183	50.89	28350773	C	A
6	rs1150725	50.89	28351679	C	G
6	rs1150724	50.89	28358215	C	T
6	rs2142731	50.89	28358892	G	A
6	rs11756111	50.89	28360838	C	T
6	rs16901846	50.89	28362967	C	T
6	rs9461448	50.89	28371700	G	T
6	rs3800324	50.89	28372660	A	G
6	rs3800325	50.89	28372671	G	C
6	rs3800326	50.89	28372696	T	C
6	rs2743554	50.89	28373619	G	A
6	rs2142730	50.89	28374128	T	C
6	rs16893917	50.89	28377386	A	G
6	rs1997660	50.89	28377642	A	G
6	rs6456811	50.89	28378026	G	C
6	rs9468333	50.89	28379177	C	T
6	rs1339899	50.89	28379581	C	T
6	rs853693	50.89	28390627	G	A
6	rs7759855	50.89	28390842	G	A
6	rs4713159	50.89	28391751	A	G
6	rs16893947	50.89	28392700	G	A
6	rs853690	50.89	28393461	G	A
6	rs853685	50.89	28396764	T	C
6	rs707907	50.89	28399219	A	G
6	rs853684	50.89	28402529	T	C
6	rs4711167	50.89	28402867	C	T
6	rs6922161	50.89	28403316	G	A
6	rs6902583	50.89	28403512	C	T
6	rs853679	50.89	28404842	A	C
6	rs16893970	50.89	28407274	C	T
6	rs853676	50.89	28407666	T	C
6	rs6456812	50.89	28407861	C	A
6	rs7772827	50.89	28409122	C	T
6	rs16893973	50.89	28410092	T	C
6	rs16893975	50.89	28410257	C	T
6	rs1416920	50.89	28410763	A	G
6	rs1416919	50.89	28410863	G	T
6	rs9295769	50.89	28412548	G	A
6	rs723475	50.89	28412820	G	T
6	rs6908459	50.89	28413472	A	C
6	rs213244	50.89	28414887	C	A
6	rs13210258	50.89	28416650	T	G
6	rs9468344	50.89	28417548	T	G
6	rs6912584	50.89	28417569	C	T
6	rs7759845	50.89	28418976	G	T
6	rs6918631	50.89	28420435	T	C
6	rs6929449	50.89	28421781	C	A
6	rs213240	50.89	28423854	T	C
6	rs12180820	50.89	28424457	C	T
6	rs9468346	50.89	28425693	A	C
6	rs6922111	50.89	28433287	T	C
6	rs213230	50.89	28438243	G	A
6	rs213228	50.89	28439231	C	A
6	rs17313059	50.89	28441375	C	T
6	rs7774788	50.89	28454748	T	C
6	rs1052215	50.89	28456137	G	T
6	rs2072319	50.89	28456639	C	T
6	rs3734563	50.89	28457704	G	A
6	rs1556957	50.89	28457905	G	A
6	rs2859379	50.89	28466174	T	C
6	rs2232434	50.89	28466872	C	T
6	rs2232430	50.89	28467165	T	C
6	rs2232427	50.89	28467688	G	T
6	rs2232422	50.89	28474241	A	G
6	rs4357130	50.89	28475662	G	T
6	rs2232419	50.89	28475747	A	G
6	rs6908137	50.89	28478372	C	A
6	rs4254981	50.89	28479381	C	A
6	rs1124131	50.89	28488227	C	A
6	rs3757181	50.89	28489875	G	A
6	rs6922169	50.89	28490911	A	G
6	rs2859365	50.89	28499444	A	G
6	rs1339898	50.89	28503485	T	C
6	rs7740351	50.89	28507391	C	A
6	rs16894106	50.89	28508318	A	G
6	rs7766356	50.89	28508517	C	T
6	rs2071965	50.89	28511204	T	C
6	rs11752919	50.89	28511582	C	T
6	rs719370	50.89	28512332	T	C
6	rs916403	50.89	28516237	A	G
6	rs13190937	50.89	28519223	A	G
6	rs2531804	50.89	28519282	G	A
6	rs2859367	50.89	28522145	G	A
6	rs6903535	50.89	28525201	G	A
6	rs2531808	50.89	28528763	T	G
6	rs2531809	50.89	28529347	A	G
6	rs2531810	50.89	28529744	G	A
6	rs2531811	50.89	28531582	G	A
6	rs2531814	50.89	28533734	G	A
6	rs1041926	50.89	28534275	G	A
6	rs2021745	50.89	28534965	C	T
6	rs2859372	50.89	28535109	T	C
6	rs2859374	50.89	28536124	T	C
6	rs9468379	50.89	28539163	T	C
6	rs2531815	50.89	28544039	C	T
6	rs12663002	50.89	28549613	T	C
6	rs2531816	50.89	28550085	G	A
6	rs16894128	50.89	28552144	G	A
6	rs1029328	50.89	28555894	C	T
6	rs2531817	50.89	28556873	T	A
6	rs6927023	50.89	28562200	A	G
6	rs2859355	50.89	28569200	C	T
6	rs2859356	50.89	28573334	C	T
6	rs9468385	50.89	28579591	C	T
6	rs2071966	50.89	28581304	G	T
6	rs722788	50.89	28591129	C	A
6	rs406113	50.89	28591461	A	C
6	rs423118	50.89	28593659	C	A
6	rs1003359	50.89	28594801	T	C
6	rs9366720	50.89	28595070	T	C
6	rs2078035	50.89	28596013	C	T
6	rs11757235	50.89	28597258	T	C
6	rs445870	50.89	28602306	A	G
6	rs769189	50.89	28608214	C	T
6	rs380879	50.89	28608428	T	G
6	rs448450	50.89	28608985	A	C
6	rs426922	50.89	28610167	T	C
6	rs451774	50.89	28610529	A	G
6	rs13215054	50.89	28610773	A	C
6	rs413488	50.89	28611336	A	G
6	rs454182	50.89	28619143	G	C
6	rs2394102	50.89	28619996	G	A
6	rs393414	50.89	28629295	C	T
6	rs6456825	50.89	28630674	A	G
6	rs422089	50.89	28635385	C	T
6	rs4711174	50.89	28640939	A	G
6	rs454746	50.89	28645230	G	A
6	rs449074	50.89	28647287	C	T
6	rs450630	50.89	28650403	G	A
6	rs17336532	50.89	28651243	T	C
6	rs16901848	50.89	28654931	A	G
6	rs411538	50.89	28663429	T	C
6	rs420436	50.89	28663977	G	A
6	rs7738979	50.89	28665291	A	C
6	rs11969304	50.89	28666615	C	T
6	rs6901724	50.89	28673806	C	T
6	rs442439	50.89	28680985	A	G
6	rs911178	50.89	28682394	T	C
6	rs9501180	50.89	28687450	C	T
6	rs34556183	50.89	28692754	G	A
6	rs4711176	50.89	28707007	G	A
6	rs7742658	50.89	28708471	A	C
6	rs6925972	50.89	28709913	A	T
6	rs16894171	50.89	28710251	A	G
6	rs7743296	50.89	28722589	A	T
6	rs732395	50.89	28724306	G	A
6	rs9295775	50.89	28735448	G	A
6	rs7767008	50.89	28738772	G	T
6	rs16894184	50.89	28739710	C	T
6	rs3864294	50.89	28749936	G	A
6	rs9393921	50.89	28753149	G	T
6	rs9885928	50.89	28758332	G	A
6	rs1319076	50.89	28770369	T	G
6	rs1319075	50.89	28770500	T	C
6	rs6456832	50.89	28771695	A	G
6	rs4143771	50.89	28772610	A	G
6	rs7382112	50.89	28773088	A	G
6	rs7383248	50.89	28776459	A	C
6	rs6939576	50.89	28777294	A	G
6	rs1107160	50.89	28779401	T	G
6	rs1107159	50.89	28779702	C	T
6	rs2893974	50.89	28779877	T	C
6	rs1539584	50.89	28787924	C	A
6	rs9468413	50.89	28797651	C	A
6	rs1954407	50.89	28803128	G	T
6	rs7772682	50.89	28803647	A	T
6	rs2893973	50.89	28805065	C	T
6	rs10498733	50.89	28807670	A	G
6	rs6456834	50.89	28808331	T	G
6	rs2893970	50.89	28811260	C	T
6	rs7766599	50.89	28811411	T	C
6	rs880638	50.89	28814891	G	A
6	rs11754985	50.89	28819053	T	G
6	rs3905240	50.89	28819313	G	A
6	rs1233585	50.89	28824324	G	A
6	rs1233591	50.89	28828961	T	C
6	rs17338569	50.89	28830778	C	T
6	rs1233602	50.89	28841382	G	A
6	rs7758798	50.89	28856991	T	C
6	rs7751451	50.8901	28860862	G	A
6	rs9257181	50.8903	28862499	C	T
6	rs11963531	50.8903	28862683	T	C
6	rs2765219	50.8925	28878328	G	A
6	rs2754767	50.8931	28883220	A	G
6	rs386628	50.8944	28892375	C	T
6	rs377392	50.8944	28892720	A	C
6	rs209184	50.8954	28899268	T	C
6	rs209181	50.8955	28900456	A	G
6	rs209177	50.897	28911082	G	A
6	rs209176	50.8971	28912165	A	G
6	rs6904278	50.8974	28914297	G	A
6	rs422331	50.8981	28918796	C	T
6	rs526983	50.8987	28923192	T	G
6	rs9501112	50.9	28932937	T	C
6	rs9257274	50.9002	28934241	T	C
6	rs176461	50.9002	28934384	G	A
6	rs4713182	50.9012	28941204	A	G
6	rs7775657	50.9014	28943231	A	G
6	rs209164	50.9016	28944435	T	C
6	rs743848	50.9021	28947726	T	G
6	rs209160	50.9021	28947858	A	G
6	rs7763661	50.9026	28951411	A	G
6	rs209153	50.9029	28954228	C	T
6	rs209152	50.903	28954441	A	G
6	rs2006758	50.9035	28958361	A	G
6	rs9257319	50.9037	28959616	G	T
6	rs429369	50.9037	28959887	T	C
6	rs6930087	50.9038	28960404	C	T
6	rs7750338	50.9039	28961136	C	T
6	rs169679	50.9044	28964551	A	T
6	rs209148	50.9045	28965248	A	G
6	rs209146	50.9047	28966829	G	A
6	rs209139	50.9053	28971462	A	C
6	rs209131	50.9059	28975734	A	G
6	rs209130	50.9059	28975779	C	T
6	rs1536215	50.9059	28975894	G	C
6	rs209128	50.9061	28977152	A	C
6	rs209126	50.9066	28980425	T	C
6	rs209123	50.9067	28981039	T	C
6	rs209122	50.907	28983481	C	T
6	rs2269553	50.9071	28984488	G	A
6	rs209121	50.9079	28989639	T	C
6	rs3132377	50.9084	28993953	T	C
6	rs9295782	50.909	28998198	A	G
6	rs1061625	50.9092	28999437	T	C
6	rs2894066	50.9095	29001906	G	A
6	rs3763338	50.9096	29002290	A	G
6	rs1237485	50.9096	29002323	G	A
6	rs2015436	50.91	29004893	T	C
6	rs932776	50.9105	29009013	T	C
6	rs2032502	50.9106	29009544	T	C
6	rs1004062	50.9107	29010112	G	T
6	rs4713186	50.9117	29017444	T	C
6	rs7761745	50.9117	29017758	T	C
6	rs7762289	50.9118	29018214	C	A
6	rs2071790	50.912	29019781	G	A
6	rs2071789	50.9121	29020055	T	C
6	rs2071788	50.9121	29020286	T	C
6	rs763009	50.9125	29023087	T	C
6	rs4947339	50.9126	29024231	C	T
6	rs6456876	50.913	29026915	T	C
6	rs4947256	50.9134	29029919	A	C
6	rs1476016	50.9135	29030698	G	A
6	rs9380100	50.9137	29031959	T	C
6	rs12386522	50.9143	29036146	C	T
6	rs9257425	50.9154	29044535	A	G
6	rs12055619	50.9158	29047096	C	T
6	rs6933672	50.9162	29049667	A	G
6	rs4713191	50.9164	29051848	C	T
6	rs968722	50.9173	29057883	A	G
6	rs9380102	50.9174	29058993	A	C
6	rs6904975	50.9176	29060014	G	A
6	rs12527531	50.9176	29060369	G	A
6	rs3129792	50.9182	29064395	A	G
6	rs6934470	50.9182	29064730	G	A
6	rs16894540	50.9189	29069798	C	T
6	rs6456880	50.9191	29071227	T	G
6	rs2269555	50.9194	29072826	T	C
6	rs9468459	50.9195	29073670	A	G
6	rs6920392	50.9196	29075017	A	G
6	rs9257453	50.9199	29076909	G	A
6	rs9295784	50.9199	29077127	C	A
6	rs6456881	50.9201	29078079	T	C
6	rs3129793	50.9201	29078155	G	A
6	rs6456883	50.9201	29078348	T	C
6	rs9257456	50.9203	29080068	G	A
6	rs6925178	50.9205	29081194	A	C
6	rs6923005	50.9209	29084050	C	T
6	rs9468461	50.9213	29087026	T	C
6	rs6930903	50.9216	29089223	G	A
6	rs9357075	50.9218	29090266	A	G
6	rs6916923	50.922	29092142	T	C
6	rs9468464	50.9221	29092491	C	T
6	rs3129795	50.9221	29092734	T	G
6	rs9380103	50.9222	29093184	G	A
6	rs6941946	50.9226	29096562	A	G
6	rs7768299	50.9228	29098174	T	C
6	rs1543796	50.9229	29098597	G	A
6	rs2394512	50.9231	29100163	A	G
6	rs7741520	50.9235	29102549	G	A
6	rs2269554	50.9235	29102968	A	G
6	rs10484544	50.9236	29103698	C	T
6	rs9468469	50.9241	29107197	G	A
6	rs16894557	50.9242	29107805	A	G
6	rs7755402	50.9245	29110041	G	A
6	rs9468471	50.9248	29112070	T	C
6	rs9468473	50.9251	29114229	T	C
6	rs7743837	50.9252	29114823	G	A
6	rs6924824	50.9256	29118132	T	G
6	rs6456889	50.9257	29118803	C	T
6	rs2050230	50.9258	29119906	A	G
6	rs9391651	50.9258	29119939	C	T
6	rs7341218	50.9259	29120095	A	G
6	rs9468474	50.926	29121112	C	T
6	rs2143574	50.9261	29122005	C	T
6	rs6456891	50.9265	29124566	A	G
6	rs3130756	50.9266	29125080	G	A
6	rs9501294	50.9271	29128996	A	G
6	rs6904527	50.9288	29141032	G	T
6	rs6456895	50.9297	29147874	G	A
6	rs3131083	50.9297	29147956	G	A
6	rs9393941	50.9305	29153611	G	A
6	rs9348821	50.9307	29155182	G	A
6	rs11758255	50.9312	29158693	G	A
6	rs6903771	50.9315	29160551	T	C
6	rs6456901	50.9319	29163421	G	T
6	rs9380109	50.9322	29165950	T	C
6	rs2142905	50.9332	29172751	C	T
6	rs4713201	50.9335	29175242	C	T
6	rs3129111	50.9336	29175751	T	C
6	rs3131091	50.9343	29181073	G	A
6	rs3129097	50.9349	29185332	C	T
6	rs3130763	50.9351	29187135	T	C
6	rs3749977	50.9353	29188323	A	G
6	rs3129106	50.9354	29189140	G	T
6	rs3129109	50.9358	29192211	C	T
6	rs3129110	50.936	29193207	A	G
6	rs3130766	50.9362	29194808	C	T
6	rs3130774	50.9375	29204393	T	C
6	rs3130778	50.938	29207558	C	T
6	rs2223363	50.9387	29212651	T	C
6	rs9295794	50.9387	29212914	A	G
6	rs2267632	50.9389	29214447	A	G
6	rs9468487	50.939	29215031	G	A
6	rs9393945	50.9392	29216270	G	C
6	rs3130718	50.94	29222600	A	G
6	rs3130724	50.9406	29226509	A	C
6	rs3129123	50.9407	29227138	C	T
6	rs3130729	50.9416	29233726	T	G
6	rs2142906	50.9422	29237962	A	G
6	rs2394520	50.9432	29245199	A	G
6	rs3129152	50.9434	29246756	C	A
6	rs3129157	50.9438	29249722	A	G
6	rs2206042	50.9439	29250455	A	C
6	rs3130745	50.9447	29256598	C	A
6	rs3116817	50.9449	29257540	A	G
6	rs3129171	50.9457	29263728	A	G
6	rs3116826	50.9465	29269414	G	A
6	rs760804	50.9478	29279018	T	C
6	rs736466	50.9486	29284275	T	C
6	rs1883329	50.9487	29285081	C	T
6	rs2206040	50.9489	29286493	C	T
6	rs2206041	50.9489	29286585	C	T
6	rs3130817	50.949	29287216	G	T
6	rs3130826	50.9493	29289293	A	G
6	rs2894083	50.9494	29290287	A	G
6	rs3129096	50.9495	29291325	A	G
6	rs3130801	50.9502	29296158	G	A
6	rs3130803	50.9503	29297134	G	A
6	rs12660419	50.9507	29299527	T	C
6	rs3130812	50.951	29301764	G	A
6	rs11962388	50.951	29301838	C	T
6	rs11964645	50.951	29301968	G	A
6	rs3130813	50.9511	29302990	T	C
6	rs2207338	50.9518	29307803	T	G
6	rs3130816	50.9524	29311890	A	G
6	rs3129105	50.9537	29321049	C	A
6	rs3117330	50.9554	29333774	C	T
6	rs2024679	50.9556	29335096	A	G
6	rs3117329	50.9557	29335622	T	C
6	rs3130827	50.9561	29338662	C	T
6	rs9257657	50.9562	29339151	G	A
6	rs10484545	50.9566	29342489	G	C
6	rs3130829	50.9568	29343879	A	G
6	rs7766902	50.9569	29344624	T	G
6	rs3130830	50.9569	29344701	A	G
6	rs6899390	50.9571	29346020	T	C
6	rs3117327	50.9573	29347129	T	C
6	rs9468508	50.9593	29361735	T	C
6	rs1884123	50.9596	29364399	G	A
6	rs1033569	50.9598	29365751	T	C
6	rs1033568	50.9599	29365946	A	G
6	rs4446587	50.9601	29367602	G	A
6	rs16867628	50.961	29374476	A	G
6	rs4594993	50.9616	29378477	G	A
6	rs16894709	50.9618	29380280	T	C
6	rs7774255	50.9621	29382335	A	T
6	rs9257694	50.9621	29382465	C	T
6	rs9257696	50.9623	29383486	C	T
6	rs9257697	50.9624	29384159	C	T
6	rs720831	50.9635	29392497	A	G
6	rs9257718	50.9645	29399706	T	C
6	rs9257721	50.9648	29401606	T	C
6	rs6937882	50.965	29403466	T	G
6	rs9357078	50.9653	29405645	T	C
6	rs9257731	50.9656	29407350	A	G
6	rs6930435	50.9658	29409201	A	G
6	rs6903989	50.9659	29410009	A	C
6	rs3117433	50.9661	29411343	C	T
6	rs9257744	50.9665	29414329	C	A
6	rs9257745	50.9666	29414635	T	C
6	rs9348827	50.9668	29416372	T	G
6	rs9257748	50.967	29417748	C	T
6	rs9257751	50.9672	29419418	G	A
6	rs9257768	50.9687	29430065	T	C
6	rs9257769	50.9689	29431055	C	T
6	rs7761746	50.9689	29431634	A	G
6	rs9257770	50.969	29431817	C	A
6	rs6930033	50.969	29431884	C	A
6	rs10484546	50.9691	29432578	C	A
6	rs7357041	50.9691	29433078	G	A
6	rs4713210	50.9692	29433412	T	C
6	rs9257775	50.9694	29435058	T	C
6	rs9257777	50.9694	29435137	A	T
6	rs9257792	50.9704	29442418	G	A
6	rs9380120	50.9706	29443516	C	T
6	rs9257794	50.9706	29443640	T	C
6	rs4713211	50.9706	29444033	A	G
6	rs9295804	50.9707	29444126	A	G
6	rs6934993	50.9708	29445479	G	A
6	rs9257799	50.9711	29447250	C	T
6	rs7772982	50.9713	29448986	C	T
6	rs7753474	50.9714	29449287	A	G
6	rs7773534	50.9714	29449343	C	T
6	rs10456372	50.9714	29449428	G	A
6	rs7774029	50.9714	29449602	C	T
6	rs9380122	50.9715	29450215	G	A
6	rs3749971	50.9716	29450754	A	G
6	rs3749970	50.9716	29450804	A	G
6	rs9257802	50.9716	29451334	T	C
6	rs5003265	50.9718	29452015	T	C
6	rs5003266	50.9718	29452062	G	A
6	rs9257803	50.9718	29452374	T	C
6	rs9257805	50.9721	29454308	G	A
6	rs238882	50.9721	29454342	A	G
6	rs3117442	50.9725	29457070	G	A
6	rs1419640	50.9727	29458833	T	G
6	rs238872	50.9728	29459852	T	C
6	rs3094556	50.973	29461387	C	T
6	rs3129681	50.9732	29462362	T	C
6	rs3094551	50.9732	29462778	G	A
6	rs3094550	50.9732	29462788	A	C
6	rs238869	50.9733	29463092	C	T
6	rs4711185	50.9734	29464025	A	G
6	rs379157	50.9735	29464566	A	G
6	rs9257811	50.9735	29464713	G	T
6	rs9393956	50.9736	29465624	G	A
6	rs4713214	50.9737	29465975	A	T
6	rs9257819	50.974	29468162	C	A
6	rs16894836	50.9742	29469686	G	T
6	rs9257823	50.9742	29469714	T	C
6	rs9257828	50.9745	29471676	T	C
6	rs4713216	50.9745	29472126	G	A
6	rs11969272	50.9746	29472280	A	G
6	rs4713217	50.9746	29472304	G	A
6	rs9257834	50.9746	29472594	T	G
6	rs2073150	50.9747	29473220	C	T
6	rs4713218	50.9748	29473953	A	G
6	rs2158279	50.9748	29474244	T	G
6	rs1024470	50.9748	29474356	T	C
6	rs1028411	50.975	29475378	G	T
6	rs4711187	50.975	29475569	T	C
6	rs9257837	50.9751	29476000	T	C
6	rs9257843	50.9751	29476644	C	T
6	rs9405124	50.9752	29476792	G	A
6	rs1419633	50.9758	29481192	T	C
6	rs1419632	50.9758	29481228	C	A
6	rs1544403	50.977	29489885	G	A
6	rs1362073	50.9772	29491299	T	C
6	rs2523421	50.9782	29498419	G	A
6	rs1419642	50.9784	29500214	A	G
6	rs2074470	50.9787	29502406	G	A
6	rs9257857	50.9788	29502905	T	C
6	rs16894898	50.9788	29503036	C	T
6	rs7770592	50.9789	29503726	A	C
6	rs9295805	50.9792	29505758	T	C
6	rs2394609	50.9792	29505979	T	G
6	rs3131025	50.9793	29506794	A	G
6	rs3094561	50.9801	29512136	T	G
6	rs2074469	50.9806	29515949	C	T
6	rs2074466	50.9806	29516292	A	C
6	rs2074465	50.9806	29516455	G	A
6	rs2074464	50.9807	29516507	A	G
6	rs7765791	50.9809	29518072	C	T
6	rs16894919	50.9812	29520201	T	G
6	rs7738722	50.9815	29522265	G	A
6	rs7738742	50.9815	29522325	G	A
6	rs7739243	50.9815	29522592	G	A
6	rs6906897	50.9816	29523615	T	C
6	rs6935708	50.9818	29524631	C	T
6	rs2523442	50.9819	29525796	C	T
6	rs7738548	50.9824	29529188	A	G
6	rs9257863	50.983	29533563	G	T
6	rs3117194	50.9831	29533987	T	C
6	rs2523439	50.9833	29535499	A	G
6	rs7768854	50.9835	29536810	G	T
6	rs2073148	50.9836	29538149	C	T
6	rs1345228	50.984	29540369	G	A
6	rs2107192	50.9842	29541921	A	G
6	rs2107191	50.9842	29542274	C	T
6	rs4713226	50.9842	29542393	A	G
6	rs2746149	50.9844	29543334	C	T
6	rs11961170	50.9849	29547084	T	A
6	rs16894948	50.9851	29548236	A	G
6	rs12206077	50.9851	29548720	A	G
6	rs1362076	50.9852	29549148	T	G
6	rs7751705	50.9852	29549597	T	C
6	rs1233495	50.9856	29552100	A	G
6	rs3094573	50.9859	29554611	G	T
6	rs7771335	50.9861	29556017	G	A
6	rs2107189	50.9866	29559147	A	G
6	rs17415601	50.9867	29560390	G	A
6	rs2066951	50.987	29562468	G	T
6	rs17184114	50.9872	29563578	G	A
6	rs1233492	50.9876	29566456	G	A
6	rs1233490	50.988	29569893	G	A
6	rs6906307	50.9883	29571871	G	T
6	rs6926506	50.9883	29571947	A	C
6	rs6907220	50.9884	29572344	C	T
6	rs1233487	50.989	29576788	G	A
6	rs9393967	50.9891	29577468	T	C
6	rs1233486	50.9891	29577631	A	G
6	rs3131019	50.9893	29578964	C	A
6	rs757256	50.9896	29580895	T	C
6	rs3130860	50.9898	29582364	A	C
6	rs734959	50.9898	29582641	G	A
6	rs734960	50.9899	29583121	T	C
6	rs1233482	50.9899	29583661	A	C
6	rs3131020	50.99	29583881	T	C
6	rs3131021	50.99	29584121	A	G
6	rs3128847	50.99	29584304	T	C
6	rs9257877	50.9901	29584487	T	G
6	rs1233478	50.9902	29585800	T	G
6	rs2285791	50.9903	29586280	T	C
6	rs1010408	50.9905	29587512	A	T
6	rs3094572	50.9907	29588972	T	C
6	rs2523433	50.9909	29590411	T	C
6	rs1592411	50.9911	29591890	T	C
6	rs1592410	50.9911	29591947	T	C
6	rs9257887	50.9913	29593268	A	G
6	rs3094564	50.9914	29594324	C	T
6	rs9257890	50.9915	29594887	T	C
6	rs2745400	50.9917	29596228	A	G
6	rs724078	50.9918	29597027	A	G
6	rs969931	50.9926	29602876	T	G
6	rs7767894	50.9926	29603106	T	C
6	rs1233426	50.993	29606081	T	C
6	rs362546	50.9932	29607395	C	T
6	rs886381	50.9933	29608204	T	C
6	rs2294748	50.9935	29609161	A	G
6	rs9461533	50.9935	29609401	G	A
6	rs1233421	50.9935	29609493	A	C
6	rs9391895	50.9936	29610015	A	G
6	rs1233420	50.9938	29611302	A	G
6	rs6930217	50.9938	29611761	C	T
6	rs6935418	50.9939	29612236	G	T
6	rs362514	50.9943	29615289	T	C
6	rs10484548	50.9945	29616252	C	T
6	rs362541	50.9947	29618229	C	T
6	rs362540	50.9947	29618304	G	A
6	rs3025657	50.9948	29619195	C	A
6	rs2534795	50.9949	29619320	T	C
6	rs1233417	50.9949	29619829	C	T
6	rs407161	50.9952	29621786	A	G
6	rs3094575	50.9955	29623781	T	C
6	rs387659	50.9955	29624159	G	A
6	rs3094576	50.9955	29624221	A	C
6	rs376681	50.9957	29625072	G	A
6	rs2745411	50.9958	29626421	A	G
6	rs417374	50.9958	29626451	C	T
6	rs6902738	50.9959	29626458	C	T
6	rs7763501	50.9959	29626913	G	A
6	rs453658	50.996	29627827	G	A
6	rs16895057	50.9962	29628856	C	T
6	rs16895058	50.9962	29629104	T	C
6	rs2294745	50.9964	29630131	A	G
6	rs6915177	50.9964	29630567	T	C
6	rs2534791	50.9964	29630691	G	A
6	rs2076486	50.9966	29631851	G	A
6	rs2076485	50.9966	29631931	G	A
6	rs2534790	50.9966	29632147	T	G
6	rs2745412	50.9967	29632380	T	C
6	rs362536	50.997	29634919	C	T
6	rs64036	50.9971	29635246	A	C
6	rs2272991	50.9971	29635578	C	T
6	rs362513	50.9972	29636297	G	A
6	rs1233405	50.9974	29637733	A	G
6	rs362532	50.9975	29638392	G	A
6	rs362512	50.9975	29638607	G	A
6	rs362511	50.9976	29638829	G	A
6	rs362529	50.9976	29638847	T	C
6	rs459970	50.9976	29639232	A	G
6	rs388234	50.9979	29641274	T	C
6	rs3094577	50.998	29641849	A	G
6	rs3117072	50.998	29642219	T	C
6	rs1233400	50.9986	29645954	A	G
6	rs3025652	50.9988	29647744	A	G
6	rs6912437	50.999	29649373	A	G
6	rs3025650	50.9992	29650926	C	T
6	rs362525	50.9993	29651625	G	T
6	rs3117073	50.9995	29652804	G	A
6	rs362522	50.9995	29653187	T	C
6	rs362523	50.9996	29653263	A	G
6	rs1233397	50.9996	29653694	G	A
6	rs1233394	51.0001	29657240	A	C
6	rs1233391	51.0003	29658597	C	T
6	rs1233390	51.0005	29659840	A	G
6	rs1233388	51.0007	29661706	G	A
6	rs2235698	51.001	29663757	G	A
6	rs362521	51.0011	29664738	T	C
6	rs1233384	51.0015	29667274	T	C
6	rs17508548	51.002	29671046	G	T
6	rs3095273	51.0025	29674348	A	G
6	rs3025646	51.0025	29674821	C	T
6	rs362518	51.0027	29675617	C	T
6	rs362517	51.0028	29677024	A	G
6	rs362515	51.0029	29677511	A	G
6	rs3025643	51.003	29677934	A	G
6	rs3025642	51.003	29678295	A	G
6	rs2267633	51.0031	29678820	G	A
6	rs2076483	51.0032	29679524	G	A
6	rs10946999	51.0032	29679588	T	G
6	rs2076482	51.0034	29681233	A	G
6	rs740884	51.0036	29682610	T	C
6	rs29267	51.0037	29682982	A	G
6	rs740882	51.0037	29683435	T	C
6	rs29264	51.0038	29683839	C	T
6	rs881284	51.0038	29684026	T	C
6	rs29230	51.0039	29684372	G	A
6	rs29262	51.0039	29684571	G	A
6	rs29258	51.004	29685596	T	C
6	rs29257	51.0041	29686009	G	A
6	rs29255	51.0043	29687523	C	A
6	rs29253	51.0044	29688415	G	A
6	rs29227	51.0044	29688567	T	G
6	rs29226	51.0045	29688990	G	T
6	rs29225	51.0045	29689020	G	A
6	rs6919973	51.0054	29695853	T	C
6	rs29246	51.0055	29696125	G	A
6	rs29223	51.0055	29696523	C	A
6	rs2267635	51.0061	29700410	C	T
6	rs715044	51.0063	29701767	T	G
6	rs2021749	51.0069	29706098	A	G
6	rs29243	51.007	29707081	A	G
6	rs444189	51.0079	29713914	G	T
6	rs29218	51.0082	29715408	G	A
6	rs29240	51.0082	29715455	G	A
6	rs3117289	51.0085	29717900	G	A
6	rs29273	51.0086	29718968	C	G
6	rs29232	51.0087	29719410	C	T
6	rs3131854	51.0088	29719864	T	C
6	rs9257928	51.0089	29721197	T	C
6	rs16895214	51.0093	29723772	G	T
6	rs3129073	51.0093	29723801	G	A
6	rs439812	51.0094	29724586	C	T
6	rs29269	51.0096	29725726	T	C
6	rs29272	51.0097	29726345	T	G
6	rs29231	51.0097	29726504	T	C
6	rs29235	51.0104	29732057	C	T
6	rs9468571	51.0106	29732873	C	T
6	rs3135050	51.011	29736416	T	C
6	rs2857783	51.0115	29739567	C	T
6	rs2256266	51.0116	29740297	T	C
6	rs2857784	51.0116	29740329	A	G
6	rs6905408	51.0118	29741754	T	C
6	rs3130253	51.0118	29741991	A	G
6	rs2535250	51.0119	29742396	A	G
6	rs2535248	51.0119	29742906	G	A
6	rs2857771	51.012	29742947	C	T
6	rs2071652	51.012	29743296	T	C
6	rs1318631	51.012	29743487	A	G
6	rs2071653	51.0121	29743907	T	C
6	rs2273192	51.0124	29746158	G	A
6	rs9357083	51.0126	29747623	C	T
6	rs9257936	51.0126	29747755	T	C
6	rs2747419	51.0129	29750173	T	G
6	rs9257940	51.013	29750488	G	A
6	rs378596	51.0131	29751266	C	A
6	rs375984	51.0133	29752481	T	C
6	rs2535238	51.0133	29753017	A	C
6	rs2747421	51.0134	29753097	C	G
6	rs387642	51.0134	29753613	T	C
6	rs396660	51.0135	29754144	T	C
6	rs445150	51.0136	29754858	C	T
6	rs2747430	51.0138	29756485	A	G
6	rs3129054	51.0139	29757035	T	C
6	rs2535236	51.0143	29759664	T	C
6	rs3117292	51.0143	29760178	G	A
6	rs9257985	51.0143	29760232	G	A
6	rs2747442	51.0145	29761165	G	A
6	rs3117294	51.0145	29761308	G	T
6	rs3117301	51.0147	29762679	T	C
6	rs2747453	51.0147	29762922	C	T
6	rs2747454	51.0147	29763092	A	G
6	rs2747457	51.0149	29764396	G	T
6	rs2747458	51.0149	29764557	G	A
6	rs2747460	51.015	29765106	T	C
6	rs2747466	51.0152	29766548	G	A
6	rs3129039	51.0153	29766843	A	G
6	rs3129029	51.0157	29770422	G	T
6	rs3131888	51.0159	29771868	C	T
6	rs3131886	51.016	29772431	C	T
6	rs3131875	51.0163	29774090	T	C
6	rs7776082	51.0164	29775252	A	G
6	rs3129066	51.0166	29776516	G	A
6	rs9258102	51.0166	29776892	C	T
6	rs6911622	51.0168	29777730	T	C
6	rs2107203	51.0168	29777809	A	G
6	rs3129055	51.0168	29778240	G	A
6	rs9468589	51.0169	29779022	T	G
6	rs9258122	51.017	29779719	A	G
6	rs3116798	51.0171	29779970	C	T
6	rs2394660	51.0172	29780665	A	G
6	rs3131863	51.0173	29781462	G	A
6	rs11962017	51.0174	29781979	A	G
6	rs1476573	51.0174	29782627	A	G
6	rs1476572	51.0174	29782720	G	T
6	rs1610594	51.0181	29787026	C	T
6	rs1611364	51.0181	29787581	T	C
6	rs2735063	51.0185	29790646	A	G
6	rs1632962	51.0187	29791787	A	G
6	rs2517912	51.0187	29791923	T	C
6	rs2517911	51.0188	29792613	C	T
6	rs2517910	51.0194	29796480	A	C
6	rs9258170	51.0195	29797569	G	T
6	rs1362126	51.0197	29798998	A	G
6	rs2076183	51.0197	29799282	A	G
6	rs9258186	51.0199	29800313	G	A
6	rs1736926	51.0199	29800541	A	G
6	rs2235383	51.02	29801478	G	A
6	rs1736922	51.0201	29801948	T	C
6	rs1628578	51.0203	29803481	C	A
6	rs2523404	51.0204	29803692	T	C
6	rs2735059	51.0204	29803833	A	G
6	rs2272874	51.0204	29804224	C	T
6	rs3736694	51.0205	29804828	C	A
6	rs2735058	51.0206	29805672	A	G
6	rs2743925	51.0207	29806029	G	A
6	rs2523402	51.0208	29807135	C	T
6	rs2523399	51.0209	29808058	C	T
6	rs2735052	51.0212	29809543	A	G
6	rs2844833	51.0212	29810185	G	C
6	rs2523395	51.0213	29810489	A	G
6	rs2394159	51.0213	29810658	G	A
6	rs2394160	51.0214	29811241	G	A
6	rs9258205	51.0215	29811802	C	T
6	rs9258206	51.0215	29812216	A	G
6	rs1736915	51.0215	29812295	A	G
6	rs1736913	51.0215	29812379	T	C
6	rs9258207	51.0216	29812422	T	C
6	rs9258208	51.0216	29812524	T	C
6	rs9258209	51.0217	29813381	T	C
6	rs2735051	51.0217	29813667	A	G
6	rs9258211	51.0218	29814159	A	G
6	rs2844831	51.0218	29814256	C	T
6	rs9258213	51.0219	29814670	C	T
6	rs932338	51.0219	29814912	A	G
6	rs1633096	51.0219	29815246	T	G
6	rs9258218	51.0221	29816007	A	G
6	rs2743951	51.0222	29817213	T	C
6	rs2517938	51.0223	29817819	C	T
6	rs909732	51.0223	29817846	A	G
6	rs4713240	51.0224	29818705	G	A
6	rs2523386	51.0226	29819726	A	G
6	rs9258225	51.0227	29820683	G	A
6	rs2072894	51.0227	29821015	T	C
6	rs2523385	51.0229	29821905	A	G
6	rs1737086	51.0229	29822392	A	C
6	rs34260811	51.0231	29823311	A	C
6	rs1633086	51.0231	29823741	A	G
6	rs1633085	51.0232	29823976	T	C
6	rs733841	51.0234	29825959	T	C
6	rs1610621	51.0235	29826769	A	G
6	rs909728	51.0236	29827540	T	C
6	rs909725	51.0237	29828300	T	C
6	rs4713244	51.0239	29829125	A	G
6	rs9391630	51.0241	29830494	G	A
6	rs9258260	51.0241	29831140	T	C
6	rs4947236	51.0242	29831653	T	C
6	rs1633068	51.0243	29832289	T	C
6	rs1737079	51.0244	29832724	G	A
6	rs1633057	51.0247	29835002	A	G
6	rs1633056	51.0247	29835071	T	C
6	rs1610628	51.0248	29836188	C	A
6	rs9258275	51.0252	29838483	A	G
6	rs1633048	51.0252	29838621	A	G
6	rs1737069	51.0252	29838709	T	C
6	rs7759474	51.0253	29839614	T	C
6	rs1611285	51.0253	29839766	C	T
6	rs1626392	51.0254	29840223	T	C
6	rs1625636	51.0254	29840281	T	C
6	rs1737060	51.0255	29840948	G	C
6	rs1633041	51.0255	29841202	A	G
6	rs2735048	51.0256	29841680	A	G
6	rs2735046	51.0256	29842077	A	G
6	rs1737043	51.0259	29844026	T	C
6	rs1737041	51.026	29844208	A	C
6	rs11753872	51.026	29844921	A	C
6	rs1737031	51.0261	29845460	T	C
6	rs7740113	51.0265	29848013	G	A
6	rs9258302	51.0266	29849317	C	T
6	rs1362070	51.0268	29850278	C	T
6	rs9500983	51.0268	29850321	C	T
6	rs9258303	51.0269	29850909	T	C
6	rs9500845	51.0269	29851096	G	A
6	rs1615962	51.0273	29853705	A	G
6	rs1633030	51.0273	29853773	C	T
6	rs2844836	51.0273	29854002	C	T
6	rs1633028	51.0273	29854346	G	T
6	rs1633021	51.0274	29854848	C	T
6	rs2735042	51.0275	29855352	G	A
6	rs1002046	51.0284	29861995	T	C
6	rs2743941	51.0286	29863430	T	C
6	rs7758742	51.0286	29863635	C	T
6	rs1610644	51.0292	29867424	T	C
6	rs17185132	51.0292	29867490	T	C
6	rs1610719	51.0293	29868656	G	A
6	rs1610723	51.0294	29869452	C	A
6	rs1610724	51.0294	29869495	C	T
6	rs1611220	51.0295	29869814	G	A
6	rs1633011	51.0296	29870672	T	C
6	rs11758087	51.0299	29872422	A	G
6	rs9468623	51.0299	29872999	G	A
6	rs2523414	51.0299	29873066	C	T
6	rs11752553	51.0301	29874371	C	T
6	rs28634576	51.0303	29875722	G	A
6	rs11751333	51.0304	29876116	T	C
6	rs1611185	51.0304	29876323	C	T
6	rs2017525	51.0304	29876482	T	C
6	rs3891160	51.0305	29877126	C	G
6	rs1610711	51.0305	29877476	C	A
6	rs1736982	51.0305	29877500	A	G
6	rs1632995	51.0306	29877600	T	A
6	rs1736981	51.0307	29878301	A	G
6	rs1610657	51.0308	29879045	C	T
6	rs1611192	51.0309	29879858	G	A
6	rs1632988	51.0309	29880374	A	G
6	rs1632987	51.031	29880528	G	C
6	rs1632983	51.0311	29881488	T	C
6	rs17178826	51.0311	29881516	G	A
6	rs9258447	51.0311	29881831	T	C
6	rs1736976	51.0312	29881978	G	A
6	rs11757182	51.0314	29883504	C	A
6	rs2523409	51.0314	29883641	G	A
6	rs1736971	51.0315	29884301	T	G
6	rs1736969	51.0315	29884369	T	A
6	rs1610699	51.0319	29886966	G	T
6	rs1610669	51.032	29888072	A	T
6	rs3926748	51.032	29888311	A	G
6	rs3888577	51.0321	29888677	T	G
6	rs11753629	51.0323	29890310	A	G
6	rs11753654	51.0324	29890600	T	C
6	rs1736957	51.0324	29890612	C	T
6	rs1077432	51.0324	29890847	C	T
6	rs2735028	51.0328	29893517	T	C
6	rs2743933	51.0329	29894199	C	T
6	rs2743931	51.033	29895051	C	T
6	rs2394177	51.033	29895348	G	A
6	rs1611149	51.0334	29897978	C	T
6	rs1736936	51.034	29902296	G	A
6	rs3115630	51.034	29902480	T	C
6	rs915669	51.0345	29906404	G	T
6	rs1233330	51.0346	29907082	A	G
6	rs11753296	51.0349	29909089	A	G
6	rs9404952	51.0353	29912144	G	A
6	rs16896052	51.0353	29912155	G	A
6	rs2394180	51.0355	29913178	C	T
6	rs2735014	51.0356	29913788	A	C
6	rs9258525	51.0356	29914320	C	T
6	rs2523779	51.0357	29914601	T	C
6	rs2743937	51.0359	29915902	C	T
6	rs2735003	51.0359	29916613	G	T
6	rs9258537	51.036	29916840	A	G
6	rs2523777	51.036	29917066	T	C
6	rs2523776	51.036	29917173	G	T
6	rs1611133	51.0361	29917361	T	C
6	rs2523774	51.0361	29917557	T	C
6	rs2523769	51.0363	29919001	C	A
6	rs2844827	51.0363	29919216	C	T
6	rs16896081	51.0364	29919688	T	C
6	rs2734994	51.0364	29920009	T	C
6	rs2523767	51.0365	29920786	G	A
6	rs2517879	51.0365	29920953	A	G
6	rs9258557	51.0367	29921921	T	C
6	rs1611750	51.0368	29922757	G	T
6	rs2394185	51.037	29924350	G	T
6	rs2394186	51.037	29924400	G	A
6	rs9380146	51.0371	29925223	A	G
6	rs3115628	51.0373	29926000	C	T
6	rs2734985	51.0373	29926641	C	T
6	rs2247504	51.0374	29927056	A	G
6	rs2523759	51.0374	29927072	G	A
6	rs2508050	51.0375	29928026	C	T
6	rs3115627	51.0376	29928257	G	A
6	rs5013093	51.0376	29928565	T	C
6	rs2523756	51.0376	29928696	G	A
6	rs9258631	51.0377	29929272	C	A
6	rs2734980	51.0378	29929875	A	G
6	rs2517862	51.0378	29929916	T	C
6	rs2517861	51.0378	29929961	T	C
6	rs3115626	51.0378	29930040	C	T
6	rs2517860	51.0379	29930500	G	A
6	rs2517855	51.038	29931143	A	G
[truncated: 5,478 more rows]
