# Supplementary material for: Construction and Application of a Korean Reference Panel for Imputing Classical Alleles and Amino Acids of Human Leukocyte Antigen Genes
Source: PLoS One. 2014 Nov 14;9(11):e112546. doi: 10.1371/journal.pone.0112546 (PMC4232350; doi:10.1371/journal.pone.0112546)
Supplement: File S2 — Korean HLA reference panel. (ZIP) [file pone.0112546.s002.zip › KOR_REF/Kim_KOR_HLA.fam]

KOR0126 KOR0126 0 0 2 1
KOR0412 KOR0412 0 0 2 1
KOR0413 KOR0413 0 0 1 1
KOR0001 KOR0001 0 0 2 1
KOR0002 KOR0002 0 0 2 1
KOR0003 KOR0003 0 0 2 1
KOR0004 KOR0004 0 0 2 1
KOR0005 KOR0005 0 0 2 1
KOR0006 KOR0006 0 0 2 1
KOR0007 KOR0007 0 0 2 1
KOR0008 KOR0008 0 0 2 1
KOR0009 KOR0009 0 0 2 1
KOR0010 KOR0010 0 0 2 1
KOR0011 KOR0011 0 0 2 1
KOR0012 KOR0012 0 0 2 1
KOR0013 KOR0013 0 0 2 1
KOR0014 KOR0014 0 0 2 1
KOR0015 KOR0015 0 0 2 1
KOR0016 KOR0016 0 0 2 1
KOR0017 KOR0017 0 0 2 1
KOR0018 KOR0018 0 0 2 1
KOR0019 KOR0019 0 0 2 1
KOR0020 KOR0020 0 0 2 1
KOR0021 KOR0021 0 0 2 1
KOR0022 KOR0022 0 0 2 1
KOR0023 KOR0023 0 0 2 1
KOR0024 KOR0024 0 0 2 1
KOR0025 KOR0025 0 0 2 1
KOR0026 KOR0026 0 0 2 1
KOR0027 KOR0027 0 0 2 1
KOR0028 KOR0028 0 0 2 1
KOR0029 KOR0029 0 0 2 1
KOR0030 KOR0030 0 0 2 1
KOR0031 KOR0031 0 0 2 1
KOR0032 KOR0032 0 0 2 1
KOR0033 KOR0033 0 0 2 1
KOR0034 KOR0034 0 0 2 1
KOR0035 KOR0035 0 0 2 1
KOR0036 KOR0036 0 0 2 1
KOR0037 KOR0037 0 0 2 1
KOR0038 KOR0038 0 0 2 1
KOR0039 KOR0039 0 0 2 1
KOR0040 KOR0040 0 0 2 1
KOR0041 KOR0041 0 0 2 1
KOR0042 KOR0042 0 0 2 1
KOR0043 KOR0043 0 0 2 1
KOR0044 KOR0044 0 0 2 1
KOR0045 KOR0045 0 0 2 1
KOR0046 KOR0046 0 0 2 1
KOR0047 KOR0047 0 0 2 1
KOR0048 KOR0048 0 0 2 1
KOR0049 KOR0049 0 0 2 1
KOR0050 KOR0050 0 0 2 1
KOR0051 KOR0051 0 0 2 1
KOR0052 KOR0052 0 0 2 1
KOR0053 KOR0053 0 0 2 1
KOR0054 KOR0054 0 0 2 1
KOR0055 KOR0055 0 0 2 1
KOR0056 KOR0056 0 0 2 1
KOR0057 KOR0057 0 0 2 1
KOR0058 KOR0058 0 0 2 1
KOR0059 KOR0059 0 0 2 1
KOR0061 KOR0061 0 0 2 1
KOR0062 KOR0062 0 0 2 1
KOR0063 KOR0063 0 0 2 1
KOR0064 KOR0064 0 0 2 1
KOR0065 KOR0065 0 0 2 1
KOR0066 KOR0066 0 0 2 1
KOR0067 KOR0067 0 0 2 1
KOR0068 KOR0068 0 0 2 1
KOR0069 KOR0069 0 0 2 1
KOR0070 KOR0070 0 0 2 1
KOR0071 KOR0071 0 0 2 1
KOR0072 KOR0072 0 0 2 1
KOR0073 KOR0073 0 0 2 1
KOR0074 KOR0074 0 0 2 1
KOR0075 KOR0075 0 0 2 1
KOR0076 KOR0076 0 0 2 1
KOR0077 KOR0077 0 0 2 1
KOR0078 KOR0078 0 0 2 1
KOR0079 KOR0079 0 0 2 1
KOR0080 KOR0080 0 0 2 1
KOR0081 KOR0081 0 0 2 1
KOR0082 KOR0082 0 0 2 1
KOR0083 KOR0083 0 0 2 1
KOR0084 KOR0084 0 0 2 1
KOR0085 KOR0085 0 0 2 1
KOR0086 KOR0086 0 0 2 1
KOR0087 KOR0087 0 0 2 1
KOR0088 KOR0088 0 0 2 1
KOR0089 KOR0089 0 0 2 1
KOR0090 KOR0090 0 0 2 1
KOR0091 KOR0091 0 0 2 1
KOR0092 KOR0092 0 0 2 1
KOR0093 KOR0093 0 0 2 1
KOR0094 KOR0094 0 0 2 1
KOR0095 KOR0095 0 0 2 1
KOR0096 KOR0096 0 0 2 1
KOR0097 KOR0097 0 0 2 1
KOR0098 KOR0098 0 0 2 1
KOR0099 KOR0099 0 0 2 1
KOR0100 KOR0100 0 0 2 1
KOR0101 KOR0101 0 0 2 1
KOR0102 KOR0102 0 0 2 1
KOR0103 KOR0103 0 0 2 1
KOR0104 KOR0104 0 0 2 1
KOR0105 KOR0105 0 0 2 1
KOR0106 KOR0106 0 0 2 1
KOR0107 KOR0107 0 0 2 1
KOR0108 KOR0108 0 0 2 1
KOR0109 KOR0109 0 0 2 1
KOR0110 KOR0110 0 0 2 1
KOR0111 KOR0111 0 0 2 1
KOR0112 KOR0112 0 0 2 1
KOR0113 KOR0113 0 0 2 1
KOR0114 KOR0114 0 0 2 1
KOR0115 KOR0115 0 0 2 1
KOR0116 KOR0116 0 0 2 1
KOR0117 KOR0117 0 0 2 1
KOR0118 KOR0118 0 0 2 1
KOR0119 KOR0119 0 0 2 1
KOR0120 KOR0120 0 0 2 1
KOR0121 KOR0121 0 0 2 1
KOR0122 KOR0122 0 0 2 1
KOR0123 KOR0123 0 0 2 1
KOR0124 KOR0124 0 0 2 1
KOR0125 KOR0125 0 0 2 1
KOR0127 KOR0127 0 0 2 1
KOR0128 KOR0128 0 0 2 1
KOR0129 KOR0129 0 0 2 1
KOR0130 KOR0130 0 0 2 1
KOR0131 KOR0131 0 0 2 1
KOR0132 KOR0132 0 0 2 1
KOR0133 KOR0133 0 0 2 1
KOR0134 KOR0134 0 0 2 1
KOR0135 KOR0135 0 0 2 1
KOR0136 KOR0136 0 0 2 1
KOR0137 KOR0137 0 0 2 1
KOR0138 KOR0138 0 0 2 1
KOR0139 KOR0139 0 0 2 1
KOR0140 KOR0140 0 0 2 1
KOR0141 KOR0141 0 0 2 1
KOR0142 KOR0142 0 0 2 1
KOR0143 KOR0143 0 0 2 1
KOR0144 KOR0144 0 0 2 1
KOR0145 KOR0145 0 0 2 1
KOR0146 KOR0146 0 0 2 1
KOR0147 KOR0147 0 0 2 1
KOR0148 KOR0148 0 0 2 1
KOR0149 KOR0149 0 0 2 1
KOR0150 KOR0150 0 0 2 1
KOR0151 KOR0151 0 0 2 1
KOR0152 KOR0152 0 0 2 1
KOR0153 KOR0153 0 0 2 1
KOR0154 KOR0154 0 0 2 1
KOR0155 KOR0155 0 0 2 1
KOR0156 KOR0156 0 0 2 1
KOR0157 KOR0157 0 0 2 1
KOR0158 KOR0158 0 0 2 1
KOR0159 KOR0159 0 0 2 1
KOR0160 KOR0160 0 0 2 1
KOR0161 KOR0161 0 0 2 1
KOR0162 KOR0162 0 0 2 1
KOR0163 KOR0163 0 0 2 1
KOR0164 KOR0164 0 0 2 1
KOR0165 KOR0165 0 0 2 1
KOR0166 KOR0166 0 0 2 1
KOR0167 KOR0167 0 0 2 1
KOR0168 KOR0168 0 0 2 1
KOR0169 KOR0169 0 0 2 1
KOR0170 KOR0170 0 0 2 1
KOR0171 KOR0171 0 0 2 1
KOR0172 KOR0172 0 0 2 1
KOR0173 KOR0173 0 0 2 1
KOR0174 KOR0174 0 0 2 1
KOR0175 KOR0175 0 0 2 1
KOR0176 KOR0176 0 0 2 1
KOR0177 KOR0177 0 0 2 1
KOR0178 KOR0178 0 0 2 1
KOR0179 KOR0179 0 0 2 1
KOR0180 KOR0180 0 0 2 1
KOR0181 KOR0181 0 0 2 1
KOR0182 KOR0182 0 0 2 1
KOR0183 KOR0183 0 0 2 1
KOR0184 KOR0184 0 0 2 1
KOR0185 KOR0185 0 0 2 1
KOR0186 KOR0186 0 0 2 1
KOR0187 KOR0187 0 0 2 1
KOR0188 KOR0188 0 0 2 1
KOR0189 KOR0189 0 0 2 1
KOR0190 KOR0190 0 0 2 1
KOR0191 KOR0191 0 0 2 1
KOR0192 KOR0192 0 0 2 1
KOR0193 KOR0193 0 0 2 1
KOR0194 KOR0194 0 0 2 1
KOR0195 KOR0195 0 0 2 1
KOR0196 KOR0196 0 0 2 1
KOR0201 KOR0201 0 0 2 1
KOR0197 KOR0197 0 0 2 1
KOR0202 KOR0202 0 0 2 1
KOR0203 KOR0203 0 0 2 1
KOR0204 KOR0204 0 0 2 1
KOR0205 KOR0205 0 0 2 1
KOR0206 KOR0206 0 0 2 1
KOR0207 KOR0207 0 0 2 1
KOR0208 KOR0208 0 0 2 1
KOR0209 KOR0209 0 0 2 1
KOR0210 KOR0210 0 0 2 1
KOR0211 KOR0211 0 0 2 1
KOR0212 KOR0212 0 0 2 1
KOR0213 KOR0213 0 0 2 1
KOR0214 KOR0214 0 0 2 1
KOR0215 KOR0215 0 0 2 1
KOR0216 KOR0216 0 0 2 1
KOR0217 KOR0217 0 0 2 1
KOR0218 KOR0218 0 0 2 1
KOR0219 KOR0219 0 0 2 1
KOR0220 KOR0220 0 0 2 1
KOR0221 KOR0221 0 0 2 1
KOR0222 KOR0222 0 0 2 1
KOR0223 KOR0223 0 0 2 1
KOR0224 KOR0224 0 0 2 1
KOR0225 KOR0225 0 0 2 1
KOR0226 KOR0226 0 0 2 1
KOR0227 KOR0227 0 0 2 1
KOR0228 KOR0228 0 0 2 1
KOR0229 KOR0229 0 0 2 1
KOR0230 KOR0230 0 0 2 1
KOR0231 KOR0231 0 0 2 1
KOR0232 KOR0232 0 0 2 1
KOR0233 KOR0233 0 0 2 1
KOR0234 KOR0234 0 0 2 1
KOR0235 KOR0235 0 0 2 1
KOR0236 KOR0236 0 0 2 1
KOR0237 KOR0237 0 0 2 1
KOR0238 KOR0238 0 0 2 1
KOR0239 KOR0239 0 0 2 1
KOR0240 KOR0240 0 0 2 1
KOR0241 KOR0241 0 0 2 1
KOR0242 KOR0242 0 0 2 1
KOR0243 KOR0243 0 0 2 1
KOR0244 KOR0244 0 0 2 1
KOR0245 KOR0245 0 0 2 1
KOR0246 KOR0246 0 0 2 1
KOR0247 KOR0247 0 0 2 1
KOR0248 KOR0248 0 0 2 1
KOR0249 KOR0249 0 0 2 1
KOR0250 KOR0250 0 0 2 1
KOR0251 KOR0251 0 0 2 1
KOR0252 KOR0252 0 0 2 1
KOR0253 KOR0253 0 0 2 1
KOR0254 KOR0254 0 0 2 1
KOR0255 KOR0255 0 0 2 1
KOR0256 KOR0256 0 0 2 1
KOR0257 KOR0257 0 0 2 1
KOR0258 KOR0258 0 0 2 1
KOR0259 KOR0259 0 0 2 1
KOR0260 KOR0260 0 0 2 1
KOR0261 KOR0261 0 0 2 1
KOR0262 KOR0262 0 0 2 1
KOR0263 KOR0263 0 0 2 1
KOR0200 KOR0200 0 0 2 1
KOR0264 KOR0264 0 0 2 1
KOR0265 KOR0265 0 0 2 1
KOR0266 KOR0266 0 0 2 1
KOR0267 KOR0267 0 0 2 1
KOR0268 KOR0268 0 0 2 1
KOR0269 KOR0269 0 0 2 1
KOR0270 KOR0270 0 0 2 1
KOR0271 KOR0271 0 0 2 1
KOR0272 KOR0272 0 0 2 1
KOR0273 KOR0273 0 0 2 1
KOR0274 KOR0274 0 0 2 1
KOR0275 KOR0275 0 0 2 1
KOR0276 KOR0276 0 0 2 1
KOR0277 KOR0277 0 0 2 1
KOR0278 KOR0278 0 0 2 1
KOR0279 KOR0279 0 0 2 1
KOR0280 KOR0280 0 0 2 1
KOR0281 KOR0281 0 0 2 1
KOR0282 KOR0282 0 0 2 1
KOR0283 KOR0283 0 0 2 1
KOR0284 KOR0284 0 0 2 1
KOR0285 KOR0285 0 0 2 1
KOR0286 KOR0286 0 0 2 1
KOR0287 KOR0287 0 0 2 1
KOR0288 KOR0288 0 0 2 1
KOR0289 KOR0289 0 0 2 1
KOR0290 KOR0290 0 0 2 1
KOR0291 KOR0291 0 0 2 1
KOR0292 KOR0292 0 0 2 1
KOR0293 KOR0293 0 0 2 1
KOR0294 KOR0294 0 0 2 1
KOR0295 KOR0295 0 0 2 1
KOR0296 KOR0296 0 0 2 1
KOR0297 KOR0297 0 0 2 1
KOR0298 KOR0298 0 0 2 1
KOR0299 KOR0299 0 0 2 1
KOR0300 KOR0300 0 0 2 1
KOR0301 KOR0301 0 0 2 1
KOR0302 KOR0302 0 0 2 1
KOR0303 KOR0303 0 0 2 1
KOR0304 KOR0304 0 0 2 1
KOR0305 KOR0305 0 0 2 1
KOR0306 KOR0306 0 0 2 1
KOR0307 KOR0307 0 0 2 1
KOR0308 KOR0308 0 0 2 1
KOR0309 KOR0309 0 0 2 1
KOR0310 KOR0310 0 0 2 1
KOR0311 KOR0311 0 0 2 1
KOR0312 KOR0312 0 0 2 1
KOR0313 KOR0313 0 0 2 1
KOR0314 KOR0314 0 0 2 1
KOR0315 KOR0315 0 0 2 1
KOR0316 KOR0316 0 0 2 1
KOR0317 KOR0317 0 0 2 1
KOR0318 KOR0318 0 0 2 1
KOR0319 KOR0319 0 0 2 1
KOR0320 KOR0320 0 0 2 1
KOR0321 KOR0321 0 0 2 1
KOR0322 KOR0322 0 0 2 1
KOR0323 KOR0323 0 0 2 1
KOR0324 KOR0324 0 0 2 1
KOR0325 KOR0325 0 0 2 1
KOR0326 KOR0326 0 0 2 1
KOR0327 KOR0327 0 0 2 1
KOR0328 KOR0328 0 0 2 1
KOR0329 KOR0329 0 0 2 1
KOR0330 KOR0330 0 0 2 1
KOR0331 KOR0331 0 0 2 1
KOR0199 KOR0199 0 0 2 1
KOR0369 KOR0369 0 0 2 1
KOR0332 KOR0332 0 0 2 1
KOR0333 KOR0333 0 0 2 1
KOR0334 KOR0334 0 0 2 1
KOR0335 KOR0335 0 0 2 1
KOR0336 KOR0336 0 0 2 1
KOR0337 KOR0337 0 0 2 1
KOR0338 KOR0338 0 0 2 1
KOR0339 KOR0339 0 0 2 1
KOR0340 KOR0340 0 0 2 1
KOR0341 KOR0341 0 0 2 1
KOR0342 KOR0342 0 0 2 1
KOR0343 KOR0343 0 0 2 1
KOR0344 KOR0344 0 0 2 1
KOR0345 KOR0345 0 0 2 1
KOR0346 KOR0346 0 0 2 1
KOR0347 KOR0347 0 0 2 1
KOR0348 KOR0348 0 0 2 1
KOR0349 KOR0349 0 0 2 1
KOR0350 KOR0350 0 0 2 1
KOR0351 KOR0351 0 0 2 1
KOR0352 KOR0352 0 0 2 1
KOR0353 KOR0353 0 0 2 1
KOR0354 KOR0354 0 0 2 1
KOR0355 KOR0355 0 0 2 1
KOR0356 KOR0356 0 0 2 1
KOR0357 KOR0357 0 0 2 1
KOR0358 KOR0358 0 0 2 1
KOR0359 KOR0359 0 0 2 1
KOR0360 KOR0360 0 0 2 1
KOR0361 KOR0361 0 0 2 1
KOR0362 KOR0362 0 0 2 1
KOR0363 KOR0363 0 0 2 1
KOR0364 KOR0364 0 0 2 1
KOR0365 KOR0365 0 0 2 1
KOR0366 KOR0366 0 0 2 1
KOR0367 KOR0367 0 0 2 1
KOR0368 KOR0368 0 0 2 1
KOR0370 KOR0370 0 0 2 1
KOR0371 KOR0371 0 0 2 1
KOR0372 KOR0372 0 0 2 1
KOR0373 KOR0373 0 0 2 1
KOR0374 KOR0374 0 0 2 1
KOR0375 KOR0375 0 0 2 1
KOR0376 KOR0376 0 0 2 1
KOR0377 KOR0377 0 0 2 1
KOR0378 KOR0378 0 0 2 1
KOR0379 KOR0379 0 0 2 1
KOR0380 KOR0380 0 0 2 1
KOR0381 KOR0381 0 0 2 1
KOR0382 KOR0382 0 0 2 1
KOR0383 KOR0383 0 0 2 1
KOR0384 KOR0384 0 0 2 1
KOR0385 KOR0385 0 0 2 1
KOR0386 KOR0386 0 0 2 1
KOR0387 KOR0387 0 0 2 1
KOR0388 KOR0388 0 0 2 1
KOR0389 KOR0389 0 0 2 1
KOR0390 KOR0390 0 0 2 1
KOR0391 KOR0391 0 0 2 1
KOR0392 KOR0392 0 0 2 1
KOR0393 KOR0393 0 0 2 1
KOR0394 KOR0394 0 0 2 1
KOR0395 KOR0395 0 0 2 1
KOR0396 KOR0396 0 0 2 1
KOR0397 KOR0397 0 0 2 1
KOR0398 KOR0398 0 0 2 1
KOR0399 KOR0399 0 0 2 1
KOR0400 KOR0400 0 0 2 1
KOR0401 KOR0401 0 0 2 1
KOR0402 KOR0402 0 0 2 1
KOR0403 KOR0403 0 0 2 1
KOR0404 KOR0404 0 0 2 1
KOR0405 KOR0405 0 0 2 1
KOR0406 KOR0406 0 0 2 1
KOR0407 KOR0407 0 0 2 1
KOR0408 KOR0408 0 0 2 1
KOR0409 KOR0409 0 0 2 1
KOR0410 KOR0410 0 0 2 1
KOR0411 KOR0411 0 0 2 1
KOR0060 KOR0060 0 0 2 1
KOR0198 KOR0198 0 0 2 1
