# Supplementary material for: Construction and Application of a Korean Reference Panel for Imputing Classical Alleles and Amino Acids of Human Leukocyte Antigen Genes
Source: PLoS One. 2014 Nov 14;9(11):e112546. doi: 10.1371/journal.pone.0112546 (PMC4232350; doi:10.1371/journal.pone.0112546)
Supplement: File S2 — Korean HLA reference panel. (ZIP) [file pone.0112546.s002.zip › KOR_REF/Kim_KOR_HLA.FRQ.frq]

 CHR                    SNP   A1   A2          MAF  NCHROBS
   6             rs17671350    C    T      0.01453      826
   6              rs2817722    A    G       0.3123      826
   6              rs2817725    T    C       0.3232      826
   6              rs2747677    T    C       0.3107      824
   6              rs2747676    T    G       0.2973      824
   6               rs606162    A    G       0.0109      826
   6               rs216259    G    A       0.3317      826
   6               rs216258    G    T       0.2597      824
   6              rs9461082    T    C       0.3111      826
   6             rs13199679    A    G      0.09322      826
   6               rs529648    G    A       0.3184      826
   6              rs9467354    C    T       0.4322      826
   6               rs419288    T    C         0.23      826
   6             rs13212828    A    G       0.1477      826
   6               rs414243    T    C       0.4346      826
   6               rs644748    T    C       0.2264      826
   6               rs487700    A    G       0.3269      826
   6              rs7759489    T    C       0.3475      826
   6               rs680009    G    A       0.3245      826
   6               rs647297    G    A       0.1041      826
   6               rs387628    A    G       0.3705      826
   6               rs127485    G    A      0.04479      826
   6              rs6913176    C    T        0.023      826
   6               rs678784    T    C      0.04843      826
   6               rs396599    C    T      0.04612      824
   6               rs393228    T    G        0.046      826
   6               rs449796    G    A        0.046      826
   6             rs10946737    A    G       0.2027      824
   6               rs127489    C    T       0.4927      826
   6               rs384245    A    G        0.046      826
   6              rs9461088    G    A      0.03027      826
   6              rs9379701    G    A       0.4588      826
   6              rs9379703    C    T       0.4322      826
   6             rs10946739    T    C       0.2046      826
   6              rs6935286    C    T       0.2311      818
   6              rs1410689    G    A       0.2713      822
   6             rs10946741    A    G       0.2264      826
   6              rs2166681    A    G       0.4249      826
   6              rs9366597    C    T       0.4867      826
   6              rs6918101    C    A       0.2131      826
   6              rs7743187    T    C       0.2312      826
   6               rs303890    A    G       0.2925      824
   6               rs303031    G    A       0.4879      826
   6               rs303898    G    A       0.4528      826
   6               rs458664    T    G       0.2918      826
   6               rs303000    A    G       0.1404      826
   6              rs9461093    G    A       0.3015      826
   6             rs12214056    C    T       0.4672      824
   6               rs303878    A    G       0.2409      826
   6              rs7740534    C    A      0.01341      820
   6              rs9295646    T    C       0.1569      822
   6             rs10214692    T    C       0.3956      824
   6               rs303006    A    G       0.1404      826
   6              rs9467386    T    C       0.2391      824
   6               rs715426    C    T       0.1566      824
   6              rs7773802    C    T       0.1755      826
   6              rs3805845    A    G      0.08111      826
   6               rs188567    T    C     0.007264      826
   6              rs2273671    T    G       0.2276      826
   6               rs302978    A    G       0.1468      824
   6               rs302977    C    T       0.1477      826
   6               rs916539    T    G      0.02063      824
   6              rs2028973    T    C       0.1053      826
   6              rs6908916    T    C     0.007264      826
   6               rs303019    T    C        0.375      824
   6              rs9654578    A    G     0.007264      826
   6               rs303013    A    G      0.03148      826
   6              rs9379722    G    A       0.1719      826
   6              rs4712888    C    T     0.002421      826
   6              rs6941417    A    G       0.1889      826
   6             rs12209941    A    G       0.1392      826
   6              rs7739830    T    C     0.001211      826
   6              rs9467434    G    T       0.2087      824
   6              rs1986731    C    T      0.01211      826
   6              rs1880274    A    C      0.01332      826
   6              rs2328848    A    G       0.4017      824
   6              rs7752388    T    C       0.4062      810
   6              rs6899989    A    G       0.1122      820
   6             rs13198274    C    A      0.09927      826
   6              rs7748632    A    G       0.2482      826
   6              rs9358839    C    T       0.4915      822
   6              rs9379729    T    C       0.3366      826
   6             rs10498722    T    C      0.02561      820
   6              rs9358840    C    T       0.4163      824
   6              rs4144129    A    G      0.09069      816
   6              rs9393624    G    A        0.115      826
   6              rs7748938    C    T       0.2944      822
   6              rs2876687    C    T        0.413      816
   6              rs2328869    T    C      0.01456      824
   6              rs1880269    A    G       0.2918      826
   6              rs4712901    A    C       0.3741      826
   6             rs11755567    A    G       0.1465      826
   6               rs769108    T    C        0.253      826
   6              rs7774664    G    A       0.3729      826
   6              rs9356970    G    A       0.3414      826
   6              rs2744249    C    T       0.3102      822
   6             rs10456319    G    A       0.3281      826
   6             rs16890271    A    G     0.007264      826
   6              rs2744254    T    G        0.224      826
   6               rs721037    G    A       0.1683      826
   6              rs2078527    T    C       0.2561      824
   6              rs2744268    A    G       0.2439      824
   6              rs1016855    T    C       0.1804      826
   6              rs2690102    G    A     0.007264      826
   6              rs2690134    G    A       0.2087      824
   6              rs9379751    A    G       0.4031      826
   6             rs10456320    T    C        0.023      826
   6              rs2744294    G    A       0.2082      826
   6              rs2690129    C    A       0.4053      824
   6              rs1880271    C    T      0.01574      826
   6             rs12055697    G    A        0.375      824
   6              rs7752524    G    A     0.004843      826
   6              rs6921343    T    C        0.378      820
   6              rs9295654    A    G       0.3811      824
   6              rs9467466    T    C       0.3786      824
   6               rs999039    A    G       0.3898      826
   6              rs4712908    T    C       0.3874      826
   6              rs7764258    T    C     0.006053      826
   6             rs16890377    C    T       0.2148      824
   6              rs2744303    G    T       0.3947      826
   6              rs9295655    T    C        0.339      826
   6              rs2690110    G    A       0.2179      826
   6              rs2690107    C    T       0.4225      826
   6              rs7769912    G    A      0.02421      826
   6              rs5009712    A    G       0.0339      826
   6              rs7762537    C    A      0.02421      826
   6              rs7762836    T    C      0.04733      824
   6              rs2254974    T    C       0.2646      824
   6              rs2206194    G    A       0.4613      826
   6             rs16890409    G    A       0.2772      826
   6              rs9467471    T    C       0.2354      824
   6              rs1569558    A    G       0.3127      822
   6              rs1076668    T    G      0.09927      826
   6              rs2690095    A    C       0.3422      824
   6              rs2690098    G    A      0.07385      826
   6              rs2328853    A    G       0.3212      822
   6              rs2744235    A    C       0.3017      822
   6              rs2690059    T    C       0.2276      826
   6             rs10946765    A    G       0.3426      826
   6             rs13215347    G    A        0.351      812
   6             rs10456044    T    G       0.2954      826
   6              rs9467476    G    T       0.0678      826
   6              rs9467478    G    T      0.07748      826
   6              rs7760906    C    A       0.2252      826
   6              rs4711082    T    C       0.3608      826
   6             rs11757140    A    G        0.276      826
   6             rs16890508    C    T      0.06538      826
   6               rs716797    G    A       0.2822      822
   6              rs9366619    C    A       0.2107      826
   6              rs9461157    A    G       0.3838      826
   6              rs4712929    A    C      0.07143      826
   6              rs9467496    C    T      0.01348      816
   6             rs12201737    T    C      0.03554      816
   6              rs6912426    A    G       0.2458      826
   6              rs4440453    T    C       0.1598      826
   6              rs4368803    T    C       0.1949      826
   6              rs9358854    A    G       0.2082      826
   6               rs927984    T    C       0.1985      826
   6              rs1995675    A    G      0.05085      826
   6              rs1543603    A    G       0.2082      826
   6              rs9467504    G    A       0.2906      826
   6              rs1927693    A    G       0.4576      826
   6              rs9461167    C    A       0.2119      826
   6              rs9295657    A    G      0.02421      826
   6              rs2076890    T    G      0.07039      824
   6             rs12213948    A    G       0.4855      826
   6              rs9358856    A    G       0.2663      826
   6               rs722086    C    T      0.03163      822
   6              rs6456681    C    T       0.1501      826
   6             rs12524673    T    C       0.3362      824
   6              rs9461170    G    A       0.1332      826
   6              rs6900224    C    T      0.06934      822
   6              rs9358858    T    G       0.2615      826
   6              rs6456683    A    C      0.02421      826
   6             rs12525342    G    T      0.09069      816
   6              rs4320355    T    C       0.3402      826
   6               rs301396    A    G       0.4818      826
   6              rs2769703    G    A       0.3325      824
   6              rs9393646    A    G       0.1501      826
   6               rs463121    T    C       0.4964      826
   6             rs10498726    A    G       0.1241      822
   6             rs10498727    T    C       0.1186      826
   6               rs301395    C    A        0.408      826
   6              rs9295663    C    T       0.2446      826
   6              rs1034050    A    G       0.3995      826
   6              rs7760799    T    C       0.3547      826
   6             rs16890663    A    G      0.06295      826
   6               rs407934    T    C         0.25      824
   6               rs301379    T    C       0.1574      826
   6              rs9393648    G    T       0.4613      826
   6               rs301371    A    G        0.155      826
   6               rs441472    C    T      0.06295      826
   6             rs16890706    A    G       0.1864      826
   6               rs212939    C    T      0.03269      826
   6             rs12526480    G    T       0.2282      824
   6               rs150533    G    A      0.06295      826
   6               rs214064    C    T      0.05932      826
   6               rs441460    A    G       0.4163      824
   6             rs10456323    C    T      0.06311      824
   6              rs3804123    C    T       0.4891      826
   6             rs13203202    T    C       0.3917      822
   6              rs7766874    A    G       0.3063      826
   6              rs1028318    C    T       0.3114      822
   6              rs3788991    T    C        0.408      826
   6              rs9885888    G    A      0.01453      826
   6             rs10456324    A    G       0.3051      826
   6              rs7740510    T    C       0.3898      826
   6               rs742131    T    C       0.3039      826
   6              rs2024874    A    G       0.1271      826
   6             rs10946785    T    G       0.2397      826
   6              rs2281071    A    G       0.2712      826
   6               rs941428    G    A       0.4867      826
   6              rs7765813    T    G      0.03027      826
   6             rs12183240    A    G       0.2264      826
   6              rs6456685    T    C      0.07022      826
   6              rs1980449    T    C       0.1598      826
   6              rs1980450    G    A       0.2349      826
   6              rs2072843    C    A       0.1743      826
   6             rs10447389    A    G       0.2373      826
   6              rs7741026    T    A      0.02785      826
   6              rs9358865    C    A       0.4697      824
   6               rs909665    A    G       0.2373      826
   6              rs2294344    A    C      0.06053      826
   6              rs2011472    A    C      0.07022      826
   6              rs9461190    T    C      0.02785      826
   6             rs12211682    G    A       0.1816      826
   6              rs4711090    A    C      0.06901      826
   6              rs4711091    G    A       0.1731      826
   6              rs9467561    C    A       0.3475      826
   6              rs2205935    A    G       0.4213      826
   6              rs3765236    C    A       0.1719      826
   6              rs1883259    A    C       0.0716      824
   6              rs6942120    T    C        0.437      826
   6              rs4712955    G    A       0.3701      824
   6              rs4711092    T    C       0.4092      826
   6              rs9348689    G    T       0.3523      826
   6              rs9366627    C    T       0.2966      826
   6             rs10946793    A    G         0.29      824
   6                rs10105    A    G      0.06053      826
   6              rs6913042    T    C      0.05448      826
   6              rs9379780    G    A      0.08717      826
   6              rs6456688    C    T       0.1755      826
   6             rs10946795    A    G       0.3983      826
   6              rs9379784    A    G        0.284      824
   6              rs6940348    C    T     0.009732      822
   6              rs4711095    A    C       0.2748      826
   6              rs4711096    A    G       0.2337      826
   6              rs4712960    C    T       0.2743      824
   6              rs4712961    C    T       0.2762      822
   6              rs9358872    G    A       0.2748      826
   6              rs4711097    C    T       0.2676      826
   6              rs4712962    A    G     0.009685      826
   6              rs3922841    A    G       0.1356      826
   6              rs4712963    C    T        0.253      826
   6              rs7776065    C    T      0.06174      826
   6             rs12207270    A    G       0.1102      826
   6              rs1892256    T    C       0.1162      826
   6              rs9358883    A    G        0.253      826
   6              rs9295669    C    T       0.1913      826
   6              rs1892250    T    C     0.002421      826
   6              rs1892251    T    C     0.004843      826
   6              rs2328893    A    G        0.155      826
   6              rs4712972    A    G      0.01332      826
   6              rs1954598    T    C     0.002427      824
   6             rs11754288    A    G       0.1416      826
   6              rs9358890    A    G       0.4504      826
   6              rs3734525    T    C      0.04645      818
   6              rs3734526    C    A        0.046      826
   6              rs1141034    C    T       0.2956      822
   6              rs6910549    A    G     0.004854      824
   6              rs7749149    G    A       0.2252      826
   6              rs2096386    A    G       0.2998      824
   6              rs2762353    A    G       0.1477      826
   6              rs3823151    C    A      0.08959      826
   6              rs1165196    G    A       0.1477      826
   6             rs11751616    G    A     0.004843      826
   6              rs1324087    A    G       0.0908      826
   6              rs4712976    C    T       0.3136      826
   6              rs9393672    T    G       0.1998      826
   6              rs3887266    T    C        0.023      826
   6               rs942379    A    G       0.1411      822
   6              rs1165165    T    C       0.1144      822
   6              rs1165159    G    A       0.1141      824
   6               rs501220    A    C       0.1368      826
   6              rs9467626    A    C     0.002421      826
   6              rs1165200    G    A        0.135      822
   6             rs12664474    A    G       0.4102      824
   6              rs6908645    C    T     0.007264      826
   6             rs11969868    G    A      0.04964      826
   6               rs645279    T    C       0.1102      826
   6             rs17271767    T    C       0.1029      826
   6              rs9393674    A    G       0.3075      826
   6              rs9348697    C    T       0.2855      816
   6               rs522024    C    T     0.007264      826
   6              rs6910741    T    C       0.3713      808
   6             rs13207673    T    C     0.006083      822
   6             rs16891146    A    C      0.09443      826
   6              rs6910174    C    T       0.2942      826
   6              rs9461222    A    G     0.007264      826
   6              rs6900994    C    T     0.004843      826
   6              rs3846838    T    C        0.253      826
   6              rs3799369    G    A      0.04369      824
   6              rs3799371    C    T        0.253      826
   6              rs6932113    C    T       0.2942      826
   6              rs2071299    G    A       0.2937      824
   6              rs2071298    G    A       0.2942      826
   6              rs1865760    C    T       0.2942      826
   6              rs3752421    G    A       0.2524      820
   6              rs7450342    T    C        0.247      826
   6              rs7749342    T    C       0.2464      824
   6              rs1540273    T    C       0.2944      822
   6              rs3734523    A    G     0.006053      826
   6             rs10484431    G    A      0.04369      824
   6              rs9295676    G    T       0.4044      826
   6              rs6940007    C    A     0.006068      824
   6              rs2328903    T    C        0.253      826
   6               rs199736    C    T       0.1174      826
   6              rs9393676    G    A       0.2063      824
   6              rs9467638    G    A       0.3629      824
   6             rs17586946    T    C      0.06538      826
   6              rs1436307    C    T        0.253      826
   6              rs9358896    C    A        0.253      826
   6             rs13192713    A    C     0.006083      822
   6               rs199725    A    G       0.1177      824
   6              rs6906576    C    T       0.3592      824
   6               rs169219    C    A       0.1646      826
   6             rs10946800    C    T       0.2155      826
   6             rs17587226    T    C     0.003632      826
   6               rs199738    G    A      0.05085      826
   6              rs2009610    T    C      0.06432      824
   6             rs13196552    G    A     0.006068      824
   6             rs12192649    A    G      0.06432      824
   6               rs199755    G    A       0.1107      822
   6              rs2051538    A    G      0.04612      824
   6               rs199754    A    G       0.1121      812
   6              rs6901039    T    G       0.1235      826
   6              rs9393681    T    C       0.2167      826
   6             rs10484432    A    G       0.1174      826
   6              rs9467658    T    G       0.2179      826
   6               rs199750    C    T       0.1104      824
   6              rs2237231    C    T       0.4237      826
   6             rs16891235    C    T     0.006053      826
   6              rs3734528    G    A     0.006053      826
   6              rs9379818    G    T       0.2167      826
   6              rs3752420    G    A       0.2627      826
   6              rs3752419    G    A       0.2627      826
   6             rs10484434    A    G      0.03753      826
   6             rs10484435    G    T     0.006053      826
   6              rs2213284    G    A       0.1144      822
   6              rs2230655    G    A       0.1102      826
   6              rs2230654    A    G      0.04612      824
   6              rs4401650    G    A       0.1138      826
   6              rs1540275    T    C        0.115      826
   6              rs7756117    G    A       0.1247      826
   6             rs10807007    A    C       0.2179      826
   6              rs9689245    T    C        0.046      826
   6             rs13220395    A    G     0.006053      826
   6             rs12111009    G    C      0.04512      820
   6                rs10425    A    G       0.1095      822
   6              rs2230653    G    A        0.415      812
   6               rs807213    C    T     0.007264      826
   6               rs807211    C    T     0.007317      820
   6              rs9393683    A    G       0.2155      826
   6              rs9295684    T    C       0.2155      826
   6              rs2051544    C    T       0.2549      824
   6               rs807203    T    C     0.007264      826
   6              rs9295687    T    C       0.2554      826
   6              rs1800702    C    G       0.2536      824
   6              rs2794720    G    C       0.2512      824
   6              rs2794719    T    G        0.253      826
   6              rs9366637    C    T       0.4211      824
   6              rs1799945    G    C      0.05206      826
   6              rs2071303    T    C        0.276      826
   6              rs1800708    T    C       0.3898      826
   6              rs2858996    T    G       0.1053      826
   6              rs2071302    C    T      0.01937      826
   6              rs1572982    G    A       0.2282      824
   6               rs707889    A    G       0.1053      826
   6             rs17596719    A    G      0.04733      824
   6              rs6918586    C    T        0.161      826
   6              rs1150658    T    C       0.1053      826
   6               rs198857    C    G       0.2276      826
   6               rs198856    A    G       0.2276      826
   6               rs198854    C    T       0.2276      826
   6               rs198853    C    T       0.1223      826
   6              rs2229768    C    T       0.1056      824
   6               rs198852    G    A       0.1223      826
   6               rs198846    A    G      0.07627      826
   6               rs198845    T    G       0.1005      826
   6               rs707892    G    T       0.1053      826
   6               rs198843    T    A       0.2058      826
   6              rs6927689    T    A       0.3909      816
   6             rs16891315    C    T     0.006053      826
   6               rs933199    T    C       0.3898      826
   6               rs198838    C    T       0.2269      824
   6               rs198834    A    G       0.1226      824
   6                rs13161    T    C       0.2276      826
   6               rs707896    A    G       0.1053      826
   6               rs198831    C    T       0.2276      826
   6               rs707898    C    T       0.1053      826
   6               rs198829    G    A       0.2257      824
   6               rs198828    A    G       0.2276      826
   6               rs198826    T    C       0.2282      824
   6               rs198822    C    G       0.2282      824
   6               rs198821    C    T       0.2276      826
   6               rs198820    A    G       0.1223      826
   6             rs16891334    C    T     0.006053      826
   6               rs198819    T    C       0.2276      826
   6               rs129128    C    T      0.05085      826
   6              rs1179007    A    G     0.007299      822
   6               rs198816    T    C       0.2293      820
   6               rs198811    C    T        0.161      826
   6               rs198810    G    A       0.1223      826
   6              rs6908263    G    A       0.3856      822
   6               rs707899    T    C       0.1053      826
   6               rs707901    T    C       0.0983      824
   6              rs2856646    A    G       0.1017      826
   6               rs707903    C    T     0.007264      826
   6              rs1183694    T    C      0.02306      824
   6               rs806972    G    T        0.023      826
   6               rs806973    G    A       0.1723      824
   6              rs9358908    G    T       0.3075      826
   6              rs9379827    A    C      0.08495      824
   6              rs2298090    G    A      0.02306      824
   6              rs3857546    T    C      0.01699      824
   6              rs7749823    C    A      0.01695      826
   6              rs2298091    A    C      0.04237      826
   6              rs1009181    C    T       0.1501      826
   6              rs2183947    A    G       0.1332      826
   6               rs806966    G    T        0.023      826
   6              rs9467684    A    G      0.04722      826
   6              rs9357001    T    G     0.003632      826
   6              rs4486004    T    G       0.1332      826
   6              rs9461237    T    C      0.00365      822
   6              rs9379829    T    C      0.08959      826
   6              rs9379831    A    C       0.2087      824
   6             rs17533076    A    G      0.03269      826
   6             rs16891375    G    A      0.07869      826
   6              rs4496782    C    T       0.1828      826
   6              rs6906367    T    C       0.1755      826
   6              rs1543681    C    A      0.06174      826
   6             rs16891378    G    A       0.1114      826
   6               rs806977    A    G      0.06174      826
   6             rs11753837    A    G      0.08232      826
   6             rs10452600    A    C        0.115      826
   6               rs806978    C    T        0.023      826
   6              rs1341759    A    G        0.115      826
   6              rs4145878    T    A      0.08881      822
   6               rs806792    G    A        0.023      826
   6             rs34550794    A    G      0.03269      826
   6               rs438534    A    G      0.01453      826
   6             rs16891401    A    G       0.1156      822
   6             rs11758351    G    T       0.1574      826
   6               rs806795    G    A      0.06174      826
   6              rs2069018    C    T       0.1141      824
   6              rs9393687    C    A      0.09878      820
   6               rs989710    A    C      0.03269      826
   6              rs2022448    A    G        0.115      826
   6             rs11755943    G    A        0.135      822
   6             rs11755618    G    A      0.05932      826
   6             rs11753131    A    G      0.09201      826
   6             rs11754368    A    G      0.05947      824
   6              rs3823156    T    C     0.003632      826
   6              rs3818947    T    C      0.03269      826
   6             rs11759904    C    T      0.09124      822
   6             rs10946808    A    G       0.2446      826
   6             rs16891458    C    A      0.03269      826
   6             rs16891464    G    A      0.05932      826
   6             rs10484436    T    C      0.09246      822
   6             rs10484437    A    G       0.0339      826
   6              rs9358913    A    G       0.2458      826
   6              rs3734533    G    A       0.1356      826
   6              rs1000308    A    G      0.03406      822
   6              rs9461241    T    G     0.006053      826
   6              rs6913828    T    C      0.03753      826
   6             rs11753610    C    T      0.05718      822
   6              rs6935954    A    G      0.06174      826
   6               rs809871    C    G      0.06174      826
   6              rs7761779    G    T      0.05327      826
   6              rs7773004    A    G       0.1622      826
   6              rs7773163    T    C      0.09685      826
   6             rs11759682    C    T      0.09443      826
   6              rs9393690    A    T      0.09902      818
   6              rs3823157    G    A      0.09685      826
   6              rs3734535    T    C     0.002433      822
   6              rs6901243    T    C      0.09685      826
   6              rs9393692    A    G       0.0678      826
   6              rs6940237    T    C        0.101      822
   6              rs2393593    T    C      0.06829      820
   6              rs3999544    C    T       0.0678      826
   6             rs16891518    T    C      0.04843      826
   6              rs1124999    G    T       0.1005      826
   6              rs9379843    A    G       0.1005      826
   6              rs7746807    C    A       0.1005      826
   6              rs9393697    C    T       0.1973      826
   6              rs2893820    G    A       0.2203      826
   6              rs9467700    C    T      0.03269      826
   6              rs9357004    T    C       0.1162      826
   6               rs994379    G    C       0.1877      826
   6              rs9366648    T    C       0.2203      826
   6              rs1883214    A    C       0.1177      824
   6              rs6923139    T    C      0.03269      826
   6             rs11966360    G    A      0.05583      824
   6              rs2007370    A    G     0.001214      824
   6              rs3778279    T    C       0.1877      826
   6              rs2179152    T    C      0.07022      826
   6              rs6939048    G    A      0.07039      824
   6             rs12182334    G    T      0.03277      824
   6              rs9358927    T    G       0.1937      826
   6             rs11962660    G    A      0.03269      826
   6              rs7755741    G    A       0.2336      822
   6              rs4412193    A    G       0.1925      826
   6              rs2893842    T    G       0.2297      814
   6              rs9358928    T    C       0.2179      826
   6              rs6456716    G    A      0.03269      826
   6              rs6456718    T    A      0.03269      826
   6              rs9366653    A    G      0.08838      826
   6              rs9461245    A    G      0.03269      826
   6              rs4712980    G    T       0.1211      826
   6              rs4712981    T    C       0.1211      826
   6              rs9393709    T    C       0.1985      826
   6             rs12203176    C    T      0.03269      826
   6              rs9379856    C    A       0.0868      818
   6              rs9688949    T    C      0.03269      826
   6              rs9379859    T    C      0.08859      824
   6             rs12176317    G    A      0.08838      826
   6              rs9393713    A    G      0.08838      826
   6              rs9393714    T    G      0.08859      824
   6              rs9379870    G    A       0.1214      824
   6             rs11758089    C    T      0.05811      826
   6              rs2073526    A    G       0.3354      826
   6              rs2073529    G    A      0.08838      826
   6              rs1985732    G    A       0.1211      826
   6             rs12214031    C    T       0.2022      826
   6              rs1624064    C    T       0.2397      826
   6              rs3757142    G    A       0.1247      826
   6             rs12189870    G    T       0.1247      826
   6              rs9461249    C    T       0.1186      826
   6              rs9467741    A    G       0.1177      824
   6              rs7756881    T    C       0.1247      826
   6              rs7757048    A    C       0.1247      826
   6              rs2076029    C    T       0.2876      824
   6              rs2072802    T    C      0.03519      824
   6              rs3927423    T    C      0.04248      824
   6              rs7356988    T    G       0.2954      826
   6              rs7356849    C    T       0.1102      826
   6              rs9467750    G    C       0.1102      826
   6              rs1741738    G    A      0.07748      826
   6              rs3902051    G    A      0.03027      826
   6             rs10456045    A    G       0.1731      826
   6             rs10807008    C    G      0.03148      826
   6              rs3857549    T    C       0.0449      824
   6              rs4609015    C    T      0.03148      826
   6              rs7770214    A    G      0.03148      826
   6              rs1796520    T    C       0.3735      822
   6              rs6921148    C    T     0.003632      826
   6              rs6900725    C    T      0.03148      826
   6              rs4712990    A    C      0.03148      826
   6              rs4712993    T    C      0.03148      826
   6              rs6456721    G    A      0.03148      826
   6              rs1796521    C    T       0.3726      824
   6              rs4320356    T    C       0.2845      826
   6              rs2393652    G    A      0.03148      826
   6              rs2893845    A    G      0.03155      824
   6              rs7751280    A    G      0.03148      826
   6             rs10946829    A    G      0.03148      826
   6              rs2076030    A    G       0.1283      826
   6              rs3846843    A    G      0.03148      826
   6              rs1741740    A    G       0.2427      824
   6              rs2893847    A    C      0.03148      826
   6              rs2893848    G    A      0.03148      826
   6              rs1624440    A    G       0.3665      824
   6             rs12208390    T    C      0.04136      822
   6             rs17539219    G    T      0.03155      824
   6              rs4712996    C    T      0.03148      826
   6              rs7768108    G    A      0.03148      826
   6              rs3846848    T    C      0.03155      824
   6              rs2281027    G    A      0.08049      820
   6              rs2237236    G    A       0.3281      826
   6             rs10484440    G    A      0.04479      826
   6              rs2893849    G    A      0.05569      826
   6              rs9295689    T    C       0.3632      826
   6              rs9295690    C    A       0.1646      826
   6              rs6456724    T    C      0.05569      826
   6              rs6912934    C    T      0.05569      826
   6              rs2893856    T    C      0.05569      826
   6             rs13195509    A    G        0.023      826
   6              rs6916321    A    G       0.1235      826
   6             rs12202419    G    T     0.001214      824
   6              rs3799380    C    T       0.2143      826
   6              rs9461254    A    G      0.05206      826
   6              rs9366658    A    G       0.1311      824
   6              rs9358944    C    A       0.1332      826
   6              rs4711112    A    G       0.1247      826
   6              rs7763910    A    G        0.339      826
   6              rs7773913    T    C      0.08151      822
   6             rs13437351    A    G      0.08111      826
   6              rs1407045    A    G       0.3741      826
   6              rs6456728    A    G       0.2131      826
   6              rs9358946    A    G        0.132      826
   6             rs16891725    T    C       0.1283      826
   6              rs9357008    G    T       0.1259      826
   6              rs6940691    A    G      0.05206      826
   6              rs6456730    C    T      0.08111      826
   6              rs6910993    T    C      0.08131      824
   6              rs2093169    T    C        0.138      826
   6              rs4713002    C    T     0.002421      826
   6              rs6926629    T    C       0.3317      826
   6             rs13194984    T    G     0.008516      822
   6              rs3736780    C    T       0.0801      824
   6              rs3736781    G    A       0.3289      824
   6              rs1980600    C    T      0.03034      824
   6              rs1056667    T    C       0.3293      826
   6              rs3799383    T    C       0.1525      826
   6              rs9393729    C    T        0.328      820
   6              rs1535276    T    C       0.3277      824
   6              rs6924865    A    G       0.3252      824
   6              rs9379888    A    G       0.1244      820
   6              rs9295695    T    C       0.3257      826
   6              rs1884945    G    A      0.03511      826
   6             rs10946835    C    T       0.3257      826
   6              rs2393670    A    G       0.3257      826
   6              rs6920256    A    G       0.1525      826
   6              rs9467782    G    A       0.3257      826
   6              rs9461270    A    G       0.3257      826
   6             rs16891790    T    C       0.1077      826
   6                 rs4871    G    A       0.3215      818
   6                rs15580    C    T      0.07748      826
   6              rs9986382    T    C       0.3729      826
   6             rs12526680    A    G       0.4029      824
   6              rs2224380    G    A       0.3729      826
   6              rs9461271    G    A       0.3729      826
   6             rs10484442    A    G       0.3738      824
   6               rs767471    C    T       0.3729      826
   6             rs12208211    G    A      0.03511      826
   6              rs6456733    C    T       0.3714      824
   6              rs1078679    C    T       0.3729      826
   6              rs6925895    G    T       0.3726      824
   6              rs1321482    T    C       0.3729      826
   6              rs1570061    T    C       0.3729      826
   6              rs6918854    G    A       0.3729      826
   6              rs9467803    T    C      0.05206      826
   6              rs9379892    G    A       0.1755      826
   6              rs9379893    T    C       0.1529      824
   6              rs9379895    G    A       0.1525      826
   6              rs6925087    T    A       0.3862      826
   6              rs4368798    A    G       0.3862      826
   6              rs6915555    G    T       0.2311      822
   6              rs3800302    A    G       0.2288      826
   6              rs3800303    A    G       0.3814      818
   6              rs7768682    T    A      0.01816      826
   6                rs13978    G    T      0.05206      826
   6             rs12204145    A    G      0.04612      824
   6              rs6456739    T    C        0.247      826
   6             rs12205310    T    G      0.03632      826
   6              rs9379902    G    A       0.2288      826
   6              rs9467810    A    C       0.3811      824
   6              rs6919391    G    A       0.2288      826
   6              rs6911476    T    C      0.05206      826
   6              rs2494697    A    G       0.2506      826
   6              rs4292511    T    G      0.04634      820
   6              rs2451731    A    C       0.3801      826
   6              rs9295700    T    C      0.04479      826
   6              rs2451741    A    G       0.3801      826
   6              rs2172007    A    C       0.4308      824
   6              rs2504599    C    T       0.3786      824
   6              rs2494705    T    C       0.2506      826
   6              rs2504571    C    T       0.3811      824
   6              rs2504600    C    A       0.3732      812
   6              rs2451753    C    T       0.2506      826
   6              rs2494711    T    C       0.2506      826
   6              rs9379907    T    C       0.1299      824
   6              rs2451715    C    T       0.2512      824
   6              rs2504565    G    A       0.3552      822
   6              rs7740197    G    A       0.1326      822
   6               rs868190    G    A       0.2476      824
   6              rs4437460    G    A        0.046      826
   6              rs2498399    T    C       0.4393      824
   6              rs9467847    C    T       0.1695      826
   6              rs4711122    T    C       0.1168      822
   6              rs9348738    C    T      0.09466      824
   6             rs10946888    T    C       0.3305      826
   6              rs7751878    T    G      0.04479      826
   6              rs6920115    C    T      0.03027      826
   6             rs10946896    G    A       0.0292      822
   6              rs7741445    T    G       0.0678      826
   6              rs6932003    T    C      0.04479      826
   6              rs4583981    G    T       0.3148      826
   6              rs4358615    A    G       0.2852      824
   6              rs9348747    G    A       0.2403      824
   6              rs4541737    T    C      0.03027      826
   6             rs12200985    T    G      0.03064      816
   6             rs12527111    C    T       0.3245      826
   6             rs12190473    T    C      0.02306      824
   6             rs12199218    C    T      0.02306      824
   6              rs7761889    T    C       0.2268      820
   6              rs3922717    G    A        0.022      818
   6              rs7747454    G    T       0.3172      826
   6              rs4424065    T    C       0.3002      826
   6              rs6904071    A    G     0.003632      826
   6               rs994690    C    T       0.1864      826
   6              rs9368488    G    A       0.1356      826
   6             rs12209429    A    G        0.023      826
   6              rs9348750    G    T       0.2494      826
   6             rs12201774    G    A        0.023      826
   6             rs12214848    T    G      0.02323      818
   6              rs6456767    T    C       0.3184      826
   6              rs6921388    G    A       0.2506      822
   6              rs2393915    C    A       0.3462      826
   6              rs6922098    T    C       0.1873      822
   6             rs12209456    T    C        0.023      826
   6              rs7745603    T    C       0.2269      824
   6              rs6913660    A    C     0.003632      826
   6              rs6921711    G    T      0.06432      824
   6              rs2022272    G    A        0.267      824
   6              rs6456769    A    G       0.1755      826
   6             rs12205921    T    G      0.02317      820
   6             rs12193820    G    A        0.023      826
   6              rs9393790    T    G       0.2373      826
   6              rs6919033    T    C      0.03027      826
   6             rs17737028    G    A      0.02421      826
   6             rs10946901    A    C       0.1755      826
   6             rs16894368    A    G      0.03027      826
   6              rs9379960    G    T       0.2337      826
   6              rs4713069    G    T       0.3075      826
   6              rs1028308    A    G       0.2337      826
   6              rs9366683    T    C       0.1199      826
   6             rs13194053    C    T     0.003632      826
   6               rs911186    G    A       0.0569      826
   6               rs858972    T    C       0.2024      820
   6              rs1102563    A    G        0.293      826
   6              rs4711143    T    C       0.1211      826
   6             rs12210982    T    C      0.01574      826
   6             rs12153912    A    G      0.03163      822
   6              rs6902268    G    T       0.2688      826
   6              rs1156086    C    T       0.2688      826
   6              rs4713074    C    T       0.2658      824
   6               rs996247    T    C       0.2663      826
   6              rs6918423    G    T       0.2179      826
   6              rs9468015    G    A        0.267      824
   6              rs3800308    G    T       0.2129      822
   6              rs6931127    A    G     0.007264      826
   6              rs9468018    G    A      0.03753      826
   6              rs4711144    C    A       0.2132      816
   6              rs3800312    A    C       0.2184      824
   6              rs9468019    C    T      0.04479      826
   6              rs1234145    T    C     0.001211      826
   6             rs10946904    T    C       0.2712      826
   6              rs2295603    G    A       0.2724      826
   6              rs2273565    T    C      0.04479      826
   6              rs9393796    G    T      0.06053      826
   6             rs11758636    A    G      0.06174      826
   6              rs9295732    C    T      0.03398      824
   6              rs9461345    G    A      0.04479      826
   6              rs6915678    G    T       0.1283      826
   6              rs3800314    G    T       0.2712      826
   6              rs6902012    C    T      0.02785      826
   6              rs6932590    C    T      0.05206      826
   6              rs6913724    T    A       0.2342      824
   6              rs3800316    C    A      0.05206      826
   6              rs7746199    T    C     0.006068      824
   6              rs9468031    C    T      0.04479      826
   6              rs7771953    A    G       0.1562      826
   6             rs16897467    C    T      0.09564      826
   6              rs6456773    C    T     0.001217      822
   6             rs12191414    G    C     0.001211      826
   6              rs2235233    C    T       0.4031      826
   6             rs11965377    C    T      0.01699      824
   6              rs2893912    C    T      0.01695      826
   6              rs4145206    G    A      0.07767      824
   6              rs9468058    C    T      0.04369      824
   6              rs9468060    C    T       0.1396      824
   6              rs9461357    T    C      0.07869      826
   6              rs9461358    T    G       0.1223      826
   6              rs9379976    C    T       0.1525      826
   6              rs9379977    C    T       0.1525      826
   6              rs9379978    A    G       0.1663      824
   6               rs721600    T    C       0.1638      824
   6              rs1156457    G    A       0.2651      826
   6              rs9348761    A    G       0.1659      826
   6              rs9461362    T    C       0.1416      826
   6              rs9461363    A    G       0.1465      826
   6              rs9461366    A    G       0.1465      826
   6               rs764284    G    A       0.4867      826
   6              rs9368508    C    T       0.3584      826
   6              rs2235232    G    A       0.4879      824
   6             rs17739727    C    A       0.1299      824
   6              rs1011665    T    C       0.4879      826
   6              rs6914864    T    C       0.4455      826
   6              rs9468076    T    C       0.1299      824
   6             rs11967073    G    A      0.01695      826
   6              rs7759001    G    A       0.3537      820
   6              rs1883403    A    G       0.4879      826
   6              rs6920362    A    G       0.3826      826
   6              rs2393929    A    C       0.3826      826
   6              rs2143062    A    G       0.3601      822
   6              rs6913166    T    C       0.4891      824
   6              rs2206250    A    C       0.3839      818
   6              rs2223464    G    A       0.3826      826
   6             rs13220817    C    T       0.4879      826
   6             rs10807020    A    G       0.3826      826
   6              rs6904883    T    C       0.3854      820
   6              rs2206251    C    T       0.3826      826
   6              rs4711148    T    C       0.3844      822
   6              rs6923108    G    A       0.3886      826
   6             rs12662076    G    A       0.3908      824
   6              rs6456777    G    A       0.3871      824
   6              rs9969094    C    T      0.02311      822
   6              rs6915934    C    T       0.3886      826
   6             rs12194842    C    A     0.001211      826
   6               rs766092    T    C       0.3886      826
   6              rs6456778    T    G       0.3924      818
   6              rs3734575    C    T       0.3886      826
   6              rs3734574    G    A       0.3896      824
   6              rs4504471    C    T       0.3886      826
   6              rs2076305    A    C       0.3898      826
   6              rs9379982    A    C     0.002421      826
   6              rs6938943    G    A       0.3886      826
   6              rs4713097    G    A       0.3898      826
   6              rs6929812    T    C       0.3898      826
   6              rs7754977    G    A       0.3859      824
   6              rs6456781    G    A       0.3717      826
   6              rs2064220    C    G       0.3883      824
   6              rs6456782    G    A       0.3886      826
   6              rs7771598    A    C       0.3886      826
   6              rs6456785    T    G       0.3898      826
   6              rs6926142    T    C       0.3883      824
   6              rs2206253    T    C       0.3886      826
   6              rs3918438    G    A       0.3886      826
   6              rs1569566    G    T       0.3886      826
   6              rs4713098    T    C       0.4806      826
   6              rs4713099    G    T       0.4806      824
   6               rs760880    G    T       0.3886      826
   6              rs7772160    C    T       0.3896      824
   6                 rs7509    T    G       0.3927      820
   6              rs2235252    T    C       0.3814      826
   6              rs2235254    G    A       0.3832      822
   6              rs2092121    T    C       0.3814      826
   6              rs1883216    C    A       0.3799      824
   6              rs7748366    C    T       0.3753      818
   6              rs4358616    G    A       0.3811      824
   6              rs6899950    T    C       0.3814      826
   6              rs6920408    C    T       0.3801      826
   6             rs12211424    T    C      0.01937      826
   6              rs2272814    G    A       0.3814      826
   6             rs12213598    G    A       0.3783      822
   6              rs2142705    C    A       0.3814      826
   6              rs1014227    A    C       0.3808      822
   6              rs4713106    T    G       0.3644      826
   6              rs7761966    T    C        0.483      822
   6               rs983837    T    C      0.04358      826
   6              rs6456794    T    G       0.3644      826
   6              rs4713108    A    G       0.3814      826
   6              rs2393962    C    T       0.4806      824
   6             rs10456051    C    T     0.001214      824
   6             rs16867808    C    T       0.1308      826
   6             rs10946933    G    T       0.3823      824
   6              rs6929563    T    G       0.3662      822
   6             rs12189640    C    T     0.001211      826
   6             rs11962403    T    C      0.01695      826
   6              rs2205829    A    G       0.4806      826
   6              rs6918131    G    A       0.3814      826
   6              rs2294308    T    C       0.3898      826
   6               rs970668    T    C       0.2579      826
   6             rs10946935    T    C       0.4806      826
   6              rs2064092    A    C       0.1416      826
   6              rs6915987    G    A       0.4988      822
   6              rs6934794    A    G       0.4733      824
   6              rs6908024    G    A       0.2446      826
   6              rs6915266    G    A       0.4818      826
   6              rs2142704    G    A       0.2439      824
   6              rs6903982    C    T       0.1247      826
   6              rs7774939    A    C       0.4952      826
   6              rs7775817    G    A       0.4952      826
   6              rs9379989    G    A      0.08354      826
   6             rs12197514    C    T       0.4225      826
   6              rs4713113    A    G       0.4952      826
   6             rs10946940    G    A       0.4952      826
   6              rs9461392    T    C       0.2712      826
   6              rs6456799    G    A       0.4951      824
   6              rs9348768    G    A     0.002421      826
   6              rs9393829    A    G       0.0716      824
   6              rs6921256    T    C       0.4964      824
   6              rs9393831    A    C       0.4709      826
   6              rs2143082    C    T       0.3475      826
   6              rs9366694    G    A       0.3608      812
   6             rs16867886    C    T       0.2701      822
   6              rs6917366    T    C       0.3547      826
   6              rs9380001    T    C         0.27      826
   6              rs6903016    C    G       0.3556      824
   6              rs9368521    C    T         0.27      826
   6              rs9357043    A    G       0.2694      824
   6              rs1010261    A    G      0.07748      826
   6              rs9348772    T    G       0.4782      826
   6             rs10946943    A    G       0.2688      826
   6              rs9380006    C    A       0.3552      822
   6              rs6920044    A    G       0.2688      826
   6              rs9380007    T    C       0.4843      826
   6             rs12663707    A    G        0.267      824
   6              rs2393997    T    G      0.01578      824
   6             rs10484400    C    T       0.2676      822
   6              rs9380010    G    A       0.2094      826
   6              rs9295740    A    G       0.2143      826
   6              rs2056923    C    T       0.1247      826
   6              rs2056924    A    G       0.4939      826
   6              rs2056925    G    A       0.2306      824
   6              rs9468209    C    T       0.4831      826
   6              rs9348775    T    C       0.2324      826
   6              rs9468213    A    G       0.4988      824
   6             rs17693877    A    G      0.08111      826
   6              rs6908615    T    C      0.01716      816
   6              rs4713119    G    A      0.01578      824
   6              rs9283880    C    A       0.2337      826
   6              rs9461406    C    T       0.2167      826
   6              rs4713120    C    A        0.483      822
   6              rs7776351    T    C        0.247      822
   6              rs7742752    A    G      0.01695      826
   6              rs7759217    G    A       0.2482      826
   6              rs9366702    C    T       0.2482      826
   6               rs742047    G    A       0.2318      824
   6             rs12192568    A    C      0.04136      822
   6              rs6915101    T    C      0.01699      824
   6              rs9468226    G    A      0.01211      826
   6              rs9468227    G    A      0.01699      824
   6              rs9357048    G    A       0.2518      826
   6               rs200469    C    T       0.1056      824
   6              rs9295749    T    C       0.1189      824
   6              rs9461412    C    T      0.01211      826
   6               rs200479    C    T      0.09927      826
   6               rs200482    A    G      0.08111      826
   6              rs2394014    C    T     0.006053      826
   6              rs2021835    T    C      0.02427      824
   6              rs3175123    C    T       0.2506      826
   6               rs200486    T    C       0.1578      824
   6               rs370155    G    T      0.08111      826
   6               rs401763    C    T      0.07767      824
   6              rs2747054    G    A      0.08111      826
   6              rs9295750    G    A      0.06901      826
   6               rs200501    T    C       0.0799      826
   6             rs11962868    A    G      0.01695      826
   6               rs200490    T    G      0.08111      826
   6              rs9468236    A    C      0.02663      826
   6               rs201002    G    A      0.08111      826
   6               rs200997    A    G       0.4189      826
   6               rs200995    C    T      0.08252      824
   6               rs200994    T    G       0.1707      820
   6               rs200991    A    C       0.1513      826
   6               rs200990    G    T      0.08232      826
   6               rs200989    G    A      0.08232      826
   6              rs9295751    A    C       0.2518      826
   6             rs11970638    C    T      0.01699      824
   6               rs200951    G    A       0.4213      826
   6               rs200953    C    T      0.07506      826
   6               rs573179    A    C       0.1525      826
   6               rs200979    A    G      0.07627      826
   6               rs200968    C    T      0.07767      824
   6              rs7748520    C    T      0.02195      820
   6              rs1873213    G    T      0.06675      824
   6               rs149878    G    T       0.4333      810
   6              rs9885649    T    C      0.08495      824
   6              rs9468254    A    G      0.07143      826
   6               rs731132    G    T       0.4002      822
   6              rs2130357    T    C       0.4952      826
   6              rs1015075    A    G      0.07627      826
   6              rs6933825    G    A       0.4031      826
   6              rs9468256    A    G       0.4031      826
   6              rs7742529    G    A      0.02184      824
   6             rs10456357    A    G      0.01578      824
   6              rs6910968    T    C       0.1332      826
   6              rs9461425    A    G      0.07213      818
   6               rs904142    C    T      0.07506      826
   6              rs9380030    G    A      0.07506      826
   6              rs9295753    G    A       0.4007      826
   6              rs2116984    A    C       0.4007      826
   6              rs6922530    G    A      0.01695      826
   6              rs7769416    T    C       0.1332      826
   6              rs9357054    C    T       0.2506      826
   6               rs149901    T    C       0.1971      822
   6               rs149946    T    G       0.1837      822
   6              rs9380032    T    G       0.1029      826
   6             rs10484402    G    A       0.2506      826
   6              rs9368540    A    G       0.1171      820
   6               rs149971    G    A       0.4019      826
   6              rs9368544    C    A       0.1235      826
   6              rs9368545    T    A       0.1235      826
   6               rs149942    C    T       0.3063      826
   6               rs149943    A    G       0.1102      826
   6               rs149900    T    C       0.1755      826
   6              rs9393879    A    G        0.125      824
   6               rs203888    A    G       0.1755      826
   6              rs9393882    T    C       0.1029      826
   6              rs9468277    A    C       0.1755      826
   6              rs9380046    C    T       0.1755      826
   6               rs149951    C    T        0.301      824
   6              rs7741570    C    A      0.01695      826
   6             rs10484403    G    A       0.1755      826
   6               rs149952    T    C       0.1247      826
   6              rs9380047    T    G       0.1562      826
   6              rs4713135    A    G       0.1565      818
   6               rs203870    A    T       0.1416      826
   6              rs6913038    A    G      0.02179      826
   6               rs203876    C    T       0.2985      824
   6               rs203877    C    T       0.2973      824
   6               rs203878    T    G       0.3808      822
   6             rs10484404    T    C       0.1404      826
   6               rs427348    C    T       0.1416      826
   6              rs1853097    G    A       0.1562      826
   6              rs3734572    C    T        0.023      826
   6              rs3823180    A    G       0.1562      826
   6               rs203893    A    C       0.2985      824
   6              rs9380051    C    T       0.1162      826
   6               rs169433    A    G       0.1416      826
   6               rs203885    T    C       0.1402      820
   6               rs203884    A    C        0.299      826
   6             rs16893673    C    T       0.1586      826
   6              rs9368554    C    T       0.1562      826
   6              rs4713137    G    C       0.1573      820
   6              rs1631552    A    C       0.2978      826
   6              rs7747772    C    T      0.09564      826
   6               rs539474    C    T       0.1416      826
   6              rs4713139    T    C       0.1162      826
   6              rs2275508    C    T       0.1562      826
   6              rs9468293    T    C      0.01695      826
   6              rs1654774    A    G       0.3632      826
   6              rs4713140    A    G       0.1162      826
   6              rs1225710    T    C       0.3789      826
   6              rs9380057    T    G       0.1574      826
   6              rs1947862    T    C       0.1574      826
   6             rs16893699    G    A       0.1578      824
   6              rs6941992    C    T       0.1562      826
   6              rs4713142    G    T       0.1566      824
   6              rs4713145    C    T       0.1562      826
   6              rs3757188    C    T       0.1162      826
   6              rs1904840    T    C       0.1562      826
   6              rs2277103    T    C      0.03874      826
   6               rs868987    T    C       0.1566      824
   6              rs1890809    G    A       0.3002      826
   6              rs2791333    A    G       0.3777      826
   6              rs1225715    A    G       0.3783      822
   6              rs9348795    C    T       0.1416      826
   6              rs6908414    G    A      0.01695      826
   6              rs6932313    C    T      0.01695      826
   6              rs1150666    C    T       0.2985      824
   6              rs9295759    T    C       0.1562      826
   6              rs9348796    G    A       0.1562      826
   6              rs1225618    A    C       0.3805      820
   6             rs16893731    A    G      0.03874      826
   6              rs1150671    A    G      0.01699      824
   6              rs9380059    C    A       0.1562      826
   6              rs6929559    C    T       0.1404      826
   6              rs3173443    G    T       0.1553      824
   6              rs4713152    A    G       0.1562      826
   6              rs9393902    G    A       0.1162      826
   6              rs9380064    G    A       0.1162      826
   6              rs1233667    T    A      0.01578      824
   6              rs9295761    G    A       0.1566      824
   6              rs1225591    A    G       0.2944      822
   6              rs2622315    A    G       0.2988      820
   6              rs1150683    T    C       0.1441      826
   6              rs1237873    G    A       0.1683      826
   6              rs1150689    C    T       0.1719      826
   6              rs1233704    T    C       0.1719      826
   6              rs1233698    C    A      0.01695      826
   6              rs1233708    A    G       0.3167      824
   6              rs1233666    C    A       0.4187      824
   6               rs988084    T    C       0.2029      818
   6               rs988083    T    C       0.2022      826
   6              rs1150703    T    G        0.199      814
   6              rs1150704    G    T       0.4118      816
   6              rs1233664    T    C       0.4153      826
   6              rs1736894    A    C       0.4165      826
   6              rs1736892    C    T       0.1005      826
   6              rs1736890    G    A       0.4165      826
   6              rs3757183    C    T      0.09322      826
   6             rs16893827    C    T       0.0799      826
   6              rs1150707    C    T       0.3862      826
   6                 rs7206    A    G       0.3869      822
   6              rs6918043    A    C       0.1005      826
   6              rs9380069    G    A       0.1711      824
   6             rs11752073    T    G      0.04722      826
   6             rs11758148    C    A       0.1199      826
   6              rs1150711    T    C       0.3883      824
   6              rs9295768    A    G       0.1961      826
   6               rs967005    T    C       0.1961      826
   6              rs7757215    A    C      0.07266      812
   6                rs13408    G    A        0.385      826
   6              rs1150712    C    T       0.2022      826
   6              rs3817820    G    C     0.002421      826
   6              rs1233710    T    C       0.3608      826
   6              rs2235359    G    T       0.1223      826
   6              rs2235358    G    A      0.07524      824
   6              rs1736895    G    A       0.3789      826
   6              rs2185955    G    A       0.1223      826
   6              rs7750106    A    C       0.3644      826
   6             rs12214383    C    T       0.3789      826
   6              rs1531681    A    G       0.3789      826
   6                rs12000    G    A       0.4867      826
   6                 rs1635    A    C       0.3644      826
   6              rs9461446    T    C       0.1162      826
   6              rs1778508    C    T       0.1332      826
   6              rs9468322    A    G       0.1162      826
   6              rs2799076    T    C      0.09223      824
   6             rs11966237    G    A      0.01695      826
   6              rs2179174    G    A       0.3862      826
   6             rs16893892    G    A        0.201      826
   6             rs11965538    A    G       0.1332      826
   6             rs11965542    A    G      0.01695      826
   6              rs1419183    C    A       0.1332      826
   6              rs1150725    C    G       0.1005      826
   6              rs1150724    C    T       0.3656      826
   6              rs2142731    G    A       0.2146      820
   6             rs11756111    C    T       0.1271      826
   6             rs16901846    C    T      0.04722      826
   6              rs9461448    G    T       0.1199      826
   6              rs3800324    A    G       0.2748      826
   6              rs3800325    G    C       0.2203      826
   6              rs3800326    T    C      0.07264      826
   6              rs2743554    G    A        0.132      818
   6              rs2142730    T    C       0.3668      826
   6             rs16893917    A    G       0.2748      826
   6              rs1997660    A    G        0.368      826
   6              rs6456811    G    C       0.2203      826
   6              rs9468333    C    T        0.368      826
   6              rs1339899    C    T       0.1204      822
   6               rs853693    G    A        0.368      826
   6              rs7759855    G    A      0.09345      824
   6              rs4713159    A    G       0.2748      826
   6             rs16893947    G    A       0.3947      826
   6               rs853690    G    A       0.3689      824
   6               rs853685    T    C       0.1368      826
   6               rs707907    A    G        0.368      826
   6               rs853684    T    C       0.3668      826
   6              rs4711167    C    T       0.2748      826
   6              rs6922161    G    A       0.1005      826
   6              rs6902583    C    T      0.09951      824
   6               rs853679    A    C       0.1368      826
   6             rs16893970    C    T       0.3947      826
   6               rs853676    T    C       0.1356      826
   6              rs6456812    C    A       0.1005      826
   6              rs7772827    C    T       0.4225      826
   6             rs16893973    T    C       0.2772      826
   6             rs16893975    C    T       0.2797      826
   6              rs1416920    A    G        0.477      826
   6              rs1416919    G    T       0.2714      818
   6              rs9295769    G    A       0.1005      826
   6               rs723475    G    T       0.2772      826
   6              rs6908459    A    C      0.09951      824
   6               rs213244    C    A       0.1071      822
   6             rs13210258    T    G       0.2451      824
   6              rs9468344    T    G        0.477      826
   6              rs6912584    C    T       0.1448      822
   6              rs7759845    G    T      0.01937      826
   6              rs6918631    T    C       0.1007      824
   6              rs6929449    C    A       0.1007      824
   6               rs213240    T    C        0.368      826
   6             rs12180820    C    T       0.4706      816
   6              rs9468346    A    C      0.02663      826
   6              rs6922111    T    C       0.1259      826
   6               rs213230    G    A       0.1743      826
   6               rs213228    C    A       0.3293      826
   6             rs17313059    C    T       0.1235      826
   6              rs7774788    T    C       0.1235      826
   6              rs1052215    G    T       0.3475      826
   6              rs2072319    C    T       0.1235      826
   6              rs3734563    G    A       0.2978      826
   6              rs1556957    G    A       0.1235      826
   6              rs2859379    T    C      0.03632      826
   6              rs2232434    C    T       0.1247      826
   6              rs2232430    T    C       0.2058      826
   6              rs2232427    G    T       0.1743      826
   6              rs2232422    A    G        0.046      826
   6              rs4357130    G    T       0.2978      826
   6              rs2232419    A    G      0.05085      826
   6              rs6908137    C    A       0.2951      820
   6              rs4254981    C    A       0.2978      826
   6              rs1124131    C    A       0.2978      826
   6              rs3757181    G    A      0.01335      824
   6              rs6922169    A    G       0.2985      824
   6              rs2859365    A    G       0.4673      826
   6              rs1339898    T    C       0.3277      824
   6              rs7740351    C    A       0.2978      826
   6             rs16894106    A    G       0.1634      826
   6              rs7766356    C    T      0.04623      822
   6              rs2071965    T    C       0.2978      826
   6             rs11752919    C    T       0.2978      826
   6               rs719370    T    C      0.02913      824
   6               rs916403    A    G       0.4673      826
   6             rs13190937    A    G       0.1634      826
   6              rs2531804    G    A       0.3269      826
   6              rs2859367    G    A      0.02179      826
   6              rs6903535    G    A       0.2978      826
   6              rs2531808    T    G       0.0267      824
   6              rs2531809    A    G       0.4855      826
   6              rs2531810    G    A      0.02663      826
   6              rs2531811    G    A       0.3499      826
   6              rs2531814    G    A       0.4867      824
   6              rs1041926    G    A     0.001211      826
   6              rs2021745    C    T       0.4855      826
   6              rs2859372    T    C       0.4855      826
   6              rs2859374    T    C       0.4855      826
   6              rs9468379    T    C       0.2034      826
   6              rs2531815    C    T       0.3935      826
   6             rs12663002    T    C       0.3402      826
   6              rs2531816    G    A      0.01942      824
   6             rs16894128    G    A       0.1107      822
   6              rs1029328    C    T       0.2349      826
   6              rs2531817    T    A       0.3102      822
   6              rs6927023    A    G       0.1199      826
   6              rs2859355    C    T       0.4201      826
   6              rs2859356    C    T       0.4625      826
   6              rs9468385    C    T       0.4818      826
   6              rs2071966    G    T        0.391      826
   6               rs722788    C    A      0.04237      826
   6               rs406113    A    C       0.4187      824
   6               rs423118    C    A      0.01816      826
   6              rs1003359    T    C       0.4383      826
   6              rs9366720    T    C      0.01578      824
   6              rs2078035    C    T       0.4818      826
   6             rs11757235    T    C       0.0267      824
   6               rs445870    A    G       0.4383      826
   6               rs769189    C    T       0.3898      826
   6               rs380879    T    G       0.4805      820
   6               rs448450    A    C       0.4806      824
   6               rs426922    T    C       0.1211      826
   6               rs451774    A    G       0.4358      826
   6             rs13215054    A    C       0.1493      824
   6               rs413488    A    G      0.01332      826
   6               rs454182    G    C       0.4019      826
   6              rs2394102    G    A        0.132      826
   6               rs393414    C    T        0.431      826
   6              rs6456825    A    G       0.2724      826
   6               rs422089    C    T       0.1211      826
   6              rs4711174    A    G       0.3196      826
   6               rs454746    G    A       0.1211      826
   6               rs449074    C    T       0.1223      826
   6               rs450630    G    A         0.27      826
   6             rs17336532    T    C       0.1598      826
   6             rs16901848    A    G       0.1877      826
   6               rs411538    T    C       0.1223      826
   6               rs420436    G    A       0.1223      826
   6              rs7738979    A    C      0.02542      826
   6             rs11969304    C    T      0.01816      826
   6              rs6901724    C    T      0.07264      826
   6               rs442439    A    G       0.3374      824
   6               rs911178    T    C       0.1235      826
   6              rs9501180    C    T       0.2682      824
   6             rs34556183    G    A       0.1683      826
   6              rs4711176    G    A       0.1223      826
   6              rs7742658    A    C      0.02542      826
   6              rs6925972    A    T       0.1226      824
   6             rs16894171    A    G       0.4163      824
   6              rs7743296    A    T        0.341      824
   6               rs732395    G    A       0.4637      826
   6              rs9295775    G    A        0.414      826
   6              rs7767008    G    T       0.1695      826
   6             rs16894184    C    T       0.1162      826
   6              rs3864294    G    A      0.05448      826
   6              rs9393921    G    T       0.2651      826
   6              rs9885928    G    A       0.2651      826
   6              rs1319076    T    G      0.02663      826
   6              rs1319075    T    C       0.2942      826
   6              rs6456832    A    G       0.1223      826
   6              rs4143771    A    G       0.4078      824
   6              rs7382112    A    G       0.4165      826
   6              rs7383248    A    C       0.4165      826
   6              rs6939576    A    G       0.3535      826
   6              rs1107160    T    G      0.07264      826
   6              rs1107159    C    T      0.07264      826
   6              rs2893974    T    C      0.07264      826
   6              rs1539584    C    A       0.4697      824
   6              rs9468413    C    A      0.05206      826
   6              rs1954407    G    T      0.08717      826
   6              rs7772682    A    T      0.07264      826
   6              rs2893973    C    T       0.4574      822
   6             rs10498733    A    G      0.06538      826
   6              rs6456834    T    G      0.05206      826
   6              rs2893970    C    T       0.4564      826
   6              rs7766599    T    C      0.06569      822
   6               rs880638    G    A       0.4262      826
   6             rs11754985    T    G      0.00122      820
   6              rs3905240    G    A      0.06553      824
   6              rs1233585    G    A      0.07264      826
   6              rs1233591    T    C       0.3378      826
   6             rs17338569    C    T       0.1598      826
   6              rs1233602    G    A       0.3402      826
   6              rs7758798    T    C      0.07195      820
   6              rs7751451    G    A      0.07143      826
   6              rs9257181    C    T       0.4516      826
   6             rs11963531    T    C      0.03148      826
   6              rs2765219    G    A       0.3438      826
   6              rs2754767    A    G       0.3438      826
   6               rs386628    C    T       0.3995      826
   6               rs377392    A    C       0.4015      822
   6               rs209184    T    C       0.3959      826
   6               rs209181    A    G      0.02195      820
   6               rs209177    G    A       0.4637      826
   6               rs209176    A    G       0.3483      824
   6              rs6904278    G    A        0.115      826
   6               rs422331    C    T       0.4637      826
   6               rs526983    T    G       0.3443      822
   6              rs9501112    T    C      0.03148      826
   6              rs9257274    T    C       0.4855      826
   6               rs176461    G    A      0.02179      826
   6              rs4713182    A    G      0.08232      826
   6              rs7775657    A    G     0.002439      820
   6               rs209164    T    C       0.3499      826
   6               rs743848    T    G      0.08232      826
   6               rs209160    A    G       0.3475      826
   6              rs7763661    A    G       0.1126      826
   6               rs209153    C    T       0.3471      824
   6               rs209152    A    G       0.3499      826
   6              rs2006758    A    G       0.4806      826
   6              rs9257319    G    T       0.4504      826
   6               rs429369    T    C       0.4588      826
   6              rs6930087    C    T       0.1126      826
   6              rs7750338    C    T       0.4575      824
   6               rs169679    A    T       0.3462      826
   6               rs209148    A    G       0.3459      824
   6               rs209146    G    A       0.4588      826
   6               rs209139    A    C      0.02179      826
   6               rs209131    A    G       0.4334      826
   6               rs209130    C    T       0.3438      826
   6              rs1536215    G    C       0.1368      826
   6               rs209128    A    C       0.3475      826
   6               rs209126    T    C       0.3475      826
   6               rs209123    T    C       0.3459      824
   6               rs209122    C    T       0.3483      824
   6              rs2269553    G    A       0.4818      826
   6               rs209121    T    C       0.4317      820
   6              rs3132377    T    C       0.4286      826
   6              rs9295782    A    G      0.07869      826
   6              rs1061625    T    C       0.4258      822
   6              rs2894066    G    A       0.4296      824
   6              rs3763338    A    G      0.07908      822
   6              rs1237485    G    A       0.3491      822
   6              rs2015436    T    C       0.4515      824
   6               rs932776    T    C       0.3487      826
   6              rs2032502    T    C      0.07869      826
   6              rs1004062    G    T       0.3487      826
   6              rs4713186    T    C       0.3487      826
   6              rs7761745    T    C       0.0799      826
   6              rs7762289    C    A       0.0799      826
   6              rs2071790    G    A       0.3692      826
   6              rs2071789    T    C       0.4492      826
   6              rs2071788    T    C      0.05839      822
   6               rs763009    T    C        0.362      826
   6              rs4947339    C    T       0.3665      824
   6              rs6456876    T    C       0.3487      826
   6              rs4947256    A    C      0.06538      826
   6              rs1476016    G    A        0.368      826
   6              rs9380100    T    C      0.08722      814
   6             rs12386522    C    T      0.02179      826
   6              rs9257425    A    G       0.4443      826
   6             rs12055619    C    T      0.09268      820
   6              rs6933672    A    G      0.07506      826
   6              rs4713191    C    T      0.06463      820
   6               rs968722    A    G       0.1186      826
   6              rs9380102    A    C      0.06416      826
   6              rs6904975    G    A       0.3692      826
   6             rs12527531    G    A     0.001211      826
   6              rs3129792    A    G       0.3692      826
   6              rs6934470    G    A      0.03148      826
   6             rs16894540    C    T       0.4588      826
   6              rs6456880    T    G       0.3644      826
   6              rs2269555    T    C       0.3689      824
   6              rs9468459    A    G        0.023      826
   6              rs6920392    A    G       0.3692      826
   6              rs9257453    G    A      0.05448      826
   6              rs9295784    C    A      0.02306      824
   6              rs6456881    T    C       0.1186      826
   6              rs3129793    G    A       0.3717      826
   6              rs6456883    T    C       0.3723      822
   6              rs9257456    G    A      0.05569      826
   6              rs6925178    A    C       0.1748      824
   6              rs6923005    C    T       0.1743      826
   6              rs9468461    T    C     0.007264      826
   6              rs6930903    G    A       0.1748      824
   6              rs9357075    A    G       0.1186      826
   6              rs6916923    T    C      0.05461      824
   6              rs9468464    C    T      0.04756      820
   6              rs3129795    T    G      0.05085      826
   6              rs9380103    G    A      0.06416      826
   6              rs6941946    A    G       0.3717      826
   6              rs7768299    T    C       0.3717      826
   6              rs1543796    G    A       0.3698      822
   6              rs2394512    A    G       0.3717      826
   6              rs7741520    G    A       0.1755      826
   6              rs2269554    A    G       0.4528      826
   6             rs10484544    C    T       0.4528      826
   6              rs9468469    G    A      0.03148      826
   6             rs16894557    A    G       0.3847      824
   6              rs7755402    G    A       0.4528      826
   6              rs9468471    T    C        0.176      824
   6              rs9468473    T    C       0.1768      826
   6              rs7743837    G    A       0.1768      826
   6              rs6924824    T    G       0.1776      822
   6              rs6456889    C    T       0.1768      826
   6              rs2050230    A    G       0.3705      826
   6              rs9391651    C    T       0.1201      824
   6              rs7341218    A    G       0.4528      826
   6              rs9468474    C    T        0.023      826
   6              rs2143574    C    T       0.3705      826
   6              rs6456891    A    G       0.3714      824
   6              rs3130756    G    A       0.3674      822
   6              rs9501294    A    G       0.1199      826
   6              rs6904527    G    T      0.05811      826
   6              rs6456895    G    A       0.3705      826
   6              rs3131083    G    A       0.3705      826
   6              rs9393941    G    A       0.3692      826
   6              rs9348821    G    A       0.1199      826
   6             rs11758255    G    A       0.1768      826
   6              rs6903771    T    C       0.1216      814
   6              rs6456901    G    T       0.3714      824
   6              rs9380109    T    C       0.3705      826
   6              rs2142905    C    T       0.4527      824
   6              rs4713201    C    T      0.06538      826
   6              rs3129111    T    C      0.05732      820
   6              rs3131091    G    A       0.3701      824
   6              rs3129097    C    T       0.3692      826
   6              rs3130763    T    C       0.3548      806
   6              rs3749977    A    G       0.1768      826
   6              rs3129106    G    T      0.03034      824
   6              rs3129109    C    T       0.3692      826
   6              rs3129110    A    G       0.3692      826
   6              rs3130766    C    T       0.3701      824
   6              rs3130774    T    C       0.3644      826
   6              rs3130778    C    T       0.3644      826
   6              rs2223363    T    C       0.0569      826
   6              rs9295794    A    G      0.06538      826
   6              rs2267632    A    G      0.05583      824
   6              rs9468487    G    A      0.04722      826
   6              rs9393945    G    C      0.06659      826
   6              rs3130718    A    G       0.3644      826
   6              rs3130724    A    C      0.07299      822
   6              rs3129123    C    T       0.4126      824
   6              rs3130729    T    G       0.3644      826
   6              rs2142906    A    G       0.3874      826
   6              rs2394520    A    G        0.483      824
   6              rs3129152    C    A      0.09466      824
   6              rs3129157    A    G      0.02058      826
   6              rs2206042    A    C       0.3886      826
   6              rs3130745    C    A       0.4128      826
   6              rs3116817    A    G       0.3886      826
   6              rs3129171    A    G      0.09564      826
   6              rs3116826    G    A       0.4098      820
   6               rs760804    T    C      0.07264      826
   6               rs736466    T    C       0.4138      824
   6              rs1883329    C    T       0.4855      826
   6              rs2206040    C    T       0.3656      826
   6              rs2206041    C    T       0.3656      826
   6              rs3130817    G    T      0.06931      808
   6              rs3130826    A    G       0.4855      826
   6              rs2894083    A    G       0.4128      826
   6              rs3129096    A    G       0.4128      826
   6              rs3130801    G    A      0.01707      820
   6              rs3130803    G    A       0.4138      824
   6             rs12660419    T    C        0.385      826
   6              rs3130812    G    A       0.4128      826
   6             rs11962388    C    T      0.02421      826
   6             rs11964645    G    A      0.04964      826
   6              rs3130813    T    C       0.4128      826
   6              rs2207338    T    G       0.4709      826
   6              rs3130816    A    G       0.3535      826
   6              rs3129105    C    A       0.3535      826
   6              rs3117330    C    T       0.4709      824
   6              rs2024679    A    G       0.3777      826
   6              rs3117329    T    C       0.3774      824
   6              rs3130827    C    T       0.4709      826
   6              rs9257657    G    A       0.4564      826
   6             rs10484545    G    C      0.05569      826
   6              rs3130829    A    G       0.3591      816
   6              rs7766902    T    G      0.07264      826
   6              rs3130830    A    G       0.3786      824
   6              rs6899390    T    C     0.007264      826
   6              rs3117327    T    C       0.3777      826
   6              rs9468508    T    C      0.03753      826
   6              rs1884123    G    A       0.4649      826
   6              rs1033569    T    C        0.426      824
   6              rs1033568    A    G       0.4262      826
   6              rs4446587    G    A       0.3136      826
   6             rs16867628    A    G       0.3936      818
   6              rs4594993    G    A      0.07869      826
   6             rs16894709    T    C      0.07869      826
   6              rs7774255    A    T       0.3495      824
   6              rs9257694    C    T       0.3487      826
   6              rs9257696    C    T       0.1217      822
   6              rs9257697    C    T      0.01695      826
   6               rs720831    A    G        0.301      824
   6              rs9257718    T    C      0.01695      826
   6              rs9257721    T    C      0.01699      824
   6              rs6937882    T    G       0.4142      816
   6              rs9357078    T    C      0.06901      826
   6              rs9257731    A    G      0.01695      826
   6              rs6930435    A    G       0.1864      826
   6              rs6903989    A    C       0.1869      824
   6              rs3117433    C    T      0.02063      824
   6              rs9257744    C    A       0.1864      826
   6              rs9257745    T    C       0.1201      824
   6              rs9348827    T    G       0.1029      826
   6              rs9257748    C    T      0.01695      826
   6              rs9257751    G    A      0.01695      826
   6              rs9257768    T    C      0.01695      826
   6              rs9257769    C    T      0.01695      826
   6              rs7761746    A    G       0.0339      826
   6              rs9257770    C    A      0.01695      826
   6              rs6930033    C    A       0.4114      824
   6             rs10484546    C    A          0.4      810
   6              rs7357041    G    A      0.01695      826
   6              rs4713210    T    C      0.07022      826
   6              rs9257775    T    C       0.3301      824
   6              rs9257777    A    T      0.01695      826
   6              rs9257792    G    A      0.05097      824
   6              rs9380120    C    T      0.07143      826
   6              rs9257794    T    C       0.3462      826
   6              rs4713211    A    G       0.4794      824
   6              rs9295804    A    G       0.2793      820
   6              rs6934993    G    A       0.3438      826
   6              rs9257799    C    T      0.08838      826
   6              rs7772982    C    T        0.201      826
   6              rs7753474    A    G        0.201      826
   6              rs7773534    C    T       0.2015      824
   6             rs10456372    G    A       0.2803      824
   6              rs7774029    C    T      0.07702      818
   6              rs9380122    G    A       0.1687      824
   6              rs3749971    A    G      0.01695      826
   6              rs3749970    A    G       0.2803      824
   6              rs9257802    T    C       0.1299      824
   6              rs5003265    T    C       0.2809      826
   6              rs5003266    G    A       0.2809      826
   6              rs9257803    T    C      0.05134      818
   6              rs9257805    G    A      0.05085      826
   6               rs238882    A    G       0.2767      824
   6              rs3117442    G    A       0.2762      822
   6              rs1419640    T    G       0.4734      826
   6               rs238872    T    C       0.4732      820
   6              rs3094556    C    T       0.4746      826
   6              rs3129681    T    C       0.4756      820
   6              rs3094551    G    A       0.4964      826
   6              rs3094550    A    C       0.4952      826
   6               rs238869    C    T       0.3414      826
   6              rs4711185    A    G         0.27      826
   6               rs379157    A    G       0.3632      826
   6              rs9257811    G    T       0.3095      824
   6              rs9393956    G    A      0.07022      826
   6              rs4713214    A    T       0.3075      826
   6              rs9257819    C    A       0.3087      826
   6             rs16894836    G    T       0.1538      826
   6              rs9257823    T    C       0.3087      826
   6              rs9257828    T    C       0.3438      826
   6              rs4713216    G    A       0.3087      826
   6             rs11969272    A    G      0.03519      824
   6              rs4713217    G    A       0.3087      826
   6              rs9257834    T    G       0.3087      826
   6              rs2073150    C    T       0.3087      826
   6              rs4713218    A    G        0.307      824
   6              rs2158279    T    G       0.3095      824
   6              rs1024470    T    C       0.3087      826
   6              rs1028411    G    T       0.3087      826
   6              rs4711187    T    C       0.3087      826
   6              rs9257837    T    C      0.07506      826
   6              rs9257843    C    T        0.345      826
   6              rs9405124    G    A       0.2082      826
   6              rs1419633    T    C       0.3499      826
   6              rs1419632    C    A       0.3487      826
   6              rs1544403    G    A      0.06659      826
   6              rs1362073    T    C         0.27      826
   6              rs2523421    G    A     0.006053      826
   6              rs1419642    A    G       0.1489      826
   6              rs2074470    G    A       0.4213      826
   6              rs9257857    T    C      0.07767      824
   6             rs16894898    C    T      0.02421      826
   6              rs7770592    A    C         0.27      826
   6              rs9295805    T    C       0.2082      826
   6              rs2394609    T    G         0.27      826
   6              rs3131025    A    G       0.4223      824
   6              rs3094561    T    G       0.4262      826
   6              rs2074469    C    T       0.2058      826
   6              rs2074466    A    C       0.2058      826
   6              rs2074465    G    A      0.02421      826
   6              rs2074464    A    G         0.45      820
   6              rs7765791    C    T      0.02542      826
   6             rs16894919    T    G       0.1659      826
   6              rs7738722    G    A       0.0267      824
   6              rs7738742    G    A      0.02421      826
   6              rs7739243    G    A      0.02663      826
   6              rs6906897    T    C      0.02676      822
   6              rs6935708    C    T      0.02421      826
   6              rs2523442    C    T       0.0678      826
   6              rs7738548    A    G      0.02663      826
   6              rs9257863    G    T       0.2058      826
   6              rs3117194    T    C       0.4272      824
   6              rs2523439    A    G        0.138      826
   6              rs7768854    G    T      0.02421      826
   6              rs2073148    C    T       0.1659      826
   6              rs1345228    G    A       0.2058      826
   6              rs2107192    A    G       0.1404      826
   6              rs2107191    C    T       0.4286      826
   6              rs4713226    A    G       0.1849      822
   6              rs2746149    C    T     0.007282      824
   6             rs11961170    T    A     0.002427      824
   6             rs16894948    A    G       0.1659      826
   6             rs12206077    A    G       0.1333      818
   6              rs1362076    T    G       0.1416      826
   6              rs7751705    T    C      0.02663      826
   6              rs1233495    A    G       0.2131      826
   6              rs3094573    G    T       0.4262      826
   6              rs7771335    G    A       0.1646      826
   6              rs2107189    A    G       0.1663      824
   6             rs17415601    G    A      0.02058      826
   6              rs2066951    G    T       0.1659      826
   6             rs17184114    G    A       0.1638      824
   6              rs1233492    G    A       0.1396      824
   6              rs1233490    G    A       0.1392      826
   6              rs6906307    G    T      0.02663      826
   6              rs6926506    A    C      0.02561      820
   6              rs6907220    C    T      0.02542      826
   6              rs1233487    G    A       0.2131      826
   6              rs9393967    T    C      0.02663      826
   6              rs1233486    A    G       0.1396      824
   6              rs3131019    C    A       0.3625      822
   6               rs757256    T    C       0.4092      826
   6              rs3130860    A    C       0.4068      826
   6               rs734959    G    A       0.3613      822
   6               rs734960    T    C       0.2073      820
   6              rs1233482    A    C       0.1392      826
   6              rs3131020    T    C        0.408      826
   6              rs3131021    A    G       0.3881      822
   6              rs3128847    T    C       0.2269      824
   6              rs9257877    T    G       0.1598      826
   6              rs1233478    T    G       0.1283      826
   6              rs2285791    T    C        0.207      826
   6              rs1010408    A    T       0.2809      826
   6              rs3094572    T    C       0.3487      826
   6              rs2523433    T    C       0.1481      824
   6              rs1592411    T    C       0.2791      824
   6              rs1592410    T    C       0.2803      824
   6              rs9257887    A    G       0.3717      826
   6              rs3094564    C    T       0.3483      824
   6              rs9257890    T    C       0.2058      826
   6              rs2745400    A    G       0.4551      824
   6               rs724078    A    G       0.2542      826
   6               rs969931    T    G       0.4516      826
   6              rs7767894    T    C      0.02184      824
   6              rs1233426    T    C       0.3455      822
   6               rs362546    C    T       0.3447      824
   6               rs886381    T    C       0.1748      824
   6              rs2294748    A    G      0.02542      826
   6              rs9461533    G    A      0.04479      826
   6              rs1233421    A    C       0.3491      822
   6              rs9391895    A    G      0.02663      826
   6              rs1233420    A    G       0.4479      826
   6              rs6930217    C    T      0.02906      826
   6              rs6935418    G    T      0.02913      824
   6               rs362514    T    C       0.4782      826
   6             rs10484548    C    T      0.03511      826
   6               rs362541    C    T      0.03519      824
   6               rs362540    G    A       0.4588      826
   6              rs3025657    C    A       0.1659      826
   6              rs2534795    T    C       0.1755      826
   6              rs1233417    C    T       0.4337      814
   6               rs407161    A    G       0.4805      820
   6              rs3094575    T    C        0.437      826
   6               rs387659    G    A       0.4393      824
   6              rs3094576    A    C       0.1998      826
   6               rs376681    G    A       0.2724      826
   6              rs2745411    A    G       0.4722      826
   6               rs417374    C    T       0.4988      826
   6              rs6902738    C    T      0.02906      826
   6              rs7763501    G    A      0.02906      826
   6               rs453658    G    A       0.2712      826
   6             rs16895057    C    T      0.05448      826
   6             rs16895058    T    C       0.1392      826
   6              rs2294745    A    G      0.05448      826
   6              rs6915177    T    C         0.23      826
   6              rs2534791    G    A        0.178      826
   6              rs2076486    G    A         0.23      826
   6              rs2076485    G    A        0.178      826
   6              rs2534790    T    G        0.178      826
   6              rs2745412    T    C     0.006053      826
   6               rs362536    C    T       0.4988      826
   6                rs64036    A    C        0.201      826
   6              rs2272991    C    T         0.23      826
   6               rs362513    G    A        0.272      820
   6              rs1233405    A    G       0.2712      826
   6               rs362532    G    A       0.1949      826
   6               rs362512    G    A       0.4308      824
   6               rs362511    G    A       0.3741      826
   6               rs362529    T    C        0.161      826
   6               rs459970    A    G       0.1634      826
   6               rs388234    T    C       0.3947      826
   6              rs3094577    A    G        0.132      826
   6              rs3117072    T    C       0.1329      820
   6              rs1233400    A    G       0.2112      824
   6              rs3025652    A    G       0.2949      824
   6              rs6912437    A    G      0.02179      826
   6              rs3025650    C    T       0.1423      822
   6               rs362525    G    T       0.2949      824
   6              rs3117073    G    A      0.04479      826
   6               rs362522    T    C       0.2676      826
   6               rs362523    A    G       0.3475      826
   6              rs1233397    G    A       0.4683      820
   6              rs1233394    A    C       0.2591      826
   6              rs1233391    C    T       0.4672      824
   6              rs1233390    A    G       0.3462      826
   6              rs1233388    G    A       0.4661      826
   6              rs2235698    G    A        0.293      826
   6               rs362521    T    C       0.1017      826
   6              rs1233384    T    C       0.2579      826
   6             rs17508548    G    T       0.2143      826
   6              rs3095273    A    G      0.04479      826
   6              rs3025646    C    T       0.1017      826
   6               rs362518    C    T       0.2143      826
   6               rs362517    A    G      0.09201      826
   6               rs362515    A    G      0.09201      826
   6              rs3025643    A    G       0.0908      826
   6              rs3025642    A    G      0.06295      826
   6              rs2267633    G    A       0.2143      826
   6              rs2076483    G    A       0.2143      826
   6             rs10946999    T    G       0.2433      826
   6              rs2076482    A    G      0.01937      826
   6               rs740884    T    C      0.05085      826
   6                rs29267    A    G       0.2143      826
   6               rs740882    T    C      0.09322      826
   6                rs29264    C    T      0.03695      812
   6               rs881284    T    C      0.09322      826
   6                rs29230    G    A       0.2155      826
   6                rs29262    G    A      0.09345      824
   6                rs29258    T    C      0.09345      824
   6                rs29257    G    A      0.09322      826
   6                rs29255    C    A       0.1017      826
   6                rs29253    G    A      0.09443      826
   6                rs29227    T    G      0.09367      822
   6                rs29226    G    T      0.09443      826
   6                rs29225    G    A      0.09345      824
   6              rs6919973    T    C      0.09443      826
   6                rs29246    G    A     0.001211      826
   6                rs29223    C    A      0.09223      824
   6              rs2267635    C    T       0.1017      826
   6               rs715044    T    G       0.1017      826
   6              rs2021749    A    G      0.09443      826
   6                rs29243    A    G        0.142      824
   6               rs444189    G    T       0.3847      824
   6                rs29218    G    A       0.3022      824
   6                rs29240    G    A     0.009685      826
   6              rs3117289    G    A       0.3022      824
   6                rs29273    C    G      0.06538      826
   6                rs29232    C    T       0.4128      826
   6              rs3131854    T    C       0.2324      826
   6              rs9257928    T    C      0.06569      822
   6             rs16895214    G    T        0.023      826
   6              rs3129073    G    A       0.2993      822
   6               rs439812    C    T       0.2809      826
   6                rs29269    T    C      0.06538      826
   6                rs29272    T    G      0.01703      822
   6                rs29231    T    C      0.06538      826
   6                rs29235    C    T      0.01695      826
   6              rs9468571    C    T      0.01695      826
   6              rs3135050    T    C      0.02179      826
   6              rs2857783    C    T     0.007264      826
   6              rs2256266    T    C       0.2797      826
   6              rs2857784    A    G     0.007264      826
   6              rs6905408    T    C       0.1881      824
   6              rs3130253    A    G     0.002421      826
   6              rs2535250    A    G     0.007264      826
   6              rs2535248    G    A     0.007264      826
   6              rs2857771    C    T     0.007264      826
   6              rs2071652    T    C       0.1877      826
   6              rs1318631    A    G       0.2797      826
   6              rs2071653    T    C       0.2324      826
   6              rs2273192    G    A      0.02421      826
   6              rs9357083    C    T     0.006053      826
   6              rs9257936    T    C      0.01937      826
   6              rs2747419    T    G     0.007264      826
   6              rs9257940    G    A       0.1889      826
   6               rs378596    C    A     0.007264      826
   6               rs375984    T    C       0.3083      824
   6              rs2535238    A    C       0.3075      826
   6              rs2747421    C    G        0.302      818
   6               rs387642    T    C       0.3073      820
   6               rs396660    T    C       0.3814      826
   6               rs445150    C    T       0.3814      826
   6              rs2747430    A    G       0.3814      826
   6              rs3129054    T    C       0.2002      824
   6              rs2535236    T    C       0.1998      826
   6              rs3117292    G    A       0.2179      826
   6              rs9257985    G    A        0.046      826
   6              rs2747442    G    A        0.201      826
   6              rs3117294    G    T       0.2082      826
   6              rs3117301    T    C       0.3325      824
   6              rs2747453    C    T      0.06659      826
   6              rs2747454    A    G       0.1271      826
   6              rs2747457    G    T       0.3321      822
   6              rs2747458    G    A     0.007264      826
   6              rs2747460    T    C       0.3329      826
   6              rs2747466    G    A     0.007282      824
   6              rs3129039    A    G       0.3252      824
   6              rs3129029    G    T        0.184      826
   6              rs3131888    C    T       0.3923      826
   6              rs3131886    C    T       0.4114      824
   6              rs3131875    T    C        0.375      824
   6              rs7776082    A    G       0.4092      826
   6              rs3129066    G    A       0.3426      826
   6              rs9258102    C    T      0.06724      818
   6              rs6911622    T    C      0.06053      826
   6              rs2107203    A    G       0.3426      826
   6              rs3129055    G    A       0.3426      826
   6              rs9468589    T    G       0.1247      826
   6              rs9258122    A    G       0.3434      824
   6              rs3116798    C    T        0.184      826
   6              rs2394660    A    G       0.2482      826
   6              rs3131863    G    A       0.2482      826
   6             rs11962017    A    G      0.06053      826
   6              rs1476573    A    G       0.2476      820
   6              rs1476572    G    T       0.2482      826
   6              rs1610594    C    T       0.2482      826
   6              rs1611364    T    C        0.184      826
   6              rs2735063    A    G      0.06691      822
   6              rs1632962    A    G       0.3374      812
   6              rs2517912    T    C       0.4066      824
   6              rs2517911    C    T       0.3354      826
   6              rs2517910    A    C        0.358      824
   6              rs9258170    G    T       0.2361      826
   6              rs1362126    A    G       0.3814      826
   6              rs2076183    A    G       0.2367      824
   6              rs9258186    G    A       0.2361      826
   6              rs1736926    A    G      0.02179      826
   6              rs2235383    G    A       0.2361      826
   6              rs1736922    T    C       0.3374      824
   6              rs1628578    C    A       0.3374      824
   6              rs2523404    T    C       0.4041      824
   6              rs2735059    A    G       0.4051      822
   6              rs2272874    C    T       0.2361      826
   6              rs3736694    C    A       0.2361      826
   6              rs2735058    A    G      0.01578      824
   6              rs2743925    G    A      0.07869      826
   6              rs2523402    C    T       0.4068      826
   6              rs2523399    C    T       0.3491      822
   6              rs2735052    A    G       0.4138      824
   6              rs2844833    G    C      0.06295      826
   6              rs2523395    A    G        0.415      824
   6              rs2394159    G    A       0.3995      816
   6              rs2394160    G    A       0.4153      826
   6              rs9258205    C    T       0.2373      826
   6              rs9258206    A    G       0.1646      820
   6              rs1736915    A    G       0.3265      824
   6              rs1736913    T    C       0.2597      824
   6              rs9258207    T    C       0.2373      826
   6              rs9258208    T    C       0.2385      826
   6              rs9258209    T    C       0.1687      824
   6              rs2735051    A    G       0.4068      826
   6              rs9258211    A    G       0.2373      826
   6              rs2844831    C    T       0.4153      826
   6              rs9258213    C    T       0.1683      826
   6               rs932338    A    G      0.02184      824
   6              rs1633096    T    G       0.3265      824
   6              rs9258218    A    G       0.2373      826
   6              rs2743951    T    C       0.4153      826
   6              rs2517938    C    T      0.06311      824
   6               rs909732    A    G      0.02179      826
   6              rs4713240    G    A       0.3447      824
   6              rs2523386    A    G      0.06295      826
   6              rs9258225    G    A       0.2373      826
   6              rs2072894    T    C       0.2373      826
   6              rs2523385    A    G      0.06189      824
   6              rs1737086    A    C       0.3886      826
   6             rs34260811    A    C       0.3192      824
   6              rs1633086    A    G       0.3871      824
   6              rs1633085    T    C       0.3656      826
   6               rs733841    T    C      0.02179      826
   6              rs1610621    A    G       0.3329      826
   6               rs909728    T    C       0.3656      826
   6               rs909725    T    C      0.02179      826
   6              rs4713244    A    G       0.3196      826
   6              rs9391630    G    A       0.2276      826
   6              rs9258260    T    C         0.23      826
   6              rs4947236    T    C       0.4177      826
   6              rs1633068    T    C      0.02184      824
   6              rs1737079    G    A      0.02184      824
   6              rs1633057    A    G        0.023      826
   6              rs1633056    T    C      0.02184      824
   6              rs1610628    C    A      0.02179      826
   6              rs9258275    A    G       0.4187      824
   6              rs1633048    A    G      0.02179      826
   6              rs1737069    T    C       0.2518      826
   6              rs7759474    T    C       0.3447      824
   6              rs1611285    C    T      0.06295      826
   6              rs1626392    T    C       0.1913      826
   6              rs1625636    T    C      0.02184      824
   6              rs1737060    G    C        0.163      822
   6              rs1633041    A    G       0.1622      826
   6              rs2735048    A    G       0.3415      820
   6              rs2735046    A    G       0.3705      826
   6              rs1737043    T    C        0.326      822
   6              rs1737041    A    C       0.1622      826
   6             rs11753872    A    C       0.1404      826
   6              rs1737031    T    C       0.3027      826
   6              rs7740113    G    A     0.008475      826
   6              rs9258302    C    T       0.2663      826
   6              rs1362070    C    T       0.3167      824
   6              rs9500983    C    T     0.008475      826
   6              rs9258303    T    C       0.2676      822
   6              rs9500845    G    A     0.008516      822
   6              rs1615962    A    G       0.1638      818
   6              rs1633030    C    T          0.3      820
   6              rs2844836    C    T     0.007264      826
   6              rs1633028    G    T       0.3027      826
   6              rs1633021    C    T       0.1007      824
   6              rs2735042    G    A       0.2993      822
   6              rs1002046    T    C       0.1622      826
   6              rs2743941    T    C       0.2167      826
   6              rs7758742    C    T       0.1411      822
   6              rs1610644    T    C       0.1622      826
   6             rs17185132    T    C     0.008475      826
   6              rs1610719    G    A       0.3111      826
   6              rs1610723    C    A       0.3111      826
   6              rs1610724    C    T       0.3111      826
   6              rs1611220    G    A       0.3184      826
   6              rs1633011    T    C       0.1626      824
   6             rs11758087    A    G       0.1404      826
   6              rs9468623    G    A     0.008475      826
   6              rs2523414    C    T     0.007264      826
   6             rs11752553    C    T       0.1477      826
   6             rs28634576    G    A     0.008475      826
   6             rs11751333    T    C       0.1404      826
   6              rs1611185    C    T       0.4007      826
   6              rs2017525    T    C       0.2385      826
   6              rs3891160    C    G       0.1477      826
   6              rs1610711    C    A       0.1622      826
   6              rs1736982    A    G       0.3426      826
   6              rs1632995    T    A       0.3192      824
   6              rs1736981    A    G       0.3434      824
   6              rs1610657    C    T       0.3184      826
   6              rs1611192    G    A       0.1007      824
   6              rs1632988    A    G       0.1474      814
   6              rs1632987    G    C       0.1622      826
   6              rs1632983    T    C       0.3099      826
   6             rs17178826    G    A       0.1404      826
   6              rs9258447    T    C       0.2663      826
   6              rs1736976    G    A       0.3184      826
   6             rs11757182    C    A       0.1404      826
   6              rs2523409    G    A       0.3382      822
   6              rs1736971    T    G       0.1614      824
   6              rs1736969    T    A       0.1622      826
   6              rs1610699    G    T       0.1707      826
   6              rs1610669    A    T       0.3184      826
   6              rs3926748    A    G       0.2658      824
   6              rs3888577    T    G     0.007282      824
   6             rs11753629    A    G       0.3874      826
   6             rs11753654    T    C       0.3789      826
   6              rs1736957    C    T       0.1925      826
   6              rs1077432    C    T       0.1614      824
   6              rs2735028    T    C       0.1764      822
   6              rs2743933    C    T     0.007264      826
   6              rs2743931    C    T      0.01453      826
   6              rs2394177    G    A       0.3789      826
   6              rs1611149    C    T       0.3762      824
   6              rs1736936    G    A       0.3923      826
   6              rs3115630    T    C     0.002433      822
   6               rs915669    G    T       0.3765      826
   6              rs1233330    A    G      0.03753      826
   6             rs11753296    A    G       0.3838      826
   6              rs9404952    G    A       0.2768      820
   6             rs16896052    G    A      0.06204      822
   6              rs2394180    C    T       0.3838      826
   6              rs2735014    A    C       0.3944      824
   6              rs9258525    C    T      0.06174      826
   6              rs2523779    T    C      0.01214      824
   6              rs2743937    C    T       0.3959      826
   6              rs2735003    G    T       0.3959      826
   6              rs9258537    A    G       0.3959      826
   6              rs2523777    T    C       0.3959      826
   6              rs2523776    G    T      0.01211      826
   6              rs1611133    T    C       0.1602      824
   6              rs2523774    T    C       0.4193      818
   6              rs2523769    C    A       0.4588      826
   6              rs2844827    C    T       0.3087      826
   6             rs16896081    T    C      0.06311      824
   6              rs2734994    T    C     0.007264      826
   6              rs2523767    G    A       0.3083      824
   6              rs2517879    A    G       0.3087      826
   6              rs9258557    T    C     0.004854      824
   6              rs1611750    G    T        0.184      826
   6              rs2394185    G    T       0.2337      826
   6              rs2394186    G    A       0.2349      826
   6              rs9380146    A    G       0.2288      826
   6              rs3115628    C    T       0.2978      826
   6              rs2734985    C    T      0.08717      826
   6              rs2247504    A    G       0.3341      826
   6              rs2523759    G    A      0.09443      826
   6              rs2508050    C    T      0.06901      826
   6              rs3115627    G    A       0.3422      824
   6              rs5013093    T    C      0.09443      826
   6              rs2523756    G    A       0.3689      824
   6              rs9258631    C    A      0.04116      826
   6              rs2734980    A    G      0.09443      826
   6              rs2517862    T    C      0.03155      824
   6              rs2517861    T    C      0.09443      826
   6              rs3115626    C    T      0.09413      818
   6              rs2517860    G    A      0.09345      824
   6              rs2517855    A    G      0.03148      826
   6              rs2517854    C    G       0.3705      826
   6              rs3132726    A    G       0.2881      826
   6              rs6919513    T    C       0.3723      822
   6              rs1611684    A    G       0.3705      826
   6              rs9258738    C    A        0.339      826
   6             rs17185692    A    G      0.06295      826
   6              rs2523822    G    A       0.3341      826
   6              rs9295822    T    C      0.03632      826
   6              rs3094170    T    C      0.01456      824
   6              rs1611717    C    T       0.3689      824
   6              rs9258766    A    G        0.339      826
   6              rs9258771    G    A        0.339      826
   6               rs765649    A    T       0.3705      826
   6              rs1611737    G    C        0.371      822
   6              rs1611738    A    C      0.03148      826
   6              rs2524035    A    G       0.2264      826
   6              rs3094165    A    G       0.2859      822
   6              rs2734974    G    A       0.0678      826
   6              rs2734973    T    C      0.07385      826
   6              rs2517826    A    G       0.0678      826
   6              rs9258866    A    C      0.08475      826
   6              rs3132718    C    T       0.4988      826
   6              rs9258883    C    T        0.267      824
   6              rs3094654    C    T       0.4988      826
   6              rs3132714    C    T       0.4988      826
   6              rs2523809    T    G      0.07385      826
   6              rs2523808    C    T      0.06846      818
   6              rs2517904    G    A     0.008578      816
   6              rs2524024    C    T       0.0146      822
   6              rs2860580    A    G       0.1937      826
   6      AA_A_-24_30018311    x    M     0.001211      826
   6      AA_A_-23_30018314    x    A     0.001211      826
   6      AA_A_-22_30018317    x    V     0.001211      826
   6      AA_A_-21_30018320    x    M     0.001211      826
   6      AA_A_-20_30018323    x    A     0.001211      826
   6      AA_A_-19_30018326    x    P     0.001211      826
   6      AA_A_-18_30018329    x    R     0.001211      826
   6      AA_A_-17_30018332    x    T     0.001211      826
   6      AA_A_-16_30018335    x    L     0.001211      826
   6    AA_A_-15_30018338_L    P    A       0.4165      826
   6    AA_A_-15_30018338_V    A    P       0.4177      826
   6    AA_A_-15_30018338_x    P    A     0.001211      826
   6      AA_A_-14_30018341    x    L     0.001211      826
   6      AA_A_-13_30018344    x    L     0.001211      826
   6      AA_A_-12_30018347    x    L     0.001211      826
   6    AA_A_-11_30018350_S    A    P        0.224      826
   6    AA_A_-11_30018350_L    P    A       0.2228      826
   6    AA_A_-11_30018350_x    P    A     0.001211      826
   6      AA_A_-10_30018353    x    G     0.001211      826
   6       AA_A_-9_30018356    x    A     0.001211      826
   6       AA_A_-8_30018359    x    L     0.001211      826
   6       AA_A_-7_30018362    x    A     0.001211      826
   6       AA_A_-6_30018365    x    L     0.001211      826
   6       AA_A_-5_30018368    x    T     0.001211      826
   6       AA_A_-4_30018371    x    Q     0.001211      826
   6       AA_A_-3_30018374    x    T     0.001211      826
   6       AA_A_-2_30018377    x    W     0.001211      826
   6       AA_A_-1_30018380    x    A     0.001211      826
   6        AA_A_1_30018513    x    G     0.001211      826
   6        AA_A_3_30018519    Q    H     0.003632      826
   6      AA_A_9_30018537_Y    P    A       0.2772      826
   6      AA_A_9_30018537_T    P    A       0.2191      826
   6      AA_A_9_30018537_S    P    A       0.2785      826
   6      AA_A_9_30018537_F    P    A       0.2252      826
   6       AA_A_17_30018561    S    R      0.04358      826
   6       AA_A_19_30018567    K    E     0.002421      826
   6       AA_A_44_30018642    K    R      0.02421      826
   6       AA_A_56_30018678    R    G       0.0908      826
   6     AA_A_62_30018696_Q    P    A       0.2458      826
   6     AA_A_62_30018696_R    P    A       0.2264      826
   6     AA_A_62_30018696_E    P    A       0.2337      826
   6     AA_A_62_30018696_G    P    A       0.2869      826
   6     AA_A_62_30018696_L    P    A     0.007264      826
   6     AA_A_63_30018699_E    A    P       0.2337      826
   6     AA_A_63_30018699_N    P    A       0.2264      826
   6     AA_A_63_30018699_Q    P    A     0.007264      826
   6       AA_A_65_30018705    G    R       0.2337      826
   6       AA_A_66_30018708    N    K       0.4794      826
   6       AA_A_67_30018711    M    V      0.02421      826
   6       AA_A_70_30018720    Q    H       0.1695      826
   6       AA_A_73_30018729    I    T       0.2119      826
   6       AA_A_74_30018732    H    D       0.2893      826
   6     AA_A_76_30018738_V    A    P       0.3366      826
   6     AA_A_76_30018738_E    P    A        0.247      826
   6     AA_A_76_30018738_A    P    A      0.08959      826
   6     AA_A_77_30018741_D    A    P       0.3366      826
   6     AA_A_77_30018741_N    P    A       0.3317      826
   6     AA_A_77_30018741_S    P    A     0.004843      826
   6       AA_A_79_30018747    R    G       0.2397      826
   6       AA_A_80_30018750    I    T       0.2397      826
   6       AA_A_81_30018753    A    L       0.2397      826
   6       AA_A_82_30018756    L    R       0.2397      826
   6       AA_A_83_30018759    R    G       0.2397      826
   6       AA_A_90_30018780    D    A       0.1973      826
   6     AA_A_95_30019036_I    P    A       0.4794      826
   6     AA_A_95_30019036_L    P    A       0.2349      826
   6     AA_A_95_30019036_V    P    A       0.2857      826
   6     AA_A_97_30019042_I    P    A       0.1937      826
   6     AA_A_97_30019042_M    P    A       0.4588      826
   6     AA_A_97_30019042_R    P    A       0.3475      826
   6     AA_A_99_30019048_Y    A    P       0.2736      826
   6     AA_A_99_30019048_F    P    A       0.2409      826
   6     AA_A_99_30019048_C    P    A      0.03269      826
   6      AA_A_102_30019057    H    D     0.007264      826
   6      AA_A_105_30019066    P    S       0.2022      826
   6      AA_A_107_30019072    W    G       0.2797      826
   6      AA_A_109_30019078    L    F     0.004843      826
   6    AA_A_114_30019093_R    P    A       0.1574      826
   6    AA_A_114_30019093_Q    P    A       0.2785      826
   6    AA_A_114_30019093_H    A    P       0.4794      826
   6    AA_A_114_30019093_E    P    A      0.04358      826
   6    AA_A_116_30019099_D    P    A       0.4153      826
   6    AA_A_116_30019099_Y    A    P       0.4794      826
   6    AA_A_116_30019099_H    P    A      0.04358      826
   6    AA_A_116_30019099_N    P    A      0.02058      826
   6      AA_A_127_30019132    N    K       0.4794      826
   6      AA_A_142_30019177    T    I       0.2857      826
   6      AA_A_144_30019183    Q    K       0.3293      826
   6      AA_A_145_30019186    H    R       0.2857      826
   6      AA_A_149_30019198    T    A      0.06901      826
   6      AA_A_150_30019201    V    A      0.02421      826
   6      AA_A_151_30019204    R    H       0.2603      826
   6    AA_A_152_30019207_A    P    A       0.1356      826
   6    AA_A_152_30019207_V    A    P       0.2542      826
   6    AA_A_152_30019207_E    P    A      0.08232      826
   6    AA_A_152_30019207_W    P    A      0.03632      826
   6    AA_A_156_30019219_Q    P    A       0.3475      826
   6    AA_A_156_30019219_L    A    P       0.4479      826
   6    AA_A_156_30019219_W    P    A      0.07627      826
   6    AA_A_156_30019219_R    P    A      0.02421      826
   6      AA_A_158_30019225    V    A      0.02421      826
   6      AA_A_161_30019234    D    E      0.01453      826
   6      AA_A_163_30019240    R    T       0.1973      826
   6      AA_A_165_30019246    L    V     0.001211      826
   6      AA_A_166_30019249    D    E       0.2591      826
   6      AA_A_167_30019252    G    W       0.2591      826
   6      AA_A_184_30019881    A    P       0.3596      826
   6      AA_A_193_30019908    P    A       0.4286      826
   6      AA_A_194_30019911    I    V       0.4286      826
   6      AA_A_207_30019950    G    S       0.4286      826
   6               HLA_A_01    P    A      0.02421      826
   6             HLA_A_0101    P    A      0.02421      826
   6               HLA_A_02    P    A       0.2857      826
   6             HLA_A_0201    P    A       0.1416      826
   6             HLA_A_0203    P    A     0.007264      826
   6             HLA_A_0206    P    A      0.09806      826
   6             HLA_A_0207    P    A      0.03269      826
   6             HLA_A_0210    P    A     0.006053      826
   6               HLA_A_03    P    A      0.01453      826
   6             HLA_A_0301    P    A      0.01332      826
   6             HLA_A_0302    P    A     0.001211      826
   6               HLA_A_11    P    A       0.1114      826
   6             HLA_A_1101    P    A        0.109      826
   6             HLA_A_1102    P    A     0.002421      826
   6               HLA_A_24    P    A       0.2349      826
   6             HLA_A_2402    P    A       0.2312      826
   6             HLA_A_2408    P    A     0.001211      826
   6             HLA_A_2420    P    A     0.002421      826
   6               HLA_A_26    P    A      0.06174      826
   6             HLA_A_2601    P    A      0.03753      826
   6             HLA_A_2602    P    A      0.02058      826
   6             HLA_A_2603    P    A     0.003632      826
   6               HLA_A_29    P    A     0.007264      826
   6             HLA_A_2901    P    A     0.007264      826
   6               HLA_A_30    P    A      0.04358      826
   6             HLA_A_3001    P    A      0.03632      826
   6             HLA_A_3004    P    A     0.007264      826
   6               HLA_A_31    P    A      0.04722      826
   6             HLA_A_3101    P    A        0.046      826
   6             HLA_A_3111    P    A     0.001211      826
   6               HLA_A_32    P    A     0.004843      826
   6             HLA_A_3201    P    A     0.004843      826
   6               HLA_A_33    P    A       0.1646      826
   6             HLA_A_3303    P    A       0.1646      826
   6      AA_A_246_30020067    S    A       0.2857      826
   6      AA_A_253_30020088    E    Q       0.4286      826
   6      AA_A_275_30020256    x    E     0.001211      826
   6    AA_A_276_30020259_L    P    A       0.1937      826
   6    AA_A_276_30020259_P    A    P       0.1949      826
   6    AA_A_276_30020259_x    P    A     0.001211      826
   6      AA_A_277_30020262    x    S     0.001211      826
   6      AA_A_278_30020265    x    S     0.001211      826
   6      AA_A_279_30020268    x    Q     0.001211      826
   6      AA_A_280_30020271    x    P     0.001211      826
   6      AA_A_281_30020274    x    T     0.001211      826
   6    AA_A_282_30020277_I    A    P       0.2361      826
   6    AA_A_282_30020277_V    P    A       0.2349      826
   6    AA_A_282_30020277_x    P    A     0.001211      826
   6      AA_A_283_30020280    x    P     0.001211      826
   6      AA_A_284_30020283    x    I     0.001211      826
   6      AA_A_285_30020286    x    V     0.001211      826
   6      AA_A_286_30020289    x    G     0.001211      826
   6      AA_A_287_30020292    x    I     0.001211      826
   6      AA_A_288_30020295    x    I     0.001211      826
   6      AA_A_289_30020298    x    A     0.001211      826
   6      AA_A_290_30020301    x    G     0.001211      826
   6      AA_A_291_30020304    x    L     0.001211      826
   6      AA_A_292_30020307    x    V     0.001211      826
   6      AA_A_293_30020310    x    L     0.001211      826
   6    AA_A_294_30020313_L    P    A       0.4286      826
   6    AA_A_294_30020313_F    A    P       0.4298      826
   6    AA_A_294_30020313_x    P    A     0.001211      826
   6      AA_A_295_30020316    x    G     0.001211      826
   6      AA_A_296_30020319    x    A     0.001211      826
   6    AA_A_297_30020322_V    A    P     0.006053      826
   6    AA_A_297_30020322_x    P    A     0.001211      826
   6    AA_A_297_30020322_M    P    A     0.004843      826
   6    AA_A_298_30020325_I    A    P        0.224      826
   6    AA_A_298_30020325_F    P    A       0.2228      826
   6    AA_A_298_30020325_x    P    A     0.001211      826
   6    AA_A_299_30020328_T    A    P       0.2857      826
   6    AA_A_299_30020328_A    P    A       0.2845      826
   6    AA_A_299_30020328_x    P    A     0.001211      826
   6      AA_A_300_30020331    x    G     0.001211      826
   6      AA_A_301_30020334    x    A     0.001211      826
   6      AA_A_302_30020337    x    V     0.001211      826
   6      AA_A_303_30020340    x    V     0.001211      826
   6      AA_A_304_30020343    x    A     0.001211      826
   6      AA_A_305_30020346    x    A     0.001211      826
   6      AA_A_306_30020349    x    V     0.001211      826
   6    AA_A_307_30020352_M    A    P        0.224      826
   6    AA_A_307_30020352_R    P    A       0.2228      826
   6    AA_A_307_30020352_x    P    A     0.001211      826
   6      AA_A_308_30020355    x    W     0.001211      826
   6      AA_A_309_30020358    x    R     0.001211      826
   6      AA_A_310_30020361    x    R     0.001211      826
   6    AA_A_311_30020364_K    A    P       0.2361      826
   6    AA_A_311_30020364_N    P    A       0.2349      826
   6    AA_A_311_30020364_x    P    A     0.001211      826
   6      AA_A_312_30020367    x    S     0.001211      826
   6      AA_A_313_30020370    x    S     0.001211      826
   6      AA_A_314_30020815    x    D     0.001211      826
   6      AA_A_315_30020818    x    R     0.001211      826
   6      AA_A_316_30020821    x    K     0.001211      826
   6      AA_A_317_30020824    x    G     0.001211      826
   6      AA_A_318_30020827    x    G     0.001211      826
   6      AA_A_319_30020830    x    S     0.001211      826
   6      AA_A_320_30020833    x    Y     0.001211      826
   6    AA_A_321_30020836_T    P    A       0.1937      826
   6    AA_A_321_30020836_S    A    P       0.1949      826
   6    AA_A_321_30020836_x    P    A     0.001211      826
   6      AA_A_322_30020839    x    Q     0.001211      826
   6      AA_A_323_30020842    x    A     0.001211      826
   6      AA_A_324_30020845    x    A     0.001211      826
   6      AA_A_325_30020990    x    S     0.001211      826
   6      AA_A_326_30020993    x    S     0.001211      826
   6      AA_A_327_30020996    x    D     0.001211      826
   6      AA_A_328_30020999    x    S     0.001211      826
   6      AA_A_329_30021002    x    A     0.001211      826
   6      AA_A_330_30021005    x    Q     0.001211      826
   6      AA_A_331_30021008    x    G     0.001211      826
   6      AA_A_332_30021011    x    S     0.001211      826
   6      AA_A_333_30021014    x    D     0.001211      826
   6    AA_A_334_30021017_V    A    P       0.2857      826
   6    AA_A_334_30021017_M    P    A       0.2845      826
   6    AA_A_334_30021017_x    P    A     0.001211      826
   6      AA_A_335_30021020    x    S     0.001211      826
   6      AA_A_336_30021023    x    L     0.001211      826
   6      AA_A_337_30021026    x    T     0.001211      826
   6      AA_A_338_30021029    x    A     0.001211      826
   6      AA_A_339_30021032    x    C     0.001211      826
   6      AA_A_340_30021035    x    K     0.001211      826
   6              rs3823342    T    C       0.4296      824
   6      AA_A_341_30021207    x    V     0.001211      826
   6              rs6921314    A    G      0.04369      824
   6              rs2735097    A    C       0.2857      826
   6              rs1655900    A    G      0.02421      826
   6              rs2523949    G    T      0.01211      826
   6              rs9260497    C    T      0.06174      826
   6               rs404046    A    G      0.01211      826
   6               rs429511    C    T      0.02427      824
   6              rs2523942    G    T      0.01214      824
   6              rs2517700    T    C      0.01211      826
   6              rs9260679    G    A     0.004854      824
   6               rs441808    C    T       0.4563      824
   6              rs9260722    T    C      0.01217      822
   6              rs9260734    A    G       0.1525      826
   6              rs3903160    A    G       0.2949      824
   6              rs6457109    C    T       0.1416      826
   6              rs2844806    T    C       0.4745      824
   6              rs3893259    A    G      0.01332      826
   6              rs4713270    A    G        0.324      824
   6              rs3869062    G    A       0.1117      824
   6              rs3893464    G    A       0.4068      826
   6              rs9260759    T    C      0.06053      826
   6              rs9260761    T    C      0.01332      826
   6             rs17186496    G    A     0.007264      826
   6              rs2517673    A    G       0.2288      826
   6              rs4713275    C    A       0.2893      826
   6              rs1061535    T    C      0.07385      826
   6              rs6916422    T    C       0.3245      826
   6              rs2523969    T    A       0.2294      824
   6              rs2735079    T    C       0.4177      826
   6              rs2523961    A    G       0.2245      824
   6               rs435766    A    G       0.4213      826
   6              rs2523960    C    T       0.2555      822
   6              rs2256902    A    G       0.2165      822
   6              rs2256919    C    A       0.4237      826
   6              rs2523946    C    T       0.4467      826
   6              rs3823355    T    C       0.3245      826
   6              rs2844804    T    G       0.4454      824
   6              rs3823358    A    G       0.3252      824
   6              rs2232238    C    T       0.2287      822
   6              rs2232239    C    T      0.05825      824
   6              rs2523943    G    T       0.2288      826
   6              rs6904029    A    G       0.3245      826
   6              rs2735076    A    G       0.2809      826
   6              rs2394250    T    G       0.4504      826
   6              rs2893999    C    T       0.1138      826
   6              rs3823374    A    C       0.3366      826
   6              rs2571375    G    A      0.05206      826
   6              rs3823384    G    A      0.05825      824
   6              rs9260860    T    C      0.05932      826
   6              rs2108691    T    G       0.2603      826
   6              rs9260915    T    C      0.05746      818
   6               rs423808    T    G       0.2616      822
   6              rs2571430    G    A       0.2579      822
   6              rs2246638    A    G       0.3196      826
   6              rs2394255    A    G        0.408      826
   6               rs401618    G    A       0.2676      826
   6              rs2735067    G    A       0.2676      826
   6             rs11757750    C    T       0.2585      824
   6             rs17186937    C    T       0.2603      826
   6             rs11755961    T    C       0.2609      824
   6              rs3901554    C    T      0.05947      824
   6              rs5025708    G    T      0.01332      826
   6             rs12665186    G    A       0.2603      826
   6              rs9260930    C    T      0.05932      826
   6             rs12662611    T    C       0.2603      826
   6              rs9260967    A    G       0.3196      826
   6              rs9260984    A    G      0.05932      826
   6              rs6457121    A    G       0.4056      826
   6              rs6910898    C    T       0.3195      820
   6              rs9260997    T    C      0.01214      824
   6              rs9260998    G    A      0.05839      822
   6              rs9261040    G    A       0.0561      820
   6              rs6941318    C    T       0.3192      824
   6              rs6904120    C    T      0.05932      826
   6              rs9261079    A    G      0.05961      822
   6              rs9261081    C    T      0.05932      826
   6              rs9261091    T    G      0.05932      826
   6             rs11760176    T    C       0.2543      822
   6              rs9261093    C    T      0.05932      826
   6             rs11965524    A    T         0.32      822
   6              rs2286405    G    A       0.3196      826
   6              rs2286404    C    T       0.1053      826
   6              rs9261105    G    A       0.3196      826
   6               rs356968    T    G         0.27      826
   6              rs6940082    C    G      0.05825      824
   6              rs2240619    C    A       0.4075      822
   6              rs3765604    G    C       0.3215      818
   6              rs9261115    C    G       0.3195      820
   6              rs9261129    C    T       0.3212      822
   6             rs11753431    A    G       0.2603      826
   6              rs3734836    C    T      0.06189      824
   6              rs9261130    A    G      0.05825      824
   6              rs9261138    T    C      0.05947      824
   6             rs16896044    A    G       0.1053      826
   6              rs6457126    C    T       0.4056      826
   6               rs356954    C    T         0.27      826
   6              rs9357092    A    G       0.2869      826
   6              rs9261145    T    C       0.3196      826
   6              rs6926792    A    G       0.3196      826
   6              rs6931776    G    A       0.3204      824
   6               rs165256    C    T       0.2616      822
   6              rs4711206    A    G       0.2864      824
   6              rs9261151    A    G      0.05932      826
   6              rs3891157    G    T      0.05932      826
   6              rs3129012    A    G      0.02421      826
   6              rs3891156    A    G      0.05932      826
   6              rs6919617    G    A       0.3204      824
   6              rs1150743    T    C       0.2391      824
   6              rs9261171    G    A      0.05947      824
   6              rs9261174    C    T       0.3196      826
   6              rs4448133    G    A       0.3196      826
   6              rs9261189    T    C       0.3204      824
   6             rs16896923    C    T       0.1053      826
   6              rs9261193    C    T      0.05932      826
   6              rs3121593    G    C      0.01332      826
   6               rs166327    T    C       0.4056      826
   6              rs3869067    G    A       0.3196      826
   6              rs3869068    T    C       0.3196      826
   6              rs9261203    G    A      0.05932      826
   6               rs259937    C    T     0.001211      826
   6               rs259938    G    C       0.2748      826
   6              rs3910312    C    A       0.2869      826
   6              rs9261216    G    A       0.3196      826
   6               rs259939    C    T       0.2725      822
   6               rs259940    G    A       0.2627      826
   6              rs9261224    T    C        0.267      824
   6               rs259942    T    C       0.2312      826
   6              rs3132128    C    T      0.01332      826
   6              rs6457138    C    A       0.2603      826
   6              rs7771476    G    A      0.05932      826
   6              rs6457140    T    A       0.2682      824
   6             rs28570682    C    T       0.2082      826
   6              rs7761314    T    C       0.2676      826
   6              rs9261257    A    G      0.05854      820
   6              rs9261258    A    G       0.2676      826
   6              rs3869070    C    T       0.4044      826
   6              rs9261261    G    A       0.2676      826
   6              rs9261263    G    C      0.05961      822
   6              rs6911724    A    G       0.2682      824
   6               rs259919    A    G       0.2712      826
   6              rs6917477    C    G       0.2676      822
   6             rs10484549    C    T       0.1053      826
   6              rs9261265    C    T      0.05932      826
   6              rs3757328    A    G       0.2075      824
   6              rs3757329    C    A       0.2676      826
   6              rs3757333    A    C       0.2082      826
   6              rs9295829    G    A       0.2949      824
   6              rs1150742    C    T         0.27      826
   6              rs7770092    T    C        0.267      824
   6              rs7770505    A    G      0.05961      822
   6                rs10745    A    G      0.05932      826
   6              rs9261269    A    G      0.01341      820
   6              rs9261270    A    G      0.05947      824
   6              rs1150740    A    C      0.05097      824
   6              rs9261277    C    T       0.2676      826
   6              rs3188482    G    A       0.2512      824
   6              rs3807030    T    G      0.05932      826
   6              rs3807031    A    C       0.1901      826
   6              rs9261285    A    C      0.05947      824
   6              rs2074482    A    C       0.3196      826
   6             rs17187707    G    A     0.001211      826
   6              rs9261288    T    C     0.004843      826
   6              rs1245371    G    A       0.2627      826
   6              rs2301753    T    G       0.3196      826
   6              rs2301751    T    C      0.05932      826
   6              rs9393989    A    G       0.2869      826
   6              rs2074480    G    T       0.3196      826
   6              rs2074479    G    A       0.3196      826
   6              rs9261301    G    A       0.4044      826
   6              rs9261302    A    G       0.3196      826
   6              rs3807033    A    G       0.2591      822
   6              rs3132682    G    C       0.3656      826
   6              rs3807035    T    C       0.3196      826
   6              rs1150735    A    G       0.3155      824
   6              rs2394734    A    G       0.3196      826
   6              rs4711209    A    G       0.2878      820
   6              rs9261316    A    G      0.05932      826
   6              rs7382061    T    C       0.4126      824
   6              rs2057728    T    C       0.3499      826
   6              rs9261361    G    A      0.05932      826
   6              rs9261371    T    C       0.3196      826
   6             rs17187805    A    G       0.2852      824
   6              rs9261387    T    C     0.002421      826
   6              rs6923832    A    G      0.05932      826
   6              rs7765810    A    C       0.2845      826
   6              rs9261394    A    G       0.3738      824
   6              rs1264702    C    T       0.2852      824
   6               rs916570    G    A       0.2925      824
   6              rs1264701    T    G       0.2757      816
   6              rs1264698    C    A       0.2913      824
   6              rs7763159    A    G      0.01332      826
   6              rs9261403    T    G       0.0109      826
   6              rs1108052    C    A       0.2913      824
   6              rs1110446    T    C       0.2579      826
   6              rs2240070    T    C       0.2082      826
   6              rs1116222    G    T       0.1295      826
   6              rs1116221    T    C       0.1323      824
   6             rs11964542    C    T      0.03632      826
   6              rs2844796    A    G       0.1286      824
   6              rs2248289    C    T       0.1283      826
   6              rs3132680    A    C       0.2143      826
   6              rs2844795    C    T       0.3317      826
   6              rs9261407    T    C     0.002427      824
   6              rs2523992    G    T      0.06934      822
   6              rs3132679    T    C       0.1598      826
   6              rs2023472    A    G       0.2324      826
   6              rs3132123    G    A       0.1598      826
   6              rs2240068    G    T       0.3063      826
   6              rs2074483    A    G       0.1465      826
   6              rs2523990    G    A       0.3426      826
   6              rs2523989    T    C      0.06659      826
   6              rs2239529    T    C      0.06553      824
   6              rs2523988    C    T      0.06053      826
   6              rs2249099    A    C       0.0716      824
   6              rs2523987    C    A      0.06068      824
   6              rs3734837    A    G       0.2724      826
   6              rs3734838    A    G       0.0449      824
   6              rs2517598    A    G      0.07143      826
   6              rs2844793    A    G      0.06659      826
   6              rs9261425    T    C       0.3499      826
   6              rs2517597    A    G      0.06053      826
   6              rs2523986    T    C      0.06053      826
   6              rs2523985    C    T      0.07143      826
   6              rs2523984    T    C      0.07143      826
   6              rs2245420    C    G      0.07056      822
   6              rs2523981    T    C      0.06053      826
   6              rs2523979    A    T      0.06068      824
   6              rs1015465    C    T       0.1889      826
   6              rs9261434    G    C       0.0109      826
   6              rs9261438    T    C       0.2494      826
   6              rs2523974    G    T       0.1889      826
   6              rs9261440    C    T         0.23      826
   6             rs17455565    A    T       0.0109      826
   6              rs9261442    G    A        0.224      826
   6              rs9261445    T    G        0.224      826
   6              rs9261448    C    T       0.2226      822
   6             rs10947056    G    C      0.02542      826
   6              rs1419673    G    A        0.224      826
   6              rs9261450    G    A       0.2287      822
   6               rs757263    T    C       0.2306      824
   6              rs9261453    G    A         0.23      826
   6              rs9261455    G    T         0.23      826
   6              rs9261457    G    A        0.224      826
   6              rs1362104    G    A       0.4613      826
   6              rs2523995    T    C      0.08111      826
   6              rs1541268    G    A       0.2276      826
   6              rs9261466    T    C       0.2282      824
   6              rs9261467    G    A       0.2228      826
   6              rs2021723    A    G       0.1881      824
   6              rs9261468    G    A       0.2228      826
   6              rs2857458    G    A       0.2354      824
   6              rs9261470    A    G       0.2276      826
   6              rs2107202    T    C          0.2      820
   6              rs2857438    A    G       0.2276      826
   6              rs2857440    C    T       0.2276      826
   6              rs9261484    T    C       0.2373      826
   6              rs9261488    T    C       0.2228      826
   6              rs9261489    G    A       0.2228      826
   6              rs9261490    C    T         0.23      826
   6              rs9261492    A    G         0.23      826
   6              rs9261496    T    C       0.2306      824
   6              rs9261505    G    A       0.2228      826
   6              rs9261506    A    G      0.07264      826
   6              rs9261508    C    T       0.2306      824
   6              rs9261511    A    C       0.2228      826
   6              rs3815086    T    C       0.2306      824
   6              rs3815082    G    A       0.2306      824
   6              rs3815081    G    A       0.2724      826
   6              rs4959044    T    C       0.2228      826
   6               rs757262    T    C       0.2228      826
   6               rs757261    A    G       0.2228      826
   6               rs757260    T    C     0.001211      826
   6              rs9261513    G    A       0.2349      826
   6               rs757259    A    G       0.2228      826
   6              rs1573299    T    C       0.2228      826
   6              rs3132676    A    G       0.0109      826
   6              rs9261519    C    T         0.23      826
   6              rs1557611    T    C       0.2228      826
   6              rs1557607    G    A       0.2228      826
   6              rs4392759    A    G       0.2228      826
   6              rs9261526    A    G       0.2263      822
   6              rs9261531    T    C       0.2252      826
   6              rs2257914    A    C       0.1889      826
   6              rs9468693    C    T      0.03027      826
   6              rs2517655    T    C       0.2179      826
   6              rs2508031    T    C       0.2252      826
   6              rs2517653    A    G       0.2276      826
   6              rs2022065    T    C       0.2978      826
   6              rs3094134    T    C     0.002421      826
   6              rs2517646    C    T       0.2542      826
   6              rs2517645    C    T       0.1005      826
   6              rs3757334    G    T       0.0569      826
   6                 rs1967    T    C       0.1525      826
   6              rs9261535    A    G       0.2276      826
   6             rs12212092    T    C     0.008475      826
   6              rs2523734    C    A       0.1538      826
   6              rs9261536    T    C      0.06659      826
   6              rs2523733    A    C       0.1538      826
   6              rs2074477    A    G       0.2639      826
   6              rs2857449    A    G     0.007264      826
   6              rs1008403    C    T        0.276      826
   6             rs17188127    T    C      0.03632      826
   6              rs9368624    A    G        0.276      826
   6              rs2074475    C    T      0.03027      826
   6              rs1029239    G    C       0.4298      826
   6              rs1029237    T    C       0.2184      824
   6               rs929156    A    G       0.2215      826
   6              rs1063280    T    C      0.09709      824
   6             rs13212414    T    A     0.006053      826
   6              rs2844787    G    T       0.2337      826
   6              rs9380156    G    A       0.2658      824
   6               rs957765    A    G       0.2203      826
   6              rs9261538    C    T     0.002421      826
   6              rs2844786    A    C       0.3499      826
   6              rs9261539    A    G        0.362      826
   6              rs7774730    A    C       0.3637      822
   6              rs9261543    G    A        0.362      826
   6              rs7763162    T    G       0.3571      826
   6             rs28743267    G    T     0.001211      826
   6              rs2844782    T    G       0.3495      824
   6              rs9366754    C    G       0.2651      826
   6                 rs7843    G    A       0.2203      826
   6              rs1042338    T    C       0.2209      824
   6              rs2517623    C    T     0.001211      826
   6              rs2074473    C    T       0.3717      826
   6              rs9261547    G    A      0.06659      826
   6              rs6457164    T    C        0.362      826
   6              rs6457167    T    C        0.362      826
   6              rs4711210    T    C      0.09806      826
   6               rs765977    A    G        0.362      826
   6               rs718254    G    C        0.362      826
   6              rs2284164    C    A       0.3632      826
   6              rs4711211    G    A       0.2215      826
   6              rs2517614    A    G       0.1356      826
   6             rs17188212    T    C      0.09709      824
   6              rs2523722    T    C       0.1356      826
   6              rs2523721    T    C       0.1404      826
   6             rs28360013    C    T       0.1295      826
   6              rs2523719    T    G     0.004854      824
   6              rs2517611    G    A       0.1347      824
   6             rs28730510    G    C       0.2639      826
   6              rs2517610    G    A       0.1408      824
   6              rs1117490    C    T       0.1404      826
   6              rs2844776    C    T       0.1404      826
   6              rs4476873    C    T      0.09322      826
   6              rs2284168    A    G       0.1295      826
   6              rs2284169    C    A       0.1744      820
   6               rs971570    C    A       0.1404      826
   6              rs2021722    T    C        0.136      816
   6              rs9261564    T    C      0.07143      826
   6               rs885912    A    C       0.1404      826
   6              rs3132672    C    A       0.3632      826
   6             rs10947058    T    C     0.006053      826
   6              rs3132671    T    C       0.3584      826
   6              rs3130383    C    A       0.3632      826
   6             rs11967808    C    G      0.03641      824
   6              rs2844775    A    G       0.2228      826
   6              rs3130386    C    T       0.3632      826
   6             rs11961294    C    T      0.03632      826
   6              rs3094614    G    A        0.358      824
   6              rs1345229    A    G       0.1525      826
   6              rs4713302    C    T      0.09806      826
   6              rs9295837    A    G     0.006053      826
   6              rs9261567    C    T      0.09489      822
   6              rs2106070    G    A       0.3504      822
   6              rs3094132    C    G       0.3547      826
   6              rs3130391    T    C       0.3547      826
   6              rs9261578    G    C       0.1755      826
   6              rs2040486    C    A       0.3547      826
   6              rs3094140    T    C       0.3547      826
   6              rs3129690    C    T       0.3547      826
   6              rs9261582    G    A       0.1755      826
   6              rs3094138    C    T       0.1005      826
   6              rs3094137    A    G       0.1005      826
   6               rs916571    A    G       0.3499      826
   6              rs3132674    T    C       0.3499      826
   6               rs954037    T    C       0.3587      814
   6              rs2844780    T    G       0.3423      818
   6             rs10456378    A    G     0.006053      826
   6              rs2285801    G    A       0.3378      826
   6              rs2508028    G    A      0.02421      826
   6              rs1362089    G    T       0.3378      826
   6              rs1362088    C    T      0.04358      826
   6              rs9261588    T    G       0.0678      826
   6              rs3094636    T    C       0.3799      824
   6              rs2523741    G    C       0.1295      826
   6             rs12176323    T    C      0.04358      826
   6              rs2844767    A    G       0.3063      826
   6              rs7761890    C    G      0.04369      824
   6               rs928824    T    C     0.006053      826
   6               rs962899    G    C       0.4284      810
   6              rs9391806    T    C       0.3196      826
   6              rs2516708    G    A       0.4866      822
   6              rs2428507    A    G       0.4854      822
   6              rs2516705    C    A       0.4197      822
   6              rs2516703    G    A       0.4201      826
   6              rs2516702    A    G       0.4201      826
   6              rs2523746    C    T       0.4201      826
   6              rs2523745    C    T       0.4201      826
   6              rs2844766    T    C       0.4843      826
   6              rs2516699    T    G       0.4201      826
   6              rs3094073    A    G      0.09564      826
   6              rs3130401    G    A      0.09564      826
   6              rs3132659    C    T      0.09564      826
   6              rs3132658    C    T      0.09587      824
   6              rs3094071    A    G      0.09587      824
   6              rs3130403    G    T      0.09564      826
   6              rs2516698    A    G       0.1005      826
   6              rs3094630    A    G      0.09564      826
   6              rs2516697    A    G       0.3898      826
   6              rs3129702    A    C      0.09564      826
   6              rs3129703    A    C      0.09564      826
   6              rs3130405    T    C      0.09564      826
   6              rs3129705    A    G      0.09685      826
   6              rs2844763    T    C       0.4153      826
   6              rs2844761    G    A       0.4153      826
   6              rs9368628    G    A       0.3196      826
   6              rs2844759    A    G       0.4843      826
   6             rs28780093    G    A      0.05811      826
   6               rs968909    C    T       0.4843      826
   6              rs2516725    A    G       0.4153      826
   6              rs2394779    C    A         0.32      822
   6              rs4713305    T    A       0.2361      826
   6              rs1264626    T    C       0.4843      826
   6              rs1132547    G    T      0.09685      826
   6             rs10484551    A    G      0.09634      820
   6             rs17194767    T    C      0.09564      826
   6              rs1264622    T    C     0.006053      826
   6              rs2285799    C    T      0.09564      826
   6              rs4713309    T    C      0.09564      826
   6              rs1045251    T    G       0.4153      826
   6                 rs8973    A    G     0.006053      826
   6              rs1048664    G    A      0.09564      826
   6              rs3094631    G    A      0.06659      826
   6              rs7758503    T    C       0.1371      824
   6               rs261949    A    G       0.4201      826
   6               rs261946    G    A       0.2361      826
   6              rs4713310    A    G      0.09564      826
   6               rs261945    C    G       0.3022      824
   6              rs9380167    A    G       0.4891      826
   6               rs928822    G    T        0.339      826
   6              rs1264608    T    C     0.006053      826
   6              rs4713313    G    C      0.09564      826
   6              rs6912771    C    A       0.4891      826
   6              rs9357097    T    C       0.3774      824
   6              rs6924282    G    A       0.4866      822
   6              rs6924453    G    A       0.4891      826
   6              rs9366755    T    C       0.3196      826
   6             rs28360024    T    C      0.09564      826
   6              rs1110464    C    T       0.3027      826
   6              rs1264581    T    C      0.01103      816
   6              rs2057727    C    T       0.4153      826
   6             rs12663184    T    C      0.05811      826
   6              rs3778624    G    T       0.4163      824
   6              rs7767653    A    G      0.09611      822
   6              rs3129838    G    A      0.06659      826
   6              rs9380173    A    G        0.276      826
   6              rs2240058    C    T        0.276      826
   6              rs6931763    C    A       0.1465      826
   6              rs2844750    A    G       0.2361      826
   6               rs974961    A    T       0.2348      822
   6              rs9380174    T    C       0.4153      826
   6              rs6905389    A    C       0.1174      826
   6              rs3132649    A    G      0.03632      826
   6              rs3094061    C    A      0.03632      826
   6               rs984802    T    G       0.3196      826
   6              rs3130375    A    C      0.03632      826
   6              rs3130379    T    C      0.09002      822
   6              rs3094622    G    A       0.0678      826
   6              rs3094621    C    T       0.0678      826
   6             rs11754099    A    G     0.003632      826
   6              rs2251765    T    G      0.04015      822
   6              rs2158285    G    A      0.03995      826
   6              rs1012411    G    T       0.2494      826
   6              rs2040450    T    C      0.03995      826
   6              rs2057726    C    T     0.002421      826
   6              rs3129808    G    T      0.08838      826
   6              rs3129809    G    A     0.006068      824
   6              rs2022079    T    C       0.4383      826
   6              rs2844748    T    A       0.1083      822
   6             rs17839997    C    A       0.1347      824
   6              rs2523724    A    G       0.1077      826
   6              rs3130361    A    G      0.08838      826
   6              rs2844746    T    C       0.1973      826
   6              rs3132643    C    T       0.3544      824
   6             rs11759238    T    C     0.006053      826
   6              rs3132636    T    G       0.3544      824
   6              rs7772240    A    G     0.007264      826
   6              rs3129817    A    G       0.0678      826
   6              rs3132635    C    T       0.3535      826
   6              rs3129820    A    G     0.006068      824
   6              rs2844745    C    T       0.2446      826
   6              rs3132633    C    A       0.3519      824
   6              rs3132632    A    T       0.3544      824
   6              rs3132631    T    C     0.006053      826
   6              rs3094062    G    A       0.3519      824
   6              rs3132630    T    C     0.006053      826
   6              rs1419653    C    T       0.3535      826
   6              rs2524212    T    G       0.3313      824
   6              rs3132629    C    A        0.354      822
   6              rs3129822    T    G     0.006053      826
   6              rs3132628    C    T       0.3561      820
   6              rs3132626    T    C       0.3535      826
   6               rs970269    A    G       0.3535      826
   6               rs970270    A    G       0.1562      826
   6              rs3132625    G    A     0.006053      826
   6              rs9404964    C    T       0.4383      826
   6              rs1245218    G    A      0.08838      826
   6              rs7744914    A    G      0.08111      826
   6              rs3132622    C    T       0.3535      826
   6              rs3094623    G    A       0.3535      826
   6              rs3132621    T    C       0.3535      826
   6              rs3130133    A    C        0.354      822
   6              rs2524211    A    G       0.1077      826
   6              rs2394818    A    T       0.3575      814
   6             rs28780099    G    A        0.023      826
   6              rs3094032    A    G     0.006053      826
   6              rs3130122    C    T       0.3452      814
   6              rs3094710    A    G       0.3523      826
   6              rs3130126    A    C     0.006068      824
   6              rs3094028    G    A       0.3532      824
   6              rs3130139    T    C        0.348      816
   6              rs3130140    T    C       0.4334      826
   6              rs3094051    A    G       0.3523      826
   6              rs3130144    T    C       0.3523      826
   6              rs3094050    G    A     0.006053      826
   6              rs3094700    C    T        0.354      822
   6              rs3094698    T    C       0.3523      826
   6              rs3094042    G    A       0.3516      822
   6              rs3094041    G    A       0.3523      826
   6              rs2516685    G    A       0.2446      826
   6              rs3094040    G    A       0.3523      826
   6              rs3130107    A    G       0.3532      824
   6              rs3130109    T    G       0.3523      826
   6              rs2187978    T    C      0.04116      826
   6              rs2516684    A    G       0.1077      826
   6              rs3130112    T    G       0.3523      826
   6              rs3130113    C    T       0.3523      826
   6             rs17475879    T    C      0.07627      826
   6              rs3130116    C    T     0.006053      826
   6              rs1264567    C    T      0.07524      824
   6              rs3131113    T    C        0.208      822
   6              rs1034323    T    C       0.4721      824
   6              rs9261743    T    G        0.207      826
   6              rs1419689    C    A       0.4126      824
   6             rs10947072    T    C       0.3523      826
   6              rs9261761    A    G      0.06189      824
   6              rs1264551    A    G       0.1659      826
   6              rs9261821    C    T       0.0622      820
   6              rs9261846    C    G      0.06174      826
   6              rs4713327    G    A       0.3378      826
   6              rs2074502    A    G        0.276      826
   6             rs17195089    A    G       0.2767      824
   6             rs17188743    G    A       0.2774      822
   6              rs1573294    G    A      0.06174      826
   6              rs1264542    G    A       0.3544      824
   6              rs1264540    G    C       0.4927      824
   6              rs1264538    T    C       0.4988      826
   6              rs9261895    T    C      0.06204      822
   6              rs9261919    A    G      0.06174      826
   6              rs9261922    T    C       0.1477      826
   6              rs9261923    A    G      0.06204      822
   6              rs9261926    A    C      0.06174      826
   6              rs9261947    T    C      0.06204      822
   6              rs9501447    G    A      0.06174      826
   6              rs1079541    A    C      0.06174      826
   6              rs9295863    A    C      0.06204      822
   6              rs1269556    T    C       0.4551      824
   6              rs1264518    T    C      0.07264      826
   6              rs9295871    C    T      0.06174      826
   6              rs3094716    G    A       0.4647      822
   6             rs28512317    C    A        0.184      826
   6              rs9295873    G    A      0.06174      826
   6              rs1362115    T    C       0.1845      824
   6              rs2105961    C    A       0.4625      826
   6              rs4959047    A    G        0.184      826
   6              rs4947284    A    C       0.1223      826
   6             rs13220159    T    C       0.2342      824
   6              rs1076832    A    C       0.1655      822
   6              rs9295886    T    C      0.06189      824
   6              rs2524198    A    G       0.3535      826
   6              rs2844729    A    G       0.3535      826
   6             rs17411480    G    C      0.06174      826
   6             rs35407515    G    A      0.06204      822
   6             rs34101875    A    G      0.06189      824
   6              rs2516677    A    C        0.411      820
   6              rs2187975    A    G       0.4647      822
   6              rs2187974    C    T       0.4153      826
   6              rs2524180    C    T       0.3535      826
   6              rs2524179    T    C       0.4153      826
   6              rs9501336    A    G      0.06189      824
   6              rs2077573    G    A        0.184      826
   6             rs11966619    G    T      0.06174      826
   6              rs2516675    T    C       0.2803      824
   6             rs35792611    G    C      0.06174      826
   6              rs2524172    A    G       0.0109      826
   6              rs7764934    G    A       0.4165      826
   6              rs7747873    C    T       0.4189      826
   6              rs2516670    G    A       0.0109      826
   6              rs6930977    G    A       0.1538      826
   6              rs2516669    C    T       0.1626      818
   6              rs9295895    C    T       0.2384      822
   6              rs9295897    A    G       0.4177      826
   6              rs6909620    C    A       0.2361      826
   6              rs9295898    T    C       0.4165      826
   6              rs2021720    G    C       0.4165      826
   6              rs2021719    A    G       0.4165      826
   6             rs28780106    A    G      0.07748      826
   6             rs16897572    T    C       0.1687      824
   6              rs3757335    T    G      0.05448      826
   6               rs762324    A    G       0.1496      822
   6              rs1264459    G    A      0.04733      824
   6              rs1059510    T    C       0.2937      824
   6              rs2844725    T    C        0.391      826
   6              rs2508024    T    C       0.4116      826
   6              rs7754598    G    A     0.001217      822
   6              rs2844724    C    T        0.391      826
   6              rs2844720    T    C        0.391      826
   6              rs2023609    A    C        0.391      826
   6              rs2023608    G    A        0.391      826
   6               rs975195    G    A        0.391      826
   6              rs2844717    A    C       0.3908      824
   6              rs2534812    C    T       0.4128      826
   6              rs7746096    A    C      0.02058      826
   6              rs2534804    C    T       0.2736      826
   6              rs7767714    G    A      0.02058      826
   6              rs7768140    T    C      0.02058      826
   6              rs2534825    A    G        0.391      826
   6              rs2534824    A    G        0.391      826
   6              rs2534823    C    G        0.391      826
   6              rs2516649    G    T        0.391      826
   6              rs2524226    A    G       0.3075      826
   6              rs1362119    A    T        0.391      826
   6              rs3130039    C    T       0.3929      822
   6              rs9295900    A    C     0.008495      824
   6              rs1058318    T    C       0.3083      824
   6             rs12192673    G    T      0.01211      826
   6             rs17195411    G    A      0.02058      826
   6              rs3815101    T    C      0.02058      826
   6              rs2844714    G    A       0.4126      824
   6              rs2074505    G    A       0.3935      826
   6              rs2516647    T    G        0.454      826
   6              rs4713337    T    C      0.08596      826
   6              rs3888778    A    G      0.02058      826
   6              rs2074503    T    C       0.3099      826
   6              rs9262113    A    G      0.04015      822
   6              rs3130240    C    A       0.3111      826
   6              rs3130041    C    T       0.3317      826
   6              rs3130242    G    A       0.3099      826
   6              rs3130243    C    A       0.3305      826
   6              rs4148247    T    C      0.02068      822
   6              rs2269710    C    T       0.3305      826
   6              rs2269709    C    T       0.3317      826
   6              rs6927597    A    G     0.001214      824
   6              rs3132611    G    A     0.002421      826
   6               rs732229    G    A       0.3111      826
   6              rs3130043    G    T       0.4189      826
   6              rs1264440    A    G       0.3317      826
   6              rs1264439    A    C        0.276      826
   6              rs3130244    A    C       0.4177      826
   6              rs1264437    C    T       0.3136      826
   6              rs4148248    T    C      0.05448      826
   6                 rs9671    C    T      0.02058      826
   6             rs13195066    G    A         0.21      824
   6              rs7749109    G    A      0.02063      824
   6              rs1264432    G    A       0.3111      826
   6              rs7749978    A    G      0.02058      826
   6              rs6917434    G    A      0.02058      826
   6              rs1264429    C    T      0.08475      826
   6              rs7742754    G    A      0.02058      826
   6              rs7759666    T    C      0.05244      820
   6             rs17195474    A    C      0.02063      824
   6              rs1264423    T    C       0.4855      826
   6              rs7742291    C    A      0.02058      826
   6              rs7742650    G    A      0.02058      826
   6              rs9262122    C    T      0.05206      826
   6              rs6457248    C    T      0.02058      826
   6              rs1264420    A    G        0.247      826
   6              rs6901251    C    A      0.02058      826
   6              rs2239514    A    G      0.02068      822
   6              rs9348841    C    T      0.04126      824
   6              rs2267637    T    C       0.2906      826
   6              rs2252745    C    T       0.2797      826
   6              rs6457249    G    A      0.02058      826
   6              rs2267638    A    C      0.02058      826
   6              rs2267639    T    C       0.1453      826
   6              rs2267640    C    T      0.02058      826
   6             rs16867845    G    T      0.02058      826
   6              rs2075016    G    A      0.03148      826
   6              rs2302347    T    C      0.02058      826
   6              rs2270172    C    T      0.05122      820
   6              rs2517565    T    A       0.1429      826
   6              rs3814959    T    C       0.0339      826
   6              rs6904236    G    A      0.02058      826
   6              rs4713340    A    G      0.04358      826
   6              rs2394389    A    C      0.02063      824
   6             rs12665339    G    A       0.2615      826
   6             rs17195551    T    C      0.04064      812
   6              rs1079687    G    A       0.1102      826
   6              rs3094104    G    A       0.1441      826
   6              rs3132608    C    T       0.1114      826
   6              rs1140809    C    A       0.4939      826
   6              rs2269708    C    T      0.08959      826
   6              rs1076829    C    T      0.06829      820
   6              rs9262138    C    T     0.006083      822
   6              rs3130000    A    G     0.002421      826
   6              rs1076828    A    G       0.0678      826
   6              rs3094098    G    T       0.2312      826
   6              rs2285322    C    G      0.02561      820
   6              rs4713346    A    G      0.03995      826
   6              rs3094097    G    A       0.2312      826
   6             rs17189246    G    A      0.08959      826
   6              rs2285321    G    A       0.1102      826
   6              rs6937357    C    T       0.1102      826
   6              rs9468805    A    G       0.1102      826
   6             rs28360604    G    C       0.1949      826
   6              rs9262141    C    T       0.0219      822
   6              rs2269707    G    A       0.1102      826
   6              rs2239888    C    T       0.1755      826
   6              rs2239887    G    C      0.08959      826
   6              rs2394392    G    T       0.1114      826
   6              rs3129996    A    C     0.002421      826
   6              rs2269706    A    G       0.1659      826
   6              rs2249059    C    T       0.1092      824
   6              rs3094092    T    C     0.002421      826
   6              rs1075496    A    C       0.3002      826
   6              rs2269703    T    C      0.08859      824
   6              rs9405048    T    C       0.2857      826
   6              rs2239886    C    A       0.1102      826
   6             rs28994872    G    A     0.001211      826
   6              rs2269702    C    T       0.1102      826
   6             rs28986467    G    T     0.001211      826
   6             rs28986466    G    C      0.08959      826
   6              rs6929626    C    T       0.1095      822
   6             rs17189329    A    G       0.0799      826
   6             rs28986465    A    G       0.1102      826
   6              rs2075015    T    C       0.1104      824
   6              rs9262152    T    C      0.04116      826
   6              rs6924270    G    A       0.1102      826
   6              rs3132587    A    G     0.002421      826
   6              rs9461624    T    G       0.1102      826
   6              rs4713354    C    A         0.23      826
   6              rs3132584    T    G       0.2119      826
   6                rs25527    T    C       0.2107      826
   6                 rs8233    A    G       0.2124      824
   6              rs9500864    A    G        0.132      826
   6              rs3095329    G    A       0.2119      826
   6             rs35580157    T    C      0.07888      824
   6              rs3094127    G    A       0.2433      826
   6             rs12179975    C    T        0.132      826
   6              rs9501029    G    A       0.2127      818
   6              rs1064627    G    A       0.2433      822
   6              rs3909184    C    G      0.07869      826
   6              rs9262155    G    A       0.4939      826
   6              rs9969042    G    A      0.07869      826
   6              rs9968884    T    C      0.07869      826
   6              rs9380182    C    A      0.04612      824
   6             rs12111310    C    T      0.07869      826
   6             rs10947088    C    T      0.07664      822
   6             rs10947089    G    A      0.07869      826
   6              rs9468821    C    T      0.02179      826
   6              rs2301277    A    G       0.1102      826
   6              rs9468822    T    C      0.02179      826
   6              rs2535319    C    T       0.3087      826
   6              rs7752674    G    A     0.001211      826
   6              rs4713358    T    G      0.03269      826
   6             rs12210092    T    C       0.0109      826
   6              rs2535323    G    A       0.4383      826
   6             rs28780111    T    C       0.4405      824
   6              rs2394401    C    T       0.1029      826
   6              rs3095340    C    A      0.04843      826
   6              rs3131036    A    G       0.1126      826
   6             rs11966040    G    T      0.03995      826
   6              rs6926530    G    A      0.08475      826
   6              rs3094121    T    C       0.1344      826
   6              rs9262176    T    C     0.002421      826
   6             rs13214831    A    G       0.4383      826
   6              rs3129975    C    T       0.1347      824
   6             rs13204228    G    A      0.06796      824
   6             rs12210947    G    A       0.1265      822
   6             rs11963870    A    G      0.03995      826
   6              rs3094116    T    A       0.1707      826
   6              rs6911628    T    C       0.1707      826
   6             rs16897888    A    C       0.1271      826
   6             rs11757629    C    A      0.08475      826
   6             rs10947091    C    T       0.3886      826
   6              rs9468829    G    T       0.1707      826
   6              rs9468830    T    G       0.3786      824
   6             rs17189427    A    G     0.001217      822
   6              rs7752959    G    A       0.2361      826
   6              rs4713360    A    G       0.3817      820
   6             rs12527415    C    T       0.3801      826
   6             rs16897900    C    A       0.3801      826
   6             rs13201769    G    A       0.3801      826
   6              rs4711228    A    T       0.3801      826
   6              rs4711229    G    T       0.3801      826
   6              rs4713367    G    A       0.3801      826
   6             rs10947095    C    T       0.3801      826
   6              rs3131043    A    G       0.3786      824
   6             rs17189441    T    C       0.3838      826
   6              rs3094112    C    T       0.1356      826
   6              rs3131064    C    T      0.08475      826
   6             rs12660883    C    T       0.3644      826
   6              rs1264377    A    G      0.06538      826
   6             rs10947096    A    G      0.08717      826
   6              rs3129987    T    C      0.09443      826
   6              rs1264375    C    T       0.4279      818
   6              rs6905957    G    A       0.3929      812
   6              rs4713370    A    C       0.4455      826
   6              rs4573120    T    G       0.4455      826
   6              rs9295919    C    T       0.4467      826
   6             rs13198118    G    T       0.3862      826
   6              rs9380192    A    G       0.4455      826
   6              rs3094123    A    G       0.1017      826
   6              rs4713376    C    A       0.1441      826
   6              rs9404974    C    T       0.3862      826
   6              rs1264362    G    C      0.07056      822
   6             rs12200562    T    C      0.07627      826
   6              rs9380197    G    A       0.4697      826
   6              rs9391696    G    A       0.4539      824
   6             rs12210318    A    G      0.07646      824
   6              rs4286818    T    C       0.4697      824
   6              rs2894046    T    C       0.4697      826
   6              rs2394412    G    A       0.4697      826
   6              rs2894047    A    G       0.4697      826
   6              rs4713380    C    T       0.3862      826
   6             rs12192760    C    A      0.07178      808
   6              rs9380198    T    G       0.3862      826
   6              rs4713382    A    G       0.3862      826
   6              rs4713383    A    G       0.3859      824
   6              rs4713385    A    G       0.3862      826
   6              rs3094111    T    C       0.1247      826
   6             rs16897921    A    G       0.1441      826
   6              rs1264352    C    G      0.07888      824
   6              rs9262216    G    T      0.07767      824
   6             rs12195964    G    T       0.1441      826
   6              rs4713389    T    G       0.3859      824
   6             rs12203797    G    A       0.1444      824
   6              rs4947289    T    C       0.3862      826
   6              rs4713390    A    G       0.4697      826
   6             rs12192704    A    G       0.1441      826
   6             rs12192828    A    G      0.07646      824
   6               rs915664    C    T      0.06295      826
   6              rs9380199    A    G       0.4684      824
   6             rs12198723    G    T      0.07627      826
   6              rs3130785    T    C       0.1029      826
   6              rs7749924    T    C       0.1683      826
   6              rs1264348    A    C       0.4293      820
   6              rs9501030    A    T       0.3668      826
   6              rs3130648    C    T       0.1235      826
   6              rs3130649    T    A       0.3511      826
   6              rs3095352    T    C       0.3511      826
   6             rs11757306    C    T      0.07022      826
   6              rs9262222    G    T      0.07869      826
   6              rs2517580    A    G       0.1768      826
   6              rs2535335    G    A       0.2725      822
   6              rs2517576    A    G      0.07767      824
   6              rs2844663    T    C       0.2736      826
   6              rs2535331    A    G       0.2731      824
   6              rs3132578    T    A       0.3507      824
   6              rs3095350    G    A       0.4673      826
   6              rs2250264    A    G       0.1768      826
   6              rs3095345    C    T       0.1165      824
   6              rs3130653    A    C       0.3511      826
   6              rs3130654    G    C       0.2367      824
   6              rs9295928    C    T       0.3378      826
   6              rs2844660    C    T     0.007282      824
   6             rs11759095    T    C        0.023      826
   6              rs7772269    A    C      0.07748      826
   6              rs9468841    C    T        0.276      826
   6              rs2535327    C    T       0.1961      826
   6              rs2844657    G    A      0.07767      824
   6              rs7761138    A    C      0.07767      824
   6              rs9262256    C    G      0.07869      826
   6              rs3130791    C    T       0.3512      820
   6              rs2535326    T    C       0.2736      826
   6              rs3130793    C    T       0.3535      826
   6              rs3130794    C    T       0.3523      826
   6              rs3132575    A    G       0.3523      826
   6              rs3095354    C    T       0.3535      826
   6             rs10947109    C    T      0.06917      824
   6              rs2844654    G    T       0.2748      826
   6              rs3130795    T    C       0.3456      816
   6              rs3132573    G    A       0.4249      826
   6              rs3130796    T    C       0.3535      826
   6              rs7746003    A    T      0.06326      822
   6              rs1264333    C    T        0.276      826
   6              rs9262280    C    G      0.07908      822
   6              rs7756521    T    C       0.4782      826
   6              rs9501032    T    C       0.4782      826
   6              rs9468842    C    T        0.477      826
   6              rs3131034    G    A       0.1247      826
   6              rs6901464    G    T        0.477      826
   6              rs4618569    G    A       0.4769      824
   6              rs2229933    G    C       0.4769      824
   6              rs6924600    G    A        0.477      826
   6              rs6457281    T    G      0.06553      824
   6              rs7743661    T    C        0.477      826
   6              rs3132572    G    A      0.03632      826
   6              rs1264319    T    C      0.07888      824
   6              rs1264318    G    C      0.07869      826
   6              rs1049623    T    C       0.3983      826
   6              rs2239517    G    A       0.4782      824
   6              rs2239518    T    C       0.4527      824
   6              rs2301755    A    G      0.02068      822
   6              rs1049628    C    T        0.477      826
   6              rs9468843    C    T       0.3354      826
   6              rs2894055    T    C        0.477      826
   6              rs9295931    C    T        0.477      826
   6              rs9468846    T    C        0.477      826
   6             rs13215409    C    A        0.477      826
   6              rs3130779    A    G       0.1247      826
   6              rs2894054    A    G      0.07869      826
   6              rs3909130    T    C       0.4816      816
   6              rs3130780    T    G       0.1247      826
   6              rs2284175    T    C       0.4794      826
   6              rs1264309    G    A       0.2748      826
   6              rs2074510    G    T       0.4794      826
   6              rs1052693    C    T       0.4794      824
   6               rs916920    T    C       0.4794      826
   6              rs3218815    C    T       0.4794      826
   6              rs2074512    T    C       0.4794      826
   6              rs3218822    C    T      0.03995      826
   6              rs1264305    T    C       0.2748      826
   6              rs1264303    G    A       0.2748      826
   6              rs1264302    T    C       0.2748      826
   6              rs6926224    T    C      0.07143      826
   6              rs1264301    T    G       0.2743      824
   6              rs1264299    T    C       0.2748      826
   6              rs1264298    G    A       0.2755      824
   6              rs1264297    C    A       0.2762      822
   6              rs9262288    G    A       0.2748      826
   6              rs9262290    A    G       0.2755      824
   6              rs9262293    G    C       0.2748      826
   6              rs7756286    T    C       0.2748      826
   6              rs7738138    C    T       0.2755      824
   6              rs2285319    T    C       0.4806      826
   6              rs2249459    T    C       0.2748      826
   6              rs2249464    T    C       0.2446      826
   6              rs2517468    A    G       0.2748      826
   6              rs7766094    A    G     0.008475      826
   6              rs2517467    G    A       0.2446      826
   6              rs2074511    C    T       0.4489      822
   6               rs885905    A    G       0.1961      826
   6              rs2074506    T    G       0.2748      826
   6               rs753725    T    C       0.2433      826
   6              rs2532942    T    C       0.2743      824
   6              rs2252760    C    G       0.2762      822
   6              rs2532941    G    A       0.2191      826
   6              rs2252856    A    G       0.2748      826
   6              rs1043483    C    T       0.1961      826
   6                 rs4678    A    G      0.04843      826
   6              rs2532936    C    A       0.2748      826
   6              rs4711247    T    C       0.4793      822
   6              rs3873332    G    A       0.4478      824
   6              rs3873334    A    G       0.4806      826
   6              rs2517462    C    T       0.2748      826
   6              rs2517459    T    C       0.1347      824
   6              rs2532929    A    G       0.4528      826
   6              rs2844652    T    C       0.2748      826
   6              rs2532925    G    A       0.2269      824
   6              rs2253588    C    G       0.2274      818
   6              rs3131787    C    T      0.04854      824
   6              rs2286656    T    C       0.3329      826
   6              rs2286655    A    G       0.4492      826
   6              rs3095151    T    G      0.04843      826
   6             rs12525616    T    G       0.2724      826
   6              rs2844651    T    C       0.3325      824
   6              rs7764239    A    C     0.008516      822
   6             rs10947114    T    C       0.3341      826
   6              rs3131784    C    T       0.3402      826
   6              rs2844649    A    G      0.03632      826
   6              rs3132571    G    A       0.3245      826
   6              rs6933400    T    C      0.08717      826
   6              rs6933909    A    G       0.0868      818
   6              rs3131921    C    T       0.1286      824
   6              rs4711248    T    C      0.08838      826
   6              rs4711249    A    G       0.4223      824
   6              rs2844648    C    T       0.0801      824
   6              rs9501035    A    G       0.4256      820
   6              rs2844702    A    G       0.2748      826
   6              rs2844701    G    A      0.06675      824
   6              rs2844700    A    G       0.0799      826
   6              rs9391637    A    G      0.08902      820
   6              rs2517451    C    T      0.03753      826
   6              rs3130782    T    C       0.1114      826
   6              rs9368647    A    G      0.08838      826
   6              rs2247178    A    G       0.0799      826
   6              rs3094086    A    G      0.03995      826
   6              rs2517449    C    T       0.3015      826
   6             rs11970154    C    G      0.08717      826
   6              rs2240803    A    G       0.3341      826
   6             rs12190030    T    C       0.4115      814
   6              rs3757340    C    T       0.4213      826
   6              rs9368648    C    T      0.08838      826
   6             rs11753326    C    T      0.08475      826
   6              rs2429557    A    T      0.07927      820
   6              rs9295937    A    G      0.08838      826
   6              rs4711250    C    T      0.08838      826
   6              rs3131934    C    T       0.1174      826
   6              rs3131783    A    G       0.1529      824
   6              rs2844697    T    C       0.2119      826
   6              rs3095150    T    C       0.4213      826
   6              rs2530715    G    A      0.07506      826
   6              rs3095089    T    G     0.004843      826
   6              rs3131933    C    T       0.1574      826
   6              rs2532919    C    A       0.1828      826
   6              rs2844695    C    T       0.3966      812
   6              rs2894052    G    C       0.1723      824
   6              rs9368649    G    A        0.174      822
   6             rs17196185    T    C     0.002427      824
   6              rs2517446    G    A       0.1598      826
   6              rs3132579    C    T     0.004843      826
   6              rs9262315    C    T       0.1598      826
   6              rs2517442    A    G       0.1598      826
   6              rs2517439    A    G       0.1598      826
   6              rs2844686    T    C       0.1598      826
   6              rs2844685    A    G       0.1598      826
   6              rs2517434    A    G       0.1598      826
   6              rs3131931    A    T      0.08111      826
   6              rs2844682    A    G       0.1598      826
   6              rs2844680    G    T       0.4745      824
   6              rs9394023    A    C       0.1731      826
   6              rs2844679    A    G       0.1602      824
   6              rs2517431    A    C       0.4078      824
   6              rs2517430    C    T       0.1606      822
   6              rs2517425    G    T      0.08111      826
   6              rs2517424    A    T        0.159      824
   6              rs2517422    T    C       0.1602      824
   6              rs2517421    G    C       0.1598      826
   6              rs2530700    C    T       0.1598      826
   6              rs1634714    C    T     0.004843      826
   6              rs2517419    A    T       0.1598      826
   6              rs2844677    A    G       0.1501      826
   6              rs1634731    G    A       0.1247      826
   6              rs2517416    A    C        0.155      826
   6              rs2844676    T    G       0.1562      826
   6              rs2517415    T    C       0.1553      824
   6              rs3873342    C    T       0.1186      826
   6              rs2530695    G    A       0.1562      826
   6             rs34503701    T    A       0.1069      814
   6              rs2517411    C    T       0.1562      826
   6              rs2844673    T    C       0.1598      826
   6              rs2517409    C    T       0.1562      826
   6              rs2252926    G    A       0.1562      826
   6              rs2517408    C    T      0.06174      826
   6              rs2530690    A    G       0.1562      826
   6               rs436376    T    G       0.1562      826
   6              rs1634717    T    G       0.2361      826
   6              rs1634718    G    A       0.0801      824
   6              rs2844667    T    C       0.1562      826
   6              rs2523921    C    T       0.1562      826
   6              rs2523923    A    G       0.1562      826
   6              rs2844666    A    C       0.1562      826
   6              rs2530716    C    T       0.1562      826
   6              rs1634723    C    T       0.4116      826
   6             rs12528087    A    G      0.09564      826
   6             rs12528082    T    C       0.1562      826
   6              rs6913305    T    C       0.3523      826
   6              rs9380206    T    C       0.1723      824
   6              rs7755802    A    G       0.4927      824
   6              rs9394026    A    G       0.2906      826
   6              rs4713410    T    C      0.06189      824
   6              rs9391701    A    G       0.1719      826
   6              rs3871466    C    T       0.1703      822
   6              rs3869096    G    T       0.1727      822
   6              rs6910700    G    A       0.3523      826
   6              rs3873345    G    A      0.06174      826
   6              rs3906267    A    G      0.06204      822
   6              rs9262495    C    T      0.06174      826
   6              rs4713412    G    A       0.3523      826
   6              rs4713413    G    A      0.06189      824
   6              rs9262539    T    G       0.2179      826
   6              rs6903912    A    G       0.1804      826
   6             rs12198448    C    T       0.1186      826
   6              rs2523898    G    A       0.3051      826
   6              rs4713420    T    G       0.2172      824
   6              rs2523897    A    G       0.2591      822
   6              rs6457300    G    T       0.4322      826
   6              rs6457301    C    T       0.4322      826
   6              rs4713422    G    C       0.3119      824
   6             rs10947121    T    C       0.3123      826
   6              rs3909113    C    T       0.2554      826
   6             rs11754586    T    C       0.2738      818
   6              rs6933349    A    G       0.1211      826
   6              rs7768644    A    G      0.02785      826
   6              rs4248154    T    C       0.3535      826
   6             rs28732082    A    G       0.1465      826
   6              rs2844670    G    A       0.1937      826
   6              rs2844665    T    C       0.3838      826
   6              rs4711253    A    C       0.1646      826
   6              rs2517552    C    T       0.3847      824
   6              rs2517550    C    T       0.3838      826
   6              rs2517549    A    C      0.02906      826
   6              rs9262560    T    C        0.132      826
   6              rs2517548    C    T       0.3835      824
   6              rs2517545    A    G       0.3823      824
   6              rs2844647    A    G       0.4831      826
   6              rs2248386    T    C       0.4831      826
   6             rs10947129    A    G       0.1332      826
   6             rs12528584    T    C       0.1332      826
   6              rs7756294    A    G      0.02427      824
   6              rs2523872    T    C       0.3838      826
   6              rs3131927    T    C       0.3968      824
   6              rs2523870    C    T       0.3838      826
   6              rs9262582    A    C     0.001211      826
   6              rs2517534    A    G       0.4818      824
   6              rs2517532    A    G       0.4806      826
   6              rs2523864    T    C       0.3753      826
   6              rs9295947    A    G       0.1441      826
   6              rs2394427    A    G       0.1441      826
   6              rs2428517    C    T       0.3738      824
   6              rs2517527    A    G       0.3087      826
   6             rs17190134    G    C      0.03883      824
   6              rs3873352    G    C       0.2603      826
   6             rs16898614    G    A        0.023      826
   6              rs9262632    G    A        0.023      826
   6              rs2523849    C    T       0.2833      826
   6              rs2523848    A    G       0.2833      826
   6              rs9262633    G    C       0.1985      826
   6              rs9262636    G    A       0.1985      826
   6              rs9262638    T    C       0.1985      826
   6              rs9262639    T    C       0.1983      822
   6              rs2517523    G    A       0.4818      826
   6             rs16898629    T    C     0.009685      826
   6              rs2517518    T    C        0.284      824
   6              rs2517516    C    T       0.4818      826
   6              rs9262648    A    C       0.1985      826
   6              rs9262651    T    C       0.1985      826
   6              rs2517512    T    C      0.02542      826
   6              rs2517511    C    A        0.483      824
   6              rs2517510    G    T       0.4818      826
   6              rs2523841    A    G       0.2833      826
   6              rs2517506    C    T       0.2828      824
   6              rs3906263    A    G       0.1429      826
   6              rs2394423    A    G       0.1966      824
   6              rs2517504    G    T       0.4818      826
   6              rs2517502    T    C       0.4818      826
   6              rs2517500    T    C       0.4818      826
   6              rs9262656    G    A       0.1985      826
   6              rs2517497    G    A       0.4818      826
   6              rs2523891    T    C       0.4818      826
   6              rs2523887    G    A       0.1605      810
   6              rs2523884    T    C        0.483      824
   6              rs2523882    T    C       0.4235      824
   6              rs2517489    A    G        0.483      824
   6              rs2249231    A    G       0.4818      826
   6              rs2905759    T    C       0.4806      824
   6              rs2517478    T    G       0.4831      826
   6              rs2517477    A    G       0.4842      822
   6              rs2523843    G    A       0.4831      826
   6              rs2523836    T    C       0.4831      826
   6              rs2523895    C    A       0.4831      826
   6              rs2106067    C    T       0.4831      826
   6              rs2249876    A    G       0.4831      826
   6              rs9380215    A    G        0.207      826
   6              rs9263473    G    A        0.483      822
   6              rs9263474    C    A       0.4831      826
   6              rs2535318    T    C       0.4831      826
   6              rs2517471    G    C       0.4831      826
   6              rs2535311    G    A        0.483      824
   6              rs2535310    C    A       0.4831      826
   6              rs2535306    G    A       0.4842      824
   6              rs3130955    A    C       0.3139      822
   6              rs2535304    C    T       0.4831      826
   6              rs2535303    A    G       0.4842      824
   6              rs2517453    T    C       0.4843      826
   6              rs2535294    G    A       0.3729      826
   6              rs2535293    G    A       0.4843      826
   6              rs2517448    T    C       0.3216      824
   6              rs2535291    A    G       0.4854      824
   6              rs9263509    T    C        0.284      824
   6              rs2894179    A    C       0.2075      824
   6              rs2517403    C    T      0.08495      824
   6              rs2535283    G    A       0.4843      826
   6              rs6919169    A    G       0.0868      818
   6              rs9263582    A    G     0.001211      826
   6              rs9263600    T    C       0.1901      826
   6              rs6457327    A    C        0.322      826
   6              rs2517485    T    C       0.1985      826
   6              rs9263625    A    G       0.3963      820
   6              rs1064191    C    T       0.4843      826
   6              rs2844635    G    A      0.08701      816
   6              rs9391709    C    G       0.2075      824
   6              rs1265063    G    A       0.4843      826
   6              rs1265062    T    C      0.08717      826
   6              rs2233985    G    A        0.207      826
   6              rs2233984    T    C       0.2068      822
   6              rs2233977    G    A       0.3981      824
   6              rs2233976    T    C      0.06053      826
   6              rs2233974    G    C      0.02306      824
   6              rs1265052    C    T       0.4903      826
   6              rs2270190    G    A       0.1211      826
   6              rs4495304    C    T        0.207      826
   6              rs2233967    G    C         0.27      826
   6              rs2233966    G    A       0.4903      826
   6              rs2233965    G    T         0.27      826
   6              rs2233964    G    A       0.3269      826
   6              rs2233956    C    T        0.023      826
   6              rs3823402    A    T       0.1598      826
   6              rs3130977    C    T       0.2833      826
   6             rs17190526    A    G       0.0799      826
   6              rs3130554    G    T       0.4187      824
   6              rs6917517    T    C       0.1901      826
   6              rs3130980    C    T       0.4891      824
   6              rs9295952    A    G       0.1032      824
   6              rs3094220    G    A       0.2228      826
   6              rs3094217    G    A       0.3535      826
   6              rs1042134    G    A       0.3535      826
   6              rs3130981    T    C       0.1308      826
   6              rs3130982    G    C       0.3547      826
   6              rs1042126    T    C       0.3535      826
   6              rs1062470    A    G       0.4575      824
   6              rs3132553    A    G       0.1308      826
   6              rs3132552    A    G       0.1308      826
   6              rs3094212    G    A       0.3535      826
   6              rs3132550    A    G       0.1199      826
   6              rs3130989    G    C       0.3099      826
   6             rs12207756    T    C       0.1953      814
   6              rs3130991    T    C       0.4564      826
   6              rs3132546    A    G       0.1308      826
   6              rs3095317    G    A       0.3099      826
   6              rs2239520    A    G       0.3099      826
   6              rs3095314    T    C       0.3087      826
   6              rs4410768    G    A      0.03995      826
   6              rs3130995    A    G       0.4551      824
   6              rs9295953    T    C       0.1029      826
   6              rs3095313    T    C       0.4563      824
   6              rs3778630    A    G       0.1029      826
   6              rs3094205    G    A       0.4564      826
   6              rs3094204    A    G       0.3099      826
   6              rs3095307    G    C        0.421      810
   6              rs3778638    A    G       0.1102      826
   6              rs3095302    G    A       0.4228      816
   6              rs6909321    A    G       0.1646      826
   6              rs3131003    G    A       0.4122      820
   6              rs9263699    A    G        0.293      826
   6              rs3778639    G    A       0.1654      816
   6             rs10947137    C    A       0.1029      826
   6              rs6931921    C    G        0.159      824
   6              rs9263715    A    G        0.293      826
   6              rs9263719    T    C       0.2143      826
   6              rs3130559    T    C       0.3148      826
   6              rs3130560    T    G       0.1338      822
   6              rs3734861    A    G       0.1053      826
   6              rs6929464    C    T       0.2554      826
   6              rs3131009    G    A       0.1889      826
   6              rs4959053    A    G       0.1029      826
   6              rs3823418    A    G       0.2554      826
   6              rs3823419    A    G       0.2561      824
   6              rs3132569    A    G       0.3148      826
   6              rs3130564    T    C     0.006053      826
   6             rs28732100    T    C        0.023      826
   6              rs1265100    G    A       0.2748      826
   6              rs2074478    C    T       0.2651      826
   6              rs2233954    A    G       0.1913      826
   6              rs2233950    T    C        0.118      822
   6              rs3130573    G    A       0.2664      822
   6              rs9263726    A    G      0.08232      826
   6              rs2072108    C    T        0.178      826
   6              rs3094663    T    C       0.2743      824
   6              rs1265093    A    G       0.3277      824
   6              rs2285803    T    C       0.2737      822
   6              rs2233945    A    C      0.08354      826
   6                 rs1966    T    C       0.3208      826
   6              rs9263733    T    C      0.07748      826
   6             rs16898844    T    C        0.178      826
   6              rs2073718    T    C       0.1772      824
   6              rs9263739    T    C      0.09806      826
   6              rs9263740    C    T        0.276      826
   6             rs11967883    T    C       0.1772      824
   6               rs130072    T    C      0.06295      826
   6              rs3094225    G    A       0.4431      826
   6              rs1265076    A    G       0.1274      824
   6              rs3132538    A    G      0.09611      822
   6               rs746647    G    A       0.1271      826
   6              rs9263749    A    G      0.09806      826
   6              rs2240064    G    A       0.3738      824
   6              rs2240061    C    T        0.178      826
   6              rs3131012    T    C       0.3738      824
   6              rs2027937    T    C      0.04237      826
   6              rs1265115    C    A       0.4672      824
   6              rs1265114    T    C       0.1271      826
   6              rs1265112    C    T       0.1274      824
   6               rs130067    G    T       0.3192      824
   6              rs2517985    C    T       0.1274      824
   6              rs1265110    T    C       0.2809      826
   6              rs1265109    G    T       0.4915      824
   6              rs2240059    C    T       0.2768      820
   6               rs130077    A    G      0.08354      826
   6               rs130076    A    G      0.06416      826
   6              rs2073716    G    C        0.178      826
   6              rs9263781    C    T      0.08354      826
   6              rs3130453    T    C       0.3959      826
   6               rs743401    C    T       0.3632      826
   6             rs12529697    A    G      0.04116      826
   6              rs2239524    T    G       0.3617      824
   6               rs720465    A    C       0.1044      824
   6              rs9263785    G    T      0.08374      824
   6              rs3130456    C    A       0.3632      826
   6              rs3095239    A    G       0.4262      826
   6              rs3094187    C    T       0.4262      826
   6              rs6905862    A    G       0.3847      824
   6              rs6929434    A    T      0.01098      820
   6              rs3130934    A    C       0.3418      822
   6              rs2073721    A    G       0.2797      826
   6              rs2073724    T    C      0.06295      826
   6              rs9263794    G    A        0.109      826
   6              rs2073723    T    C       0.2797      826
   6              rs1419881    G    A        0.437      826
   6                 rs1841    G    A      0.04116      826
   6              rs1044870    T    C      0.08252      824
   6             rs17190776    A    G      0.06295      826
   6              rs9501062    C    T        0.178      826
   6              rs2394882    A    C       0.3427      820
   6              rs9263796    T    C      0.08354      826
   6              rs3130932    C    A       0.3426      826
   6              rs3757349    G    A       0.1034      822
   6              rs9263800    A    G      0.08354      826
   6              rs3130931    T    C       0.3027      826
   6              rs3130501    A    G       0.2748      826
   6              rs3130502    A    G       0.2797      826
   6              rs3132523    T    C       0.2797      826
   6              rs3130503    A    G       0.2542      826
   6              rs3130504    A    T        0.281      822
   6             rs12215963    G    A      0.03995      826
   6               rs879882    C    T       0.4625      826
   6               rs885952    T    C       0.3847      824
   6              rs1108746    A    C      0.08959      826
   6              rs1265159    A    G      0.06326      822
   6               rs885950    C    A       0.3959      826
   6               rs885948    A    G       0.4721      824
   6              rs1265158    G    C       0.3341      826
   6              rs2269713    G    A       0.2597      824
   6               rs887468    T    C      0.07385      826
   6              rs3132517    C    T      0.08981      824
   6              rs3094188    C    A       0.1574      826
   6              rs1265156    A    C        0.339      820
   6              rs9468877    A    G      0.06901      826
   6               rs887466    A    G       0.4419      826
   6              rs3131018    A    C       0.2367      824
   6              rs9501066    G    A       0.4419      826
   6              rs3868542    C    T       0.4419      826
   6               rs887464    T    C       0.4163      824
   6              rs3871248    T    C       0.4419      826
   6              rs1052989    T    C        0.362      826
   6              rs9380220    T    G        0.362      826
   6              rs4713438    A    G       0.1465      826
   6              rs9263823    T    C     0.006053      826
   6              rs6937752    C    T       0.4951      814
   6              rs9263846    A    G       0.1513      826
   6              rs9405015    T    C       0.1138      826
   6              rs9295957    A    G        0.362      826
   6              rs9461653    G    A      0.04237      826
   6              rs1265178    A    G      0.06295      826
   6             rs28362332    A    G       0.1404      826
   6              rs7762933    T    C       0.4443      826
   6              rs4713446    C    T        0.443      824
   6             rs28362343    A    G       0.1363      822
   6              rs3094609    T    C      0.08838      826
   6              rs9404983    T    C       0.3762      824
   6              rs9295961    C    T      0.04237      826
   6              rs9501077    A    G       0.4443      826
   6              rs4122189    T    C       0.3729      826
   6              rs6903896    A    G        0.155      826
   6             rs10807081    T    G       0.2676      822
   6              rs9263870    G    A       0.1404      826
   6              rs9263871    A    G       0.4927      824
   6              rs9263873    T    C       0.4504      826
   6              rs9263875    G    A       0.4165      826
   6              rs6921948    C    A       0.4492      826
   6              rs4446605    G    A       0.1392      826
   6              rs3094606    A    G      0.09564      826
   6              rs2894181    G    A       0.4516      826
   6              rs9263911    G    A        0.437      826
   6              rs3132506    C    T       0.1719      826
   6              rs3887152    T    C       0.3087      826
   6              rs4351302    A    G      0.06295      826
   6              rs9263916    C    T       0.1392      826
   6              rs3132505    T    G       0.1723      824
   6             rs35718543    A    G      0.02676      822
   6              rs3130952    G    A      0.09587      824
   6              rs3132503    A    T      0.09564      826
   6             rs34282959    C    G       0.2724      826
   6              rs9263948    T    C       0.1392      826
   6              rs9468898    G    A        0.155      826
   6             rs28360990    A    T      0.01695      826
   6              rs9295967    G    A      0.06295      826
   6              rs3869109    G    A       0.4746      826
   6              rs9501522    A    G        0.046      826
   6              rs3132501    T    G      0.09587      824
   6              rs9263964    T    C       0.4746      826
   6              rs9263979    T    C       0.1913      826
   6              rs9263985    A    G       0.2082      826
   6             rs12662501    T    C       0.1029      826
   6              rs9263993    T    C       0.2107      826
   6              rs4373355    C    T       0.2075      824
   6              rs6928399    T    C       0.3692      826
   6              rs3130521    T    C       0.2324      826
   6              rs3134783    G    A       0.4806      826
   6             rs28397289    T    C       0.2663      826
   6              rs6908994    T    C       0.2663      826
   6              rs3130473    T    C        0.293      826
   6              rs3130474    C    T       0.4806      826
   6              rs3130528    T    C      0.07805      820
   6              rs7745906    A    G       0.2542      826
   6              rs2394892    A    G       0.2524      824
   6              rs3130685    C    T       0.4722      826
   6              rs2394895    C    T       0.1695      826
   6             rs28397299    A    G       0.2542      826
   6              rs3132499    C    T       0.0799      826
   6              rs3132496    G    T       0.4395      826
   6              rs3130534    A    G       0.4552      826
   6              rs3130688    C    T        0.316      826
   6              rs6901869    A    G      0.01695      826
   6             rs28570051    T    C       0.4237      826
   6              rs3130695    A    G       0.1901      826
   6              rs4332019    G    T       0.1262      824
   6              rs3095245    C    T       0.4237      826
   6              rs9357117    G    A       0.1053      826
   6              rs3130425    T    C       0.4551      824
   6              rs2394950    A    G      0.02663      826
   6              rs2245822    A    G      0.07056      822
   6              rs2853961    A    G       0.2881      826
   6              rs3130542    A    G       0.1107      822
   6              rs9264532    C    T       0.2785      826
   6              rs2524099    G    A       0.4358      826
   6              rs9394047    C    A       0.1755      826
   6             rs34131062    T    C       0.2857      826
   6      AA_C_342_31344929    x    A     0.002421      826
   6      AA_C_341_31345096    x    K     0.002421      826
   6      AA_C_340_31345099    x    C     0.002421      826
   6    AA_C_339_31345102_A    A    P       0.1223      826
   6    AA_C_339_31345102_T    P    A       0.1199      826
   6    AA_C_339_31345102_x    P    A     0.002421      826
   6      AA_C_338_31345105    x    I     0.002421      826
   6      AA_C_337_31345108    x    L     0.002421      826
   6      AA_C_336_31345111    x    S     0.002421      826
   6      AA_C_335_31345114    x    E     0.002421      826
   6      AA_C_334_31345117    x    D     0.002421      826
   6      AA_C_333_31345120    x    S     0.002421      826
   6      AA_C_332_31345123    x    G     0.002421      826
   6      AA_C_331_31345126    x    Q     0.002421      826
   6      AA_C_330_31345129    x    A     0.002421      826
   6      AA_C_329_31345132    x    S     0.002421      826
   6      AA_C_328_31345135    x    N     0.002421      826
   6      AA_C_327_31345138    x    S     0.002421      826
   6    AA_C_326_31345141_S    A    P       0.1223      826
   6    AA_C_326_31345141_C    P    A       0.1199      826
   6    AA_C_326_31345141_x    P    A     0.002421      826
   6      AA_C_325_31345251    x    A     0.002421      826
   6      AA_C_324_31345254    x    A     0.002421      826
   6      AA_C_323_31345257    x    Q     0.002421      826
   6      AA_C_322_31345260    x    S     0.002421      826
   6      AA_C_321_31345263    x    C     0.002421      826
   6      AA_C_320_31345266    x    S     0.002421      826
   6      AA_C_319_31345269    x    G     0.002421      826
   6      AA_C_318_31345272    x    G     0.002421      826
   6      AA_C_317_31345275    x    K     0.002421      826
   6      AA_C_316_31345278    x    G     0.002421      826
   6      AA_C_315_31345281    x    G     0.002421      826
   6              rs9264602    C    T       0.1199      826
   6      AA_C_314_31345724    x    S     0.002421      826
   6      AA_C_313_31345727    x    S     0.002421      826
   6      AA_C_312_31345730    x    K     0.002421      826
   6      AA_C_311_31345733    x    R     0.002421      826
   6      AA_C_310_31345736    x    R     0.002421      826
   6      AA_C_309_31345739    x    C     0.002421      826
   6      AA_C_308_31345742    x    M     0.002421      826
   6    AA_C_307_31345745_V    A    P       0.1223      826
   6    AA_C_307_31345745_M    P    A       0.1199      826
   6    AA_C_307_31345745_x    P    A     0.002421      826
   6    AA_C_306_31345748_V    A    P       0.1223      826
   6    AA_C_306_31345748_A    P    A       0.1199      826
   6    AA_C_306_31345748_x    P    A     0.002421      826
   6    AA_C_305_31345751_A    A    P       0.1223      826
   6    AA_C_305_31345751_T    P    A       0.1199      826
   6    AA_C_305_31345751_x    P    A     0.002421      826
   6    AA_C_304_31345754_M    P    A       0.2324      826
   6    AA_C_304_31345754_V    A    P       0.2349      826
   6    AA_C_304_31345754_x    P    A     0.002421      826
   6    AA_C_303_31345757_V    A    P      0.06538      826
   6    AA_C_303_31345757_M    P    A      0.06295      826
   6    AA_C_303_31345757_x    P    A     0.002421      826
   6      AA_C_302_31345760    x    A     0.002421      826
   6      AA_C_301_31345763    x    G     0.002421      826
   6      AA_C_300_31345766    x    L     0.002421      826
   6      AA_C_299_31345769    x    V     0.002421      826
   6      AA_C_298_31345772    x    A     0.002421      826
   6      AA_C_297_31345775    x    L     0.002421      826
   6      AA_C_296_31345778    x    V     0.002421      826
   6    AA_C_295_31345781_A    A    P       0.1223      826
   6    AA_C_295_31345781_V    P    A       0.1199      826
   6    AA_C_295_31345781_x    P    A     0.002421      826
   6      AA_C_294_31345784    x    L     0.002421      826
   6      AA_C_293_31345787    x    V     0.002421      826
   6      AA_C_292_31345790    x    A     0.002421      826
   6      AA_C_291_31345793    x    L     0.002421      826
   6      AA_C_290_31345796    x    G     0.002421      826
   6      AA_C_289_31345799    x    A     0.002421      826
   6      AA_C_288_31345802    x    V     0.002421      826
   6      AA_C_287_31345805    x    I     0.002421      826
   6      AA_C_286_31345808    x    G     0.002421      826
   6    AA_C_285_31345811_V    A    P       0.1223      826
   6    AA_C_285_31345811_M    P    A       0.1199      826
   6    AA_C_285_31345811_x    P    A     0.002421      826
   6      AA_C_284_31345814    x    I     0.002421      826
   6      AA_C_283_31345817    x    P     0.002421      826
   6      AA_C_282_31345820    x    I     0.002421      826
   6      AA_C_281_31345823    x    T     0.002421      826
   6      AA_C_280_31345826    x    P     0.002421      826
   6      AA_C_279_31345829    x    Q     0.002421      826
   6      AA_C_278_31345832    x    S     0.002421      826
   6      AA_C_277_31345835    x    S     0.002421      826
   6      AA_C_276_31345838    x    P     0.002421      826
   6    AA_C_275_31345841_G    P    A       0.1186      826
   6    AA_C_275_31345841_E    A    P        0.184      826
   6    AA_C_275_31345841_K    P    A      0.06295      826
   6    AA_C_275_31345841_x    P    A     0.002421      826
   6      AA_C_274_31345968    x    W     0.001211      826
   6    AA_C_273_31345971_R    A    P       0.1211      826
   6    AA_C_273_31345971_S    P    A       0.1199      826
   6    AA_C_273_31345971_x    P    A     0.001211      826
   6      AA_C_272_31345974    x    L     0.001211      826
   6      AA_C_271_31345977    x    T     0.001211      826
   6      AA_C_270_31345980    x    L     0.001211      826
   6      AA_C_269_31345983    x    P     0.001211      826
   6      AA_C_268_31345986    x    E     0.001211      826
   6    AA_C_267_31345989_P    A    P       0.1211      826
   6    AA_C_267_31345989_Q    P    A       0.1199      826
   6    AA_C_267_31345989_x    P    A     0.001211      826
   6      AA_C_266_31345992    x    L     0.001211      826
   6      AA_C_265_31345995    x    G     0.001211      826
   6      AA_C_264_31345998    x    E     0.001211      826
   6      AA_C_263_31346001    x    H     0.001211      826
   6      AA_C_262_31346004    x    Q     0.001211      826
   6    AA_C_261_31346007_V    A    P       0.1211      826
   6    AA_C_261_31346007_M    P    A       0.1199      826
   6    AA_C_261_31346007_x    P    A     0.001211      826
   6      AA_C_260_31346010    x    H     0.001211      826
   6      AA_C_259_31346013    x    C     0.001211      826
   6      AA_C_258_31346016    x    T     0.001211      826
   6      AA_C_257_31346019    x    Y     0.001211      826
   6      AA_C_256_31346022    x    R     0.001211      826
   6      AA_C_255_31346025    x    Q     0.001211      826
   6      AA_C_254_31346028    x    E     0.001211      826
   6    AA_C_253_31346031_E    A    P       0.1211      826
   6    AA_C_253_31346031_Q    P    A       0.1199      826
   6    AA_C_253_31346031_x    P    A     0.001211      826
   6      AA_C_252_31346034    x    G     0.001211      826
   6      AA_C_251_31346037    x    S     0.001211      826
   6      AA_C_250_31346040    x    P     0.001211      826
   6      AA_C_249_31346043    x    V     0.001211      826
   6    AA_C_248_31346046_V    A    P       0.1707      826
   6    AA_C_248_31346046_M    P    A       0.1695      826
   6    AA_C_248_31346046_x    P    A     0.001211      826
   6      AA_C_247_31346049    x    V     0.001211      826
   6      AA_C_246_31346052    x    A     0.001211      826
   6      AA_C_245_31346055    x    A     0.001211      826
   6      AA_C_244_31346058    x    W     0.001211      826
   6      AA_C_243_31346061    x    K     0.001211      826
   6      AA_C_242_31346064    x    Q     0.001211      826
   6      AA_C_241_31346067    x    F     0.001211      826
   6      AA_C_240_31346070    x    T     0.001211      826
   6      AA_C_239_31346073    x    G     0.001211      826
   6      AA_C_238_31346076    x    D     0.001211      826
   6      AA_C_237_31346079    x    G     0.001211      826
   6      AA_C_236_31346082    x    A     0.001211      826
   6      AA_C_235_31346085    x    P     0.001211      826
   6      AA_C_234_31346088    x    R     0.001211      826
   6      AA_C_233_31346091    x    T     0.001211      826
   6      AA_C_232_31346094    x    E     0.001211      826
   6      AA_C_231_31346097    x    V     0.001211      826
   6      AA_C_230_31346100    x    L     0.001211      826
   6      AA_C_229_31346103    x    E     0.001211      826
   6      AA_C_228_31346106    x    T     0.001211      826
   6      AA_C_227_31346109    x    D     0.001211      826
   6      AA_C_226_31346112    x    Q     0.001211      826
   6      AA_C_225_31346115    x    T     0.001211      826
   6      AA_C_224_31346118    x    Q     0.001211      826
   6      AA_C_223_31346121    x    D     0.001211      826
   6      AA_C_222_31346124    x    E     0.001211      826
   6      AA_C_221_31346127    x    G     0.001211      826
   6      AA_C_220_31346130    x    D     0.001211      826
   6    AA_C_219_31346133_R    P    A       0.3584      826
   6    AA_C_219_31346133_W    A    P       0.3596      826
   6    AA_C_219_31346133_x    P    A     0.001211      826
   6      AA_C_218_31346136    x    Q     0.001211      826
   6      AA_C_217_31346139    x    W     0.001211      826
   6      AA_C_216_31346142    x    T     0.001211      826
   6      AA_C_215_31346145    x    L     0.001211      826
   6      AA_C_214_31346148    x    T     0.001211      826
   6      AA_C_213_31346151    x    I     0.001211      826
   6      AA_C_212_31346154    x    E     0.001211      826
   6    AA_C_211_31346157_A    A    P     0.007264      826
   6    AA_C_211_31346157_T    P    A     0.006053      826
   6    AA_C_211_31346157_x    P    A     0.001211      826
   6      AA_C_210_31346160    x    P     0.001211      826
   6      AA_C_209_31346163    x    Y     0.001211      826
   6      AA_C_208_31346166    x    F     0.001211      826
   6      AA_C_207_31346169    x    G     0.001211      826
   6               HLA_C_01    P    A       0.1695      826
   6             HLA_C_0102    P    A       0.1646      826
   6             HLA_C_0103    P    A     0.004843      826
   6               HLA_C_02    P    A     0.006053      826
   6             HLA_C_0202    P    A     0.006053      826
   6               HLA_C_03    P    A       0.2857      826
   6             HLA_C_0302    P    A      0.07748      826
   6             HLA_C_0303    P    A       0.1053      826
   6             HLA_C_0304    P    A       0.1005      826
   6             HLA_C_0313    P    A     0.001211      826
   6             HLA_C_0343    P    A     0.001211      826
   6               HLA_C_04    P    A      0.06295      826
   6             HLA_C_0401    P    A      0.06295      826
   6               HLA_C_05    P    A      0.01211      826
   6             HLA_C_0501    P    A      0.01211      826
   6               HLA_C_06    P    A      0.06416      826
   6             HLA_C_0602    P    A      0.06416      826
   6               HLA_C_07    P    A       0.1199      826
   6             HLA_C_0701    P    A      0.02663      826
   6             HLA_C_0702    P    A      0.08596      826
   6             HLA_C_0704    P    A     0.007264      826
   6               HLA_C_08    P    A       0.1077      826
   6             HLA_C_0801    P    A      0.08717      826
   6             HLA_C_0802    P    A     0.006053      826
   6             HLA_C_0803    P    A      0.01332      826
   6             HLA_C_0806    P    A     0.001211      826
   6               HLA_C_12    P    A      0.02179      826
   6             HLA_C_1202    P    A      0.01574      826
   6             HLA_C_1203    P    A     0.004843      826
   6             HLA_C_1205    P    A     0.001211      826
   6               HLA_C_14    P    A       0.1223      826
   6             HLA_C_1402    P    A      0.06659      826
   6             HLA_C_1403    P    A      0.05569      826
   6               HLA_C_15    P    A      0.02785      826
   6             HLA_C_1502    P    A      0.02058      826
   6             HLA_C_1505    P    A     0.007264      826
   6      AA_C_206_31346172    x    L     0.001211      826
   6      AA_C_205_31346175    x    A     0.001211      826
   6      AA_C_204_31346178    x    W     0.001211      826
   6      AA_C_203_31346181    x    C     0.001211      826
   6      AA_C_202_31346184    x    R     0.001211      826
   6      AA_C_201_31346187    x    L     0.001211      826
   6      AA_C_200_31346190    x    T     0.001211      826
   6      AA_C_199_31346193    x    A     0.001211      826
   6      AA_C_198_31346196    x    E     0.001211      826
   6      AA_C_197_31346199    x    H     0.001211      826
   6      AA_C_196_31346202    x    D     0.001211      826
   6      AA_C_195_31346205    x    S     0.001211      826
   6    AA_C_194_31346208_V    A    P       0.1211      826
   6    AA_C_194_31346208_L    P    A       0.1199      826
   6    AA_C_194_31346208_x    P    A     0.001211      826
   6      AA_C_193_31346211    x    P     0.001211      826
   6      AA_C_192_31346214    x    H     0.001211      826
   6      AA_C_191_31346217    x    H     0.001211      826
   6      AA_C_190_31346220    x    T     0.001211      826
   6      AA_C_189_31346223    x    V     0.001211      826
   6      AA_C_188_31346226    x    H     0.001211      826
   6      AA_C_187_31346229    x    T     0.001211      826
   6      AA_C_186_31346232    x    K     0.001211      826
   6      AA_C_185_31346235    x    P     0.001211      826
   6    AA_C_184_31346238_H    A    P       0.1211      826
   6    AA_C_184_31346238_P    P    A       0.1199      826
   6    AA_C_184_31346238_x    P    A     0.001211      826
   6      AA_C_183_31346241    x    E     0.001211      826
   6      AA_C_177_31346846    K    E       0.1271      826
   6      AA_C_175_31346852    R    G      0.01453      826
   6      AA_C_173_31346858    K    E       0.2857      826
   6    AA_C_163_31346888_T    A    P        0.293      826
   6    AA_C_163_31346888_L    P    A       0.2857      826
   6    AA_C_163_31346888_E    P    A     0.006053      826
   6    AA_C_163_31346888_A    P    A     0.001211      826
   6    AA_C_156_31346909_L    A    P       0.4722      826
   6    AA_C_156_31346909_R    P    A       0.3729      826
   6    AA_C_156_31346909_W    P    A      0.09201      826
   6    AA_C_156_31346909_D    P    A     0.007264      826
   6    AA_C_152_31346921_T    P    A       0.1017      826
   6    AA_C_152_31346921_E    A    P       0.2215      826
   6    AA_C_152_31346921_A    P    A       0.1199      826
   6      AA_C_147_31346936    L    W       0.1199      826
   6      AA_C_138_31346963    K    T      0.01816      826
   6    AA_C_116_31347029_F    P    A       0.2022      826
   6    AA_C_116_31347029_S    P    A       0.4056      826
   6    AA_C_116_31347029_Y    P    A       0.3717      826
   6    AA_C_116_31347029_L    P    A      0.02058      826
   6      AA_C_114_31347035    N    D       0.1877      826
   6      AA_C_113_31347038    H    Y      0.02785      826
   6      AA_C_103_31347068    V    L       0.2857      826
   6     AA_C_99_31347080_Y    A    P       0.4407      826
   6     AA_C_99_31347080_F    P    A       0.1852      826
   6     AA_C_99_31347080_C    P    A       0.1695      826
   6     AA_C_99_31347080_S    P    A      0.08596      826
   6       AA_C_97_31347086    W    R        0.362      826
   6     AA_C_95_31347092_L    A    P       0.2421      826
   6     AA_C_95_31347092_I    P    A       0.2349      826
   6     AA_C_95_31347092_F    P    A     0.007264      826
   6       AA_C_94_31347095    I    T       0.3123      826
   6       AA_C_91_31347104    R    G       0.1077      826
   6       AA_C_90_31347357    D    A        0.247      826
   6       AA_C_80_31347387    K    N       0.1743      826
   6       AA_C_77_31347396    N    S       0.1743      826
   6       AA_C_73_31347408    A    T       0.2676      826
   6       AA_C_66_31347429    N    K      0.05448      826
   6       AA_C_49_31347480    E    A      0.06295      826
   6       AA_C_35_31347522    Q    R       0.1199      826
   6       AA_C_24_31347555    S    A       0.3535      826
   6       AA_C_21_31347564    H    R       0.3753      826
   6       AA_C_16_31347579    S    G     0.006053      826
   6       AA_C_14_31347585    W    R      0.06295      826
   6       AA_C_11_31347594    S    A       0.3547      826
   6      AA_C_9_31347600_Y    P    A       0.4613      826
   6      AA_C_9_31347600_S    P    A       0.1852      826
   6      AA_C_9_31347600_F    P    A       0.1695      826
   6      AA_C_9_31347600_D    P    A        0.184      826
   6        AA_C_6_31347609    K    R       0.1695      826
   6      AA_C_1_31347624_C    A    P       0.3499      826
   6      AA_C_1_31347624_G    P    A       0.3487      826
   6      AA_C_1_31347624_x    P    A     0.001211      826
   6       AA_C_-1_31347757    x    A     0.001211      826
   6       AA_C_-2_31347760    x    W     0.001211      826
   6       AA_C_-3_31347763    x    T     0.001211      826
   6       AA_C_-4_31347766    x    E     0.001211      826
   6       AA_C_-5_31347769    x    T     0.001211      826
   6       AA_C_-6_31347772    x    L     0.001211      826
   6       AA_C_-7_31347775    x    A     0.001211      826
   6       AA_C_-8_31347778    x    L     0.001211      826
   6     AA_C_-9_31347781_A    A    P       0.1211      826
   6     AA_C_-9_31347781_G    P    A       0.1199      826
   6     AA_C_-9_31347781_x    P    A     0.001211      826
   6      AA_C_-10_31347784    x    G     0.001211      826
   6      AA_C_-11_31347787    x    S     0.001211      826
   6      AA_C_-12_31347790    x    L     0.001211      826
   6      AA_C_-13_31347793    x    L     0.001211      826
   6      AA_C_-14_31347796    x    L     0.001211      826
   6    AA_C_-15_31347799_I    A    P        0.155      826
   6    AA_C_-15_31347799_L    P    A       0.1538      826
   6    AA_C_-15_31347799_x    P    A     0.001211      826
   6      AA_C_-16_31347802    x    L     0.001211      826
   6    AA_C_-17_31347805_T    A    P       0.1211      826
   6    AA_C_-17_31347805_A    P    A       0.1199      826
   6    AA_C_-17_31347805_x    P    A     0.001211      826
   6      AA_C_-18_31347808    x    R     0.001211      826
   6      AA_C_-19_31347811    x    P     0.001211      826
   6      AA_C_-20_31347814    x    A     0.001211      826
   6      AA_C_-21_31347817    x    M     0.001211      826
   6      AA_C_-22_31347820    x    V     0.001211      826
   6      AA_C_-23_31347823    x    R     0.001211      826
   6      AA_C_-24_31347826    x    M     0.001211      826
   6              rs9366775    A    G        0.165      818
   6              rs2074488    T    G       0.2817      820
   6              rs9357121    G    T       0.1695      826
   6              rs2249742    C    T       0.4355      822
   6              rs7759127    G    T       0.1199      826
   6              rs5010528    G    A      0.06295      826
   6              rs6923313    C    T       0.1852      826
   6              rs2524084    A    G       0.3968      824
   6              rs2844613    T    G      0.02663      826
   6              rs3130696    A    G         0.31      816
   6              rs2524074    G    A       0.1126      826
   6              rs9264731    G    A      0.08596      826
   6              rs2524073    A    G       0.1199      826
   6              rs9468913    T    C      0.03528      822
   6              rs2524068    T    G       0.1259      826
   6              rs9391714    A    G       0.1695      826
   6              rs6906846    A    G       0.1695      826
   6             rs17198616    C    T       0.2082      826
   6              rs9468914    A    C       0.4902      820
   6              rs2844603    A    G       0.1667      822
   6              rs9461684    T    C       0.0622      820
   6              rs2853935    C    T       0.1687      824
   6              rs2853933    T    C       0.1695      826
   6              rs9468920    A    G       0.4153      826
   6              rs2853930    C    A       0.1199      826
   6              rs2524048    C    T       0.1199      826
   6              rs2524044    G    T       0.2107      826
   6              rs9468924    A    G      0.01453      826
   6              rs2524043    G    A       0.1199      826
   6              rs3900938    C    T       0.2915      820
   6              rs2524040    T    C       0.1695      826
   6              rs9468925    G    A       0.4952      826
   6              rs2256583    C    T       0.2107      826
   6              rs2524163    C    T       0.1695      826
   6              rs2524162    T    C       0.2421      818
   6              rs2524160    A    G       0.1199      826
   6              rs9468926    T    C       0.4211      824
   6              rs9357122    C    T       0.1985      826
   6              rs2524156    A    G       0.1695      826
   6              rs3873379    C    T       0.4153      826
   6              rs3873380    T    C       0.3704      818
   6              rs9348863    C    T        0.199      824
   6              rs3873381    G    T       0.1976      820
   6              rs2524132    A    G       0.1207      820
   6              rs2853925    G    A       0.1199      826
   6              rs2246954    A    G       0.2603      826
   6              rs2247056    T    C      0.08475      826
   6              rs3905495    G    A       0.4927      826
   6              rs2524115    A    C       0.1199      826
   6             rs17192463    T    C      0.08354      826
   6             rs13191519    C    T       0.0702      812
   6              rs2853922    A    G       0.1695      826
   6              rs2524089    G    T       0.1695      826
   6              rs9380238    G    A       0.2203      826
   6             rs28367646    C    A       0.4419      826
   6              rs9380240    T    C       0.3111      826
   6              rs2524066    T    C       0.1695      826
   6              rs9366778    G    A       0.3119      824
   6              rs3873385    T    C       0.2748      826
   6              rs3915971    G    A       0.2978      826
   6              rs9468935    T    C       0.3184      826
   6              rs7750269    G    A       0.2869      826
   6              rs9264851    G    A       0.1183      820
   6              rs9264869    G    A       0.1199      826
   6              rs9264870    A    G       0.1199      826
   6              rs9368675    A    G       0.2871      822
   6              rs9368677    A    G       0.1634      826
   6              rs9264904    A    G       0.1828      826
   6              rs9264916    A    G       0.2833      826
   6              rs7760988    T    C       0.2864      824
   6               rs364415    A    G       0.1199      826
   6              rs7761965    A    G       0.3705      826
   6              rs3873386    C    T       0.4237      826
   6              rs9264942    C    T       0.4673      826
   6               rs396243    C    T       0.4019      826
   6              rs9265664    C    T       0.4659      822
   6              rs6914104    A    G       0.4673      826
   6              rs9500887    G    T      0.01217      822
   6             rs28367832    G    A         0.39      818
   6              rs9265797    A    G       0.4879      826
   6             rs28380796    A    G       0.1241      822
   6              rs2923006    G    T        0.432      824
   6              rs4540292    G    T       0.4879      824
   6              rs2156875    C    T        0.431      826
   6              rs2844586    A    G      0.02785      826
   6              rs2523619    C    T       0.1259      826
   6              rs4394275    A    G       0.2397      826
   6              rs2523618    C    T       0.1247      826
   6              rs9391846    G    A        0.165      812
   6              rs2442728    T    G       0.4636      824
   6              rs2596503    A    G       0.1659      826
   6              rs2596501    C    T       0.4211      824
   6              rs1058026    C    A       0.2042      818
   6      AA_B_338_31430243    x    A     0.004843      826
   6      AA_B_337_31430246    x    T     0.004843      826
   6      AA_B_336_31430249    x    L     0.004843      826
   6      AA_B_335_31430252    x    S     0.004843      826
   6      AA_B_334_31430255    x    V     0.004843      826
   6      AA_B_333_31430258    x    D     0.004843      826
   6      AA_B_332_31430261    x    S     0.004843      826
   6      AA_B_331_31430264    x    G     0.004843      826
   6      AA_B_330_31430267    x    Q     0.004843      826
   6      AA_B_329_31430270    x    A     0.004843      826
   6      AA_B_328_31430273    x    S     0.004843      826
   6      AA_B_327_31430276    x    D     0.004843      826
   6      AA_B_326_31430279    x    S     0.004843      826
   6    AA_B_325_31430282_S    A    P       0.3995      826
   6    AA_B_325_31430282_C    P    A       0.3947      826
   6    AA_B_325_31430282_x    P    A     0.004843      826
   6      AA_B_324_31430391    x    A     0.004843      826
   6      AA_B_323_31430394    x    A     0.004843      826
   6      AA_B_322_31430397    x    Q     0.004843      826
   6      AA_B_321_31430400    x    S     0.004843      826
   6      AA_B_320_31430403    x    Y     0.004843      826
   6      AA_B_319_31430406    x    S     0.004843      826
   6      AA_B_318_31430409    x    G     0.004843      826
   6      AA_B_317_31430412    x    G     0.004843      826
   6      AA_B_316_31430415    x    K     0.004843      826
   6      AA_B_315_31430418    x    G     0.004843      826
   6      AA_B_314_31430421    x    G     0.004843      826
   6      AA_B_313_31430865    x    S     0.004843      826
   6      AA_B_312_31430868    x    S     0.004843      826
   6      AA_B_311_31430871    x    K     0.004843      826
   6      AA_B_310_31430874    x    R     0.004843      826
   6      AA_B_309_31430877    x    R     0.004843      826
   6      AA_B_308_31430880    x    C     0.004843      826
   6    AA_B_307_31430883_M    A    P     0.006053      826
   6    AA_B_307_31430883_x    P    A     0.004843      826
   6    AA_B_307_31430883_V    P    A     0.001211      826
   6      AA_B_306_31430886    x    V     0.004843      826
   6    AA_B_305_31430889_T    A    P        0.431      826
   6    AA_B_305_31430889_A    P    A       0.4262      826
   6    AA_B_305_31430889_x    P    A     0.004843      826
   6      AA_B_304_31430892    x    A     0.004843      826
   6      AA_B_303_31430895    x    V     0.004843      826
   6      AA_B_302_31430898    x    V     0.004843      826
   6      AA_B_301_31430901    x    A     0.004843      826
   6      AA_B_300_31430904    x    G     0.004843      826
   6      AA_B_299_31430907    x    I     0.004843      826
   6      AA_B_298_31430910    x    V     0.004843      826
   6      AA_B_297_31430913    x    V     0.004843      826
   6      AA_B_296_31430916    x    V     0.004843      826
   6      AA_B_295_31430919    x    A     0.004843      826
   6      AA_B_294_31430922    x    L     0.004843      826
   6      AA_B_293_31430925    x    V     0.004843      826
   6      AA_B_292_31430928    x    A     0.004843      826
   6      AA_B_291_31430931    x    L     0.004843      826
   6      AA_B_290_31430934    x    G     0.004843      826
   6      AA_B_289_31430937    x    A     0.004843      826
   6      AA_B_288_31430940    x    V     0.004843      826
   6      AA_B_287_31430943    x    I     0.004843      826
   6      AA_B_286_31430946    x    G     0.004843      826
   6      AA_B_285_31430949    x    V     0.004843      826
   6      AA_B_284_31430952    x    I     0.004843      826
   6      AA_B_283_31430955    x    P     0.004843      826
   6    AA_B_282_31430958_I    A    P       0.4237      826
   6    AA_B_282_31430958_V    P    A       0.4189      826
   6    AA_B_282_31430958_x    P    A     0.004843      826
   6      AA_B_281_31430961    x    T     0.004843      826
   6      AA_B_280_31430964    x    S     0.004843      826
   6      AA_B_279_31430967    x    Q     0.004843      826
   6      AA_B_278_31430970    x    S     0.004843      826
   6      AA_B_277_31430973    x    S     0.004843      826
   6      AA_B_276_31430976    x    P     0.004843      826
   6      AA_B_275_31430979    x    E     0.004843      826
   6      AA_B_245_31431162    T    A      0.05206      826
   6      AA_B_211_31431264    G    A     0.002421      826
   6               HLA_B_07    P    A      0.04964      826
   6             HLA_B_0702    P    A      0.04237      826
   6             HLA_B_0705    P    A     0.007264      826
   6               HLA_B_08    P    A     0.002421      826
   6             HLA_B_0801    P    A     0.002421      826
   6               HLA_B_13    P    A      0.05327      826
   6             HLA_B_1301    P    A      0.01332      826
   6             HLA_B_1302    P    A      0.03995      826
   6               HLA_B_14    P    A     0.006053      826
   6             HLA_B_1401    P    A     0.006053      826
   6               HLA_B_15    P    A       0.1392      826
   6             HLA_B_1501    P    A      0.08596      826
   6             HLA_B_1502    P    A     0.003632      826
   6             HLA_B_1507    P    A       0.0109      826
   6             HLA_B_1511    P    A      0.01695      826
   6             HLA_B_1517    P    A     0.001211      826
   6             HLA_B_1518    P    A      0.01574      826
   6             HLA_B_1527    P    A     0.002421      826
   6             HLA_B_1538    P    A     0.002421      826
   6               HLA_B_18    P    A     0.001211      826
   6             HLA_B_1801    P    A     0.001211      826
   6               HLA_B_27    P    A      0.02421      826
   6             HLA_B_2704    P    A     0.002421      826
   6             HLA_B_2705    P    A      0.02179      826
   6               HLA_B_35    P    A      0.08596      826
   6             HLA_B_3501    P    A      0.08111      826
   6             HLA_B_3503    P    A     0.004843      826
   6               HLA_B_37    P    A      0.02058      826
   6             HLA_B_3701    P    A      0.02058      826
   6               HLA_B_38    P    A      0.01211      826
   6             HLA_B_3802    P    A      0.01211      826
   6               HLA_B_39    P    A     0.007264      826
   6             HLA_B_3901    P    A     0.007264      826
   6               HLA_B_40    P    A       0.1162      826
   6             HLA_B_4001    P    A      0.03995      826
   6             HLA_B_4002    P    A      0.03753      826
   6             HLA_B_4003    P    A     0.006053      826
   6             HLA_B_4006    P    A      0.03269      826
   6               HLA_B_44    P    A      0.09201      826
   6             HLA_B_4402    P    A      0.01211      826
   6             HLA_B_4403    P    A       0.0799      826
   6               HLA_B_46    P    A      0.05811      826
   6             HLA_B_4601    P    A      0.05811      826
   6               HLA_B_47    P    A     0.001211      826
   6             HLA_B_4701    P    A     0.001211      826
   6               HLA_B_48    P    A      0.05206      826
   6             HLA_B_4801    P    A      0.05206      826
   6               HLA_B_51    P    A      0.09201      826
   6             HLA_B_5101    P    A      0.08232      826
   6             HLA_B_5102    P    A     0.008475      826
   6             HLA_B_5106    P    A     0.001211      826
   6               HLA_B_52    P    A      0.01453      826
   6             HLA_B_5201    P    A      0.01453      826
   6               HLA_B_54    P    A      0.04843      826
   6             HLA_B_5401    P    A      0.04843      826
   6               HLA_B_55    P    A       0.0109      826
   6             HLA_B_5501    P    A     0.002421      826
   6             HLA_B_5502    P    A     0.008475      826
   6               HLA_B_56    P    A     0.004843      826
   6             HLA_B_5601    P    A     0.003632      826
   6             HLA_B_5605    P    A     0.001211      826
   6               HLA_B_57    P    A     0.003632      826
   6             HLA_B_5701    P    A     0.003632      826
   6               HLA_B_58    P    A      0.07143      826
   6             HLA_B_5801    P    A      0.07143      826
   6               HLA_B_59    P    A      0.02663      826
   6             HLA_B_5901    P    A      0.02663      826
   6               HLA_B_67    P    A     0.006053      826
   6             HLA_B_6701    P    A     0.006053      826
   6      AA_B_199_31431300    V    A      0.09201      826
   6      AA_B_194_31431315    V    I       0.2651      826
   6      AA_B_180_31431931    E    Q       0.1441      826
   6      AA_B_178_31431937    K    T       0.1416      826
   6      AA_B_177_31431940    D    E       0.1441      826
   6      AA_B_171_31431958    H    Y        0.109      826
   6      AA_B_167_31431970    S    W      0.09201      826
   6    AA_B_163_31431982_L    A    P       0.4383      826
   6    AA_B_163_31431982_E    P    A       0.2966      826
   6    AA_B_163_31431982_T    P    A       0.1416      826
   6      AA_B_158_31431997    T    A      0.02542      826
   6    AA_B_156_31432003_L    A    P       0.2615      826
   6    AA_B_156_31432003_W    P    A       0.1768      826
   6    AA_B_156_31432003_R    P    A      0.04964      826
   6    AA_B_156_31432003_D    P    A      0.03511      826
   6      AA_B_152_31432015    E    V       0.3656      826
   6      AA_B_147_31432030    L    W      0.09201      826
   6      AA_B_145_31432036    L    R      0.05327      826
   6      AA_B_143_31432042    S    T      0.09201      826
   6      AA_B_131_31432078    R    S       0.2203      826
   6    AA_B_116_31432123_S    P    A       0.3596      826
   6    AA_B_116_31432123_D    P    A       0.1186      826
   6    AA_B_116_31432123_Y    P    A        0.322      826
   6    AA_B_116_31432123_L    P    A       0.1429      826
   6    AA_B_116_31432123_F    P    A       0.0569      826
   6    AA_B_114_31432129_D    P    A       0.4988      826
   6    AA_B_114_31432129_N    P    A       0.4746      826
   6    AA_B_114_31432129_H    P    A      0.02663      826
   6      AA_B_113_31432132    Y    H       0.1489      826
   6      AA_B_103_31432162    L    V       0.3002      826
   6     AA_B_99_31432174_Y    A    P      0.02421      826
   6     AA_B_99_31432174_S    P    A      0.02058      826
   6     AA_B_99_31432174_F    P    A     0.003632      826
   6     AA_B_97_31432180_R    A    P       0.4613      826
   6     AA_B_97_31432180_S    P    A       0.1586      826
   6     AA_B_97_31432180_T    P    A       0.2688      826
   6     AA_B_97_31432180_N    P    A      0.02421      826
   6     AA_B_97_31432180_W    P    A     0.006053      826
   6     AA_B_97_31432180_V    P    A     0.003632      826
   6     AA_B_95_31432186_I    P    A       0.2906      826
   6     AA_B_95_31432186_L    P    A       0.4407      826
   6     AA_B_95_31432186_W    P    A       0.2688      826
   6       AA_B_94_31432189    I    T         0.27      826
   6       AA_B_83_31432467    R    G       0.4128      826
   6       AA_B_82_31432470    L    R       0.4128      826
   6       AA_B_81_31432473    A    L       0.3668      826
   6     AA_B_80_31432476_N    A    P       0.4128      826
   6     AA_B_80_31432476_T    P    A       0.2034      826
   6     AA_B_80_31432476_I    P    A       0.2094      826
   6     AA_B_77_31432485_S    A    P       0.4104      826
   6     AA_B_77_31432485_N    P    A       0.3668      826
   6     AA_B_77_31432485_D    P    A      0.04358      826
   6       AA_B_76_31432488    V    E      0.05811      826
   6       AA_B_74_31432494    D    Y       0.2179      826
   6       AA_B_71_31432503    A    T       0.2785      826
   6     AA_B_70_31432506_N    A    P       0.2785      826
   6     AA_B_70_31432506_Q    P    A        0.178      826
   6     AA_B_70_31432506_S    P    A      0.07627      826
   6     AA_B_70_31432506_K    P    A      0.02421      826
   6     AA_B_69_31432509_T    A    P       0.2785      826
   6     AA_B_69_31432509_A    P    A       0.2203      826
   6     AA_B_69_31432509_R    P    A      0.05811      826
   6     AA_B_67_31432515_F    P    A        0.207      826
   6     AA_B_67_31432515_S    P    A       0.4564      826
   6     AA_B_67_31432515_Y    P    A       0.1949      826
   6     AA_B_67_31432515_M    P    A      0.07627      826
   6     AA_B_67_31432515_C    P    A      0.06538      826
   6     AA_B_66_31432518_I    A    P       0.1344      826
   6     AA_B_66_31432518_N    P    A      0.07627      826
   6     AA_B_66_31432518_K    P    A      0.05811      826
   6       AA_B_65_31432521    R    Q      0.07627      826
   6       AA_B_63_31432527    N    E       0.3898      826
   6       AA_B_62_31432530    G    R      0.07506      826
   6       AA_B_52_31432560    V    I      0.04843      826
   6       AA_B_46_31432578    A    E       0.2385      826
   6     AA_B_45_31432581_T    P    A       0.2857      826
   6     AA_B_45_31432581_K    P    A       0.2094      826
   6     AA_B_45_31432581_E    P    A       0.2179      826
   6     AA_B_45_31432581_G    P    A      0.04843      826
   6     AA_B_45_31432581_M    P    A       0.2385      826
   6       AA_B_41_31432593    T    A       0.2627      826
   6       AA_B_32_31432620    L    Q       0.2337      826
   6       AA_B_30_31432626    G    D     0.001211      826
   6     AA_B_24_31432644_A    A    P         0.46      826
   6     AA_B_24_31432644_T    P    A       0.2869      826
   6     AA_B_24_31432644_S    P    A       0.1731      826
   6       AA_B_12_31432680    V    M       0.2554      826
   6       AA_B_11_31432683    S    A       0.2554      826
   6      AA_B_9_31432689_Y    A    P       0.1646      826
   6      AA_B_9_31432689_H    P    A       0.1622      826
   6      AA_B_9_31432689_D    P    A     0.002421      826
   6        AA_B_1_31432713    x    G     0.004843      826
   6       AA_B_-1_31432844    x    A     0.004843      826
   6       AA_B_-2_31432847    x    W     0.004843      826
   6       AA_B_-3_31432850    x    T     0.004843      826
   6       AA_B_-4_31432853    x    E     0.004843      826
   6       AA_B_-5_31432856    x    T     0.004843      826
   6       AA_B_-6_31432859    x    L     0.004843      826
   6       AA_B_-7_31432862    x    A     0.004843      826
   6     AA_B_-8_31432865_V    A    P       0.4649      826
   6     AA_B_-8_31432865_L    P    A         0.46      826
   6     AA_B_-8_31432865_x    P    A     0.004843      826
   6       AA_B_-9_31432868    x    A     0.004843      826
   6    AA_B_-10_31432871_G    A    P       0.1804      826
   6    AA_B_-10_31432871_A    P    A       0.1755      826
   6    AA_B_-10_31432871_x    P    A     0.004843      826
   6    AA_B_-11_31432874_W    A    P       0.3753      826
   6    AA_B_-11_31432874_S    P    A       0.3705      826
   6    AA_B_-11_31432874_x    P    A     0.004843      826
   6      AA_B_-12_31432877    x    L     0.004843      826
   6      AA_B_-13_31432880    x    L     0.004843      826
   6      AA_B_-14_31432883    x    L     0.004843      826
   6      AA_B_-15_31432886    x    L     0.004843      826
   6    AA_B_-16_31432889_V    A    P       0.3632      826
   6    AA_B_-16_31432889_L    P    A       0.3584      826
   6    AA_B_-16_31432889_x    P    A     0.004843      826
   6      AA_B_-17_31432892    x    T     0.004843      826
   6      AA_B_-18_31432895    x    R     0.004843      826
   6      AA_B_-19_31432898    x    P     0.004843      826
   6      AA_B_-20_31432901    x    A     0.004843      826
   6    AA_B_-21_31432904_T    A    P       0.1404      826
   6    AA_B_-21_31432904_M    P    A       0.1356      826
   6    AA_B_-21_31432904_x    P    A     0.004843      826
   6      AA_B_-22_31432907    x    V     0.004843      826
   6    AA_B_-23_31432910_R    A    P       0.1404      826
   6    AA_B_-23_31432910_L    P    A       0.1356      826
   6    AA_B_-23_31432910_x    P    A     0.004843      826
   6      AA_B_-24_31432913    x    M     0.004843      826
   6              rs2596487    T    C       0.0339      826
   6              rs2523589    G    T       0.4029      824
   6              rs2523573    G    C     0.002427      824
   6              rs2596548    T    G      0.08959      826
   6              rs2596549    A    G      0.08959      826
   6              rs2523557    G    A       0.1924      816
   6              rs2523554    C    T       0.1344      826
   6              rs2523544    A    G      0.04479      826
   6              rs2844575    C    T       0.4479      826
   6              rs9266395    T    C       0.3076      816
   6              rs2523537    A    G      0.08759      822
   6              rs9266409    C    T       0.3148      826
   6              rs2844567    A    G        0.132      826
   6              rs2253907    T    C        0.385      826
   6              rs2253908    A    G      0.05704      824
   6              rs9266433    T    C      0.01471      816
   6              rs9295986    T    C       0.4484      814
   6              rs4358666    A    G       0.2427      820
   6              rs2844556    A    G      0.08802      818
   6              rs2254556    T    C      0.08959      826
   6              rs2507987    A    T       0.4455      826
   6              rs2507985    A    C       0.4455      826
   6              rs6933050    C    T       0.3148      826
   6              rs3957110    T    C       0.4477      822
   6             rs13202464    G    A       0.1199      826
   6              rs4959069    T    C      0.04964      826
   6              rs7382258    G    A         0.46      826
   6              rs2844545    A    G        0.146      822
   6              rs7775117    A    T       0.3172      826
   6              rs2507983    G    A       0.4575      824
   6              rs2523627    G    T       0.4161      822
   6              rs9266629    C    T       0.1453      826
   6              rs9501587    A    G       0.2397      826
   6              rs9266638    T    C         0.46      826
   6              rs3094600    A    G       0.2155      826
   6              rs2244020    G    A       0.4879      826
   6              rs4713460    A    G       0.4746      826
   6              rs9266669    A    G      0.09291      818
   6              rs4143334    G    A       0.1029      826
   6              rs9266689    A    G       0.3883      824
   6              rs9266722    T    C       0.2791      824
   6              rs3016014    G    A       0.1015      818
   6              rs2442752    C    T       0.3406      822
   6              rs2442749    C    T       0.1429      826
   6              rs9266772    C    T       0.1659      820
   6              rs9266773    C    T      0.01211      826
   6              rs7741091    G    A       0.3908      824
   6              rs9266774    T    C       0.2215      826
   6              rs2844529    A    G       0.4334      826
   6              rs2523484    C    T       0.4709      826
   6              rs4711268    T    C       0.3402      826
   6             rs13437082    T    C       0.3535      826
   6              rs2596562    C    T       0.4345      824
   6              rs4711269    T    C       0.3535      826
   6              rs7751505    C    A       0.3232      826
   6              rs2523477    C    T       0.0801      824
   6              rs2523476    T    C      0.08111      826
   6             rs10947207    C    T       0.3099      826
   6              rs2523475    G    A       0.4044      826
   6              rs2523464    A    G      0.07767      824
   6              rs2596542    T    C       0.3821      814
   6              rs2428475    G    A       0.4044      826
   6              rs2523454    A    G       0.2257      824
   6              rs2844523    A    G       0.0801      824
   6              rs2844521    T    C       0.3905      822
   6              rs2844519    T    C      0.09951      824
   6              rs2263313    A    G      0.08111      826
   6              rs2857281    C    A      0.09587      824
   6             rs12174396    G    A       0.2037      820
   6              rs6910087    T    C       0.1889      826
   6              rs1131896    A    G       0.4075      822
   6              rs3828875    T    C        0.023      826
   6              rs2256028    A    C       0.2034      826
   6              rs1131904    G    A       0.3166      818
   6              rs6932236    C    T       0.3195      820
   6              rs2848713    A    G       0.1214      824
   6              rs9266845    C    T       0.3187      822
   6              rs9295993    G    A       0.3203      818
   6              rs2844511    A    G       0.1881      824
   6             rs10223568    C    T       0.1927      820
   6              rs4418214    C    T      0.03995      826
   6              rs9501109    G    A       0.1959      822
   6              rs2524279    G    A         0.18      822
   6              rs4947314    G    T       0.2822      822
   6              rs4346874    T    C       0.1905      824
   6              rs9501595    T    G       0.1951      810
   6              rs2524277    A    G      0.02542      826
   6              rs7772549    C    T        0.322      826
   6              rs9469003    C    T       0.1913      826
   6              rs6938674    C    T      0.08959      826
   6              rs2524276    A    C      0.02542      826
   6              rs9469007    C    T       0.3224      822
   6              rs9267084    A    G      0.08171      820
   6             rs28575156    G    A       0.1985      826
   6              rs2844510    T    G      0.06174      826
   6              rs6928810    T    C       0.3738      824
   6              rs9765960    A    G      0.08759      822
   6             rs12206131    G    A      0.04005      824
   6              rs2516464    G    A       0.2821      826
   6              rs2516462    G    A       0.3701      824
   6             rs16899646    G    C       0.1901      826
   6              rs3128982    G    A       0.0678      826
   6              rs9501129    C    T       0.2772      826
   6              rs2596460    G    A      0.02542      826
   6              rs2596458    T    C      0.02542      826
   6              rs2523693    T    C       0.3692      826
   6              rs2516459    G    A       0.3677      824
   6              rs2516458    C    T       0.2803      824
   6              rs3131622    G    T       0.2573      824
   6              rs2395028    T    C      0.02561      820
   6              rs3131621    G    A        0.158      810
   6              rs2596480    T    C      0.02542      826
   6              rs2523684    G    A        0.184      826
   6              rs6930572    G    A      0.04116      826
   6              rs2255001    C    G       0.1042      816
   6              rs2596473    G    T       0.4915      824
   6              rs2255221    T    G      0.05569      826
   6             rs11752262    G    A       0.1201      824
   6              rs2395030    T    G      0.09466      824
   6             rs11757571    T    C      0.09443      826
   6              rs3094604    G    A      0.08005      812
   6              rs3094013    A    G     0.002427      824
   6              rs2516518    A    G      0.05569      826
   6              rs4713466    T    C       0.2002      824
   6              rs2395031    A    G     0.008475      826
   6              rs9267137    C    T     0.008475      826
   6              rs7758090    T    C      0.03148      826
   6              rs2844505    C    T       0.1308      826
   6              rs3828886    G    T       0.2897      818
   6             rs12665745    A    G       0.2049      820
   6              rs6940467    G    A      0.08717      826
   6              rs3131643    A    G      0.07627      826
   6             rs12660382    T    C       0.2082      826
   6              rs2523656    C    G       0.4722      826
   6              rs2844502    G    A       0.4758      826
   6              rs2596534    T    C       0.4443      826
   6              rs2395488    A    G        0.477      826
   6              rs2248372    A    G        0.316      826
   6              rs2248373    T    C        0.161      826
   6              rs2248462    A    G       0.2336      822
   6              rs2243429    G    T       0.4758      826
   6              rs2516513    T    C       0.2361      826
   6              rs2596536    C    T       0.4655      812
   6              rs2523651    A    G       0.2107      826
   6              rs2516424    A    G       0.4732      822
   6              rs2248617    C    T       0.4758      826
   6              rs2516511    T    C       0.2337      826
   6              rs3828893    A    G      0.03034      824
   6              rs3749945    T    C      0.03163      822
   6              rs3749946    A    C       0.1034      822
   6              rs3099844    A    C      0.08354      826
   6              rs2905722    A    G      0.07627      826
   6              rs2516509    C    T       0.2337      826
   6              rs2523710    A    G       0.1053      826
   6              rs2516507    T    C       0.2432      814
   6              rs2905747    A    G      0.08881      822
   6              rs2523706    C    T       0.4939      826
   6              rs2523705    T    C       0.2324      822
   6              rs3094011    C    T      0.07457      818
   6              rs2516504    A    C       0.4976      820
   6              rs2904600    C    A       0.2318      824
   6              rs2516500    C    T          0.5      818
   6              rs9267280    A    G      0.02913      824
   6              rs2507964    T    C       0.4684      824
   6              rs2904783    C    T       0.2252      826
   6              rs3130922    A    G        0.224      826
   6              rs2395043    T    C       0.2197      824
   6              rs2516408    A    G       0.2191      826
   6              rs2534678    T    G        0.247      826
   6              rs3828903    A    G       0.4083      818
   6              rs3828912    A    C       0.4066      824
   6              rs3828914    T    C       0.4088      822
   6              rs2534657    T    C       0.2476      824
   6              rs2855812    T    G       0.1985      826
   6              rs3134899    C    T       0.1283      826
   6              rs2242955    A    G       0.1211      826
   6              rs3131638    A    G       0.1286      824
   6              rs3130615    G    A       0.1852      826
   6              rs3132468    C    T       0.1833      824
   6              rs2844498    C    T       0.4056      826
   6              rs2844496    T    C       0.1889      826
   6              rs2516401    G    A       0.3087      826
   6              rs3131633    A    G      0.09927      826
   6              rs2246871    C    A       0.3656      826
   6              rs2844494    C    A       0.3656      826
   6              rs9267445    C    G      0.07039      824
   6              rs3094001    T    C        0.125      816
   6              rs2395045    C    T       0.1659      826
   6              rs3131631    G    C       0.1667      822
   6              rs3093998    C    A       0.1598      826
   6              rs3131630    G    A      0.08717      826
   6              rs3130636    A    G       0.1302      822
   6              rs3093993    C    A       0.1299      824
   6              rs9469021    T    C       0.0109      826
   6              rs3095227    A    G       0.1295      826
   6              rs3093992    C    A       0.1302      822
   6              rs3093988    A    G      0.07748      826
   6              rs2734573    C    A       0.2888      824
   6              rs2516482    G    A      0.07767      824
   6              rs3093983    G    A      0.08374      824
   6              rs3130055    C    T       0.1598      826
   6              rs3093981    A    G      0.08516      822
   6              rs3093980    A    G      0.08475      826
   6              rs2075582    C    T       0.1598      826
   6              rs3115537    G    C      0.08475      826
   6              rs3219190    C    T        0.023      826
   6              rs3093978    C    A      0.08475      826
   6              rs2516478    A    G       0.1262      824
   6              rs3130056    C    T      0.08475      826
   6              rs3093948    A    G      0.08374      824
   6              rs1055388    C    T       0.1598      826
   6              rs3131628    C    T      0.08475      826
   6              rs3093976    A    G      0.08475      826
   6              rs2075580    G    C       0.1598      826
   6              rs2734583    G    A       0.0716      824
   6              rs3130058    T    C      0.08475      826
   6              rs3093974    A    G       0.4431      826
   6              rs1129640    T    C      0.08475      826
   6               rs933208    G    T       0.1598      826
   6              rs2071596    A    G       0.3656      826
   6              rs2516393    A    C      0.08475      826
   6              rs2523512    A    G       0.1271      826
   6              rs2523511    C    T      0.08475      826
   6              rs2239709    T    C      0.07506      826
   6             rs12665501    G    T      0.01816      826
   6              rs2523508    C    T      0.08475      826
   6              rs7738430    C    T      0.03874      826
   6              rs2523506    T    G       0.1271      826
   6              rs2239528    A    G       0.1538      826
   6              rs2523504    T    C       0.1538      826
   6              rs2844509    G    A       0.2676      826
   6             rs12662306    C    A       0.0182      824
   6              rs9267487    C    T       0.0449      824
   6              rs2251824    A    G       0.1274      824
   6              rs2071593    A    G      0.06901      826
   6              rs2239705    A    G       0.2228      826
   6              rs2071592    A    T       0.4504      826
   6              rs3219183    G    C      0.06068      824
   6              rs2523500    G    A       0.3075      826
   6              rs6916921    T    C       0.1901      826
   6             rs35969216    T    C      0.02058      826
   6              rs2255798    C    G      0.08838      826
   6              rs6929796    A    G       0.3717      826
   6              rs2857605    C    T        0.138      826
   6              rs2239707    C    T       0.2306      824
   6              rs3219179    T    C     0.006053      826
   6              rs2230365    T    C       0.1511      814
   6             rs13192469    C    T      0.06053      826
   6              rs9469024    C    T     0.002421      826
   6              rs2516390    C    T       0.3665      824
   6               rs928815    T    G       0.3656      826
   6              rs2857709    A    G      0.04964      826
   6              rs2857602    G    A       0.3668      826
   6              rs2857708    T    C      0.08717      826
   6              rs2844484    A    G       0.3668      826
   6              rs2009658    G    C       0.1274      824
   6               rs909253    G    A       0.4479      826
   6              rs2229094    C    T       0.1852      826
   6              rs3093542    C    G     0.008475      826
   6              rs2229092    C    A      0.01214      824
   6              rs1041981    A    C       0.4479      826
   6              rs4248157    T    C     0.008475      826
   6              rs1799964    C    T       0.1768      826
   6              rs1799724    T    C        0.191      822
   6              rs1800629    A    G      0.07506      826
   6              rs3093661    A    G      0.04722      826
   6              rs3093662    G    A      0.04722      826
   6              rs3093668    C    G      0.04126      824
   6              rs3093671    A    G      0.04126      824
   6              rs3093672    T    C      0.02311      822
   6              rs3093561    A    G        0.046      826
   6               rs769176    T    C      0.03269      826
   6              rs2471961    A    C     0.002439      820
   6              rs9368696    A    G       0.2918      826
   6              rs2256965    A    G       0.3438      826
   6              rs9267503    A    G     0.007282      824
   6              rs2256974    A    C       0.3765      826
   6             rs13211368    A    G      0.02195      820
   6             rs28732144    A    G     0.008475      826
   6              rs1052248    A    T       0.1731      826
   6               rs986475    G    A       0.2191      826
   6              rs3179003    A    C     0.002421      826
   6             rs34816476    A    G      0.02063      824
   6             rs11575841    T    C     0.002421      826
   6             rs11575839    A    G      0.04612      824
   6             rs11755226    G    T     0.001217      822
   6              rs2515919    G    A       0.1934      822
   6              rs2844480    T    C       0.1056      824
   6              rs2509217    T    C      0.04237      826
   6             rs17200810    A    G      0.02058      826
   6              rs2857595    A    G       0.4976      826
   6              rs2857700    T    C     0.006053      826
   6              rs9378200    C    T       0.1247      826
   6              rs2844479    A    C       0.4805      822
   6              rs9348876    T    C       0.1235      826
   6              rs2844477    C    T       0.4843      826
   6              rs3132451    C    G      0.08959      826
   6              rs2857600    T    C     0.002421      826
   6              rs2844475    G    A       0.4576      826
   6             rs28732150    A    G       0.1053      826
   6              rs2736182    A    G       0.1102      826
   6              rs2259571    G    T       0.4843      826
   6              rs2269475    T    C       0.2215      826
   6              rs2857697    C    T       0.4576      826
   6              rs2736177    C    T     0.003632      826
   6              rs2844472    G    A       0.4843      826
   6              rs2736172    T    C       0.4842      824
   6              rs3130070    G    A      0.08959      826
   6              rs2280801    T    C       0.1053      826
   6             rs17200837    T    G      0.01095      822
   6              rs2260000    G    A       0.4843      826
   6              rs2736171    A    G       0.4806      826
   6              rs1046080    C    A      0.03632      826
   6              rs3130623    T    C      0.08959      826
   6              rs2736163    T    C       0.1114      826
   6              rs2242660    A    G       0.4867      826
   6             rs17207225    T    C      0.05811      826
   6              rs2736161    A    G      0.09927      826
   6              rs3130626    G    A      0.08981      824
   6              rs2736157    G    A      0.08959      826
   6              rs2272593    T    C      0.03632      826
   6              rs2242659    G    A       0.4794      826
   6             rs11538263    A    G      0.01211      826
   6              rs2242657    C    T       0.2215      826
   6              rs1046089    A    G       0.4213      826
   6             rs11538264    A    G      0.05825      824
   6              rs2261033    A    G       0.3414      826
   6              rs9267522    G    A      0.08959      826
   6                rs10885    T    C      0.09002      822
   6              rs9267525    C    T      0.08232      826
   6              rs3130628    C    T      0.08959      826
   6               rs755714    T    C       0.3789      826
   6              rs1052486    A    G       0.4855      826
   6              rs7770976    A    G      0.05811      826
   6             rs35843778    T    C     0.007264      826
   6              rs3130048    C    T       0.1973      816
   6              rs2242656    C    T       0.1743      826
   6              rs2844463    A    G       0.2579      826
   6             rs10484558    C    T      0.05825      824
   6               rs805303    A    G       0.4794      824
   6               rs805302    C    A       0.4806      824
   6               rs805301    C    A       0.4794      826
   6              rs3130050    G    A     0.006053      826
   6              rs3117583    G    A      0.08959      826
   6               rs813115    G    A       0.4769      824
   6               rs805297    A    C       0.3789      826
   6               rs805264    A    G      0.09927      826
   6              rs2273612    T    C     0.001211      826
   6               rs707921    A    C       0.1102      826
   6               rs805263    C    A       0.0534      824
   6             rs28732157    T    C       0.1053      826
   6               rs805262    T    C       0.4831      826
   6               rs707920    C    T       0.4806      826
   6               rs707974    G    A      0.06659      826
   6                 rs7029    G    A       0.4806      826
   6              rs2295667    T    G      0.01092      824
   6                 rs7992    T    C       0.4806      826
   6              rs2295666    A    G       0.0109      826
   6               rs805259    G    A       0.1102      826
   6               rs928814    A    G      0.05811      826
   6              rs3130618    A    C      0.08959      826
   6              rs2295665    T    C       0.2215      826
   6              rs2295664    A    C       0.2233      824
   6               rs805258    T    C      0.09927      826
   6               rs805257    G    A       0.4805      822
   6              rs9267529    C    A      0.08959      826
   6                rs14365    C    T       0.3898      826
   6              rs3117578    A    G     0.006053      826
   6               rs805268    C    A      0.09927      826
   6              rs2254083    T    C       0.0109      826
   6               rs805267    A    G       0.1102      826
   6             rs11758242    A    C      0.05811      826
   6              rs1266076    G    T       0.4782      824
   6               rs707919    G    A       0.3799      824
   6               rs805272    T    G      0.09976      822
   6              rs3115667    T    C      0.03632      826
   6               rs805269    G    A       0.1102      826
   6              rs9267533    T    C      0.08959      826
   6              rs2280800    A    C       0.2215      826
   6              rs9267534    C    T      0.08981      824
   6               rs805290    T    C       0.4794      826
   6              rs9267536    C    A      0.05569      826
   6              rs2844462    A    G        0.046      826
   6               rs707918    A    T       0.4794      826
   6                rs10573    A    G      0.08959      826
   6              rs1475865    T    C      0.03632      826
   6               rs805283    A    G       0.1102      826
   6               rs805282    G    T       0.4806      824
   6               rs805281    C    T       0.4794      826
   6               rs805277    T    C       0.4794      826
   6               rs805274    C    T       0.4794      826
   6               rs805273    A    G       0.1683      826
   6              rs1266074    T    C       0.1687      824
   6              rs1266071    T    C      0.06659      826
   6              rs9267545    A    G      0.08959      826
   6             rs34406901    G    A      0.03269      826
   6               rs805295    T    C       0.1102      826
   6              rs2242653    A    G       0.2251      822
   6               rs805287    G    A       0.4649      826
   6              rs3793125    G    A     0.001211      826
   6               rs805286    G    A       0.4479      826
   6               rs805285    C    G        0.449      824
   6              rs9469040    T    G       0.1065      826
   6              rs9469041    A    G      0.04612      824
   6               rs385306    A    G       0.4479      826
   6              rs9469042    C    T       0.1065      826
   6              rs3749952    G    T       0.1065      826
   6               rs805294    G    A       0.4467      826
   6               rs805293    A    T       0.4443      826
   6              rs4713479    T    C       0.1078      816
   6               rs805292    A    G       0.3402      826
   6               rs453098    A    G      0.06675      824
   6               rs805305    G    C       0.4516      826
   6               rs707916    A    G       0.4516      826
   6               rs805304    G    T       0.4476      820
   6             rs17201046    A    G     0.002421      826
   6              rs3101018    T    C     0.002421      826
   6             rs28381339    C    G      0.02179      826
   6             rs28381346    T    C      0.02421      826
   6              rs2075789    T    C       0.1961      826
   6              rs1144708    T    C       0.4528      826
   6               rs707915    A    T      0.08232      826
   6              rs2293861    T    C       0.2639      826
   6             rs11964779    C    A     0.006083      822
   6              rs2075788    G    T       0.2639      826
   6              rs3828922    T    C       0.2639      826
   6              rs3117572    A    G        0.111      820
   6              rs1150793    G    A      0.08252      824
   6              rs2299851    A    G       0.1961      826
   6              rs9296001    T    C       0.1005      826
   6             rs11754464    T    C      0.05811      826
   6               rs707939    A    C       0.4044      826
   6              rs9461718    C    A       0.1005      826
   6               rs707938    G    A       0.4007      826
   6             rs28399987    A    G      0.01453      826
   6               rs707937    G    C       0.3592      824
   6              rs6905572    T    C       0.1961      826
   6             rs11967206    T    C     0.006053      826
   6               rs707936    A    G      0.08232      826
   6               rs707934    T    C      0.08838      826
   6              rs9461721    G    A      0.09976      822
   6               rs707928    G    A        0.431      826
   6              rs9461725    C    G        0.046      826
   6              rs2736426    C    T       0.3717      826
   6               rs707927    G    A      0.05448      826
   6             rs34585796    T    C      0.02179      826
   6               rs707926    A    G       0.2506      826
   6                rs11531    A    G      0.05461      824
   6              rs2273613    C    T      0.01937      826
   6             rs35756329    C    T      0.05448      826
   6             rs11751198    A    G      0.06538      826
   6              rs4713488    C    T       0.1828      826
   6               rs480092    C    T       0.2512      824
   6             rs17207552    C    G     0.006053      826
   6              rs9296002    T    C       0.0438      822
   6              rs2242668    T    C       0.1525      826
   6             rs17201171    C    T     0.007264      826
   6             rs34636308    T    C     0.007282      824
   6              rs2227955    G    T      0.02542      826
   6              rs2227956    G    A       0.1029      826
   6              rs2075799    T    C       0.1864      826
   6             rs35326839    G    A      0.05569      826
   6             rs34360259    C    T     0.009685      826
   6              rs7757496    A    C       0.1973      826
   6               rs481825    A    C      0.04964      826
   6             rs16867582    A    C      0.03269      826
   6             rs34378923    G    A     0.002421      826
   6             rs34467149    T    C     0.006053      826
   6             rs35294112    C    T      0.05569      826
   6             rs13217108    T    C      0.03269      826
   6             rs35987121    A    G     0.007264      826
   6              rs4711279    G    C       0.1985      826
   6              rs9368699    C    T       0.1005      826
   6              rs9368700    C    A      0.09685      826
   6             rs17201248    T    C      0.05732      820
   6             rs17207629    A    G       0.0109      826
   6             rs11968400    T    C      0.09806      826
   6               rs733539    T    C       0.2034      826
   6              rs3115673    T    G        0.253      826
   6              rs9267576    T    G     0.008475      826
   6              rs9267577    T    C       0.1053      826
   6              rs9501157    A    G      0.05327      826
   6             rs13191375    A    C       0.0908      826
   6               rs574914    A    G       0.2554      826
   6              rs4947331    T    C       0.2054      818
   6              rs9267649    A    G       0.1053      826
   6                rs13118    T    A       0.0908      826
   6             rs35092817    C    A      0.01937      826
   6              rs4947332    T    C      0.02542      826
   6             rs11966200    T    C      0.03277      824
   6               rs660550    C    A       0.3665      824
   6               rs644827    T    C       0.3689      824
   6               rs644774    C    T        0.368      826
   6               rs494620    G    A       0.4478      824
   6              rs2242664    C    T        0.368      826
   6               rs614549    G    A       0.4551      824
   6             rs13192107    T    G      0.02058      826
   6              rs2736428    T    C       0.3823      824
   6              rs6907185    G    A      0.01699      824
   6              rs9267658    T    C     0.002433      822
   6              rs9267659    A    G        0.109      826
   6              rs2075798    A    C       0.1889      826
   6               rs605203    C    A        0.108      824
   6             rs36097221    A    G      0.02063      824
   6               rs589428    T    G       0.1104      824
   6               rs555007    C    T       0.1961      826
   6               rs652888    G    A        0.155      826
   6              rs3869145    A    G      0.06053      826
   6              rs2844458    C    A       0.4939      826
   6               rs486416    G    A       0.1104      824
   6             rs35875104    C    T      0.08717      826
   6             rs13194087    A    G       0.1614      824
   6              rs9267661    T    C        0.023      826
   6              rs2243873    C    A       0.2228      826
   6               rs659445    G    A       0.1117      824
   6                 rs7887    G    T       0.4375      816
   6              rs9469069    G    A       0.0534      824
   6              rs2844455    T    C       0.3866      820
   6             rs28732165    C    A     0.002421      826
   6             rs28435656    A    G       0.1065      826
   6              rs2844452    A    G       0.2828      824
   6              rs9267673    T    C       0.0878      820
   6               rs644045    A    G       0.1186      826
   6              rs3130683    C    T     0.002421      826
   6               rs511294    G    T      0.01574      826
   6               rs498240    A    G      0.01574      826
   6              rs9267677    C    T      0.08596      826
   6              rs2734335    G    A       0.2567      826
   6              rs3020644    A    G       0.4102      824
   6              rs9332705    A    G     0.002421      826
   6             rs11752672    C    G      0.05448      826
   6              rs2257331    G    A      0.01582      822
   6              rs9332735    A    G      0.01211      826
   6               rs635348    G    C      0.01574      826
   6              rs9332739    C    G      0.01574      826
   6              rs1042663    A    G       0.0678      826
   6              rs2507953    T    G       0.0678      826
   6               rs550605    C    T      0.06796      824
   6               rs653414    T    C       0.0678      826
   6               rs497239    C    T      0.06917      824
   6               rs609061    A    G      0.07022      826
   6              rs2242572    A    G      0.07022      826
   6              rs4151667    A    T      0.01574      826
   6                rs12614    T    C       0.1356      826
   6              rs1048709    A    G       0.3022      824
   6              rs4151669    A    G      0.01214      824
   6               rs537160    A    G       0.3462      826
   6               rs541862    C    T      0.07022      826
   6              rs2072634    T    C      0.05448      826
   6              rs4151657    C    T       0.2828      824
   6              rs4151671    T    C      0.01574      826
   6              rs2072633    A    G       0.4709      826
   6               rs522162    C    T      0.07022      826
   6               rs760070    C    T      0.07022      826
   6               rs550513    T    C      0.07039      824
   6              rs2072632    A    G       0.2841      820
   6               rs630379    A    C       0.2845      826
   6              rs9501161    A    G      0.08111      826
   6              rs9267785    T    C      0.02421      826
   6             rs34555781    C    A      0.07506      826
   6               rs440454    A    G       0.2978      826
   6               rs438999    G    A      0.07022      826
   6              rs2280774    A    G       0.2706      824
   6               rs419788    T    C       0.2978      826
   6               rs437179    A    C       0.2978      826
   6              rs2734331    G    A      0.07748      826
   6               rs429608    A    G      0.08354      826
   6               rs444921    T    C       0.1392      826
   6              rs9296003    A    G      0.07748      826
   6               rs406936    A    G       0.1383      824
   6               rs492899    C    T      0.09201      826
   6               rs454212    T    C       0.1402      820
   6              rs2280773    A    G      0.06295      826
   6               rs453821    T    C       0.1392      826
   6              rs3911893    A    G      0.05947      824
   6             rs13217120    C    G      0.07385      826
   6             rs34241101    T    G      0.06174      826
   6               rs410851    T    C       0.2736      826
   6               rs449643    T    C       0.1396      824
   6              rs2075702    C    T      0.05569      826
   6               rs387608    A    G       0.2022      826
   6              rs2854432    G    A     0.001211      826
   6              rs6941112    A    G       0.3087      826
   6              rs2746394    A    G     0.001211      826
   6               rs389883    G    T       0.2736      826
   6              rs9391732    T    G      0.07264      826
   6             rs11757034    T    C       0.0534      824
   6             rs34214527    T    C      0.06189      824
   6              rs2856448    A    G       0.2954      826
   6             rs10046127    T    C      0.07506      826
   6             rs12333245    A    G       0.1671      826
   6              rs2077580    A    G       0.0622      820
   6             rs12198173    A    G      0.06204      822
   6              rs2239689    A    G       0.2349      826
   6              rs7766862    A    G       0.2349      826
   6              rs3749963    A    G      0.06295      826
   6              rs1150755    T    C      0.01211      826
   6              rs2071295    T    C       0.2312      826
   6             rs11751545    C    A      0.05327      826
   6              rs9368704    A    G        0.176      824
   6              rs2021783    T    C       0.1755      826
   6              rs7774197    C    A      0.06174      826
   6             rs17201560    C    T      0.01211      826
   6               rs185819    T    C       0.2973      824
   6              rs3130287    C    T      0.08717      826
   6              rs1150754    T    C      0.01211      826
   6             rs34878747    T    C      0.07506      826
   6              rs2239688    G    C       0.1788      822
   6               rs204900    C    A       0.1671      826
   6               rs204899    T    C       0.1646      826
   6              rs9391733    G    C       0.1755      826
   6             rs11756755    G    T      0.05327      826
   6              rs2071293    A    G       0.2337      826
   6               rs204896    T    C       0.1671      826
   6             rs17421624    C    T       0.2337      826
   6             rs13199524    T    C      0.06174      826
   6              rs1269854    C    T     0.003641      824
   6              rs3134954    C    T      0.08717      826
   6              rs4713503    G    A      0.06295      826
   6               rs439844    T    C       0.1659      826
   6             rs12153855    C    T      0.06174      826
   6              rs4711287    A    G     0.007264      826
   6              rs2269426    A    G       0.3027      826
   6               rs411337    T    C       0.1675      824
   6              rs3807039    C    A       0.1053      826
   6             rs17207986    C    T      0.07143      826
   6              rs3130342    A    C      0.08475      826
   6              rs9469084    T    C       0.1671      826
   6             rs13196724    G    C      0.07403      824
   6                 rs8111    T    C        0.184      826
   6                 rs8283    G    A       0.3981      824
   6             rs28732175    T    C     0.002421      826
   6              rs2228628    C    G       0.1849      822
   6               rs204888    T    G       0.1671      826
   6               rs169494    A    G       0.1663      824
   6               rs204892    G    A      0.05825      824
   6              rs4713504    C    G      0.06538      826
   6              rs9267803    T    C       0.1828      826
   6             rs11753510    T    C      0.05448      826
   6             rs13211318    C    A      0.06189      824
   6              rs4713505    T    G       0.1816      826
   6               rs388629    A    G      0.05811      826
   6              rs9348878    G    A       0.1792      826
   6               rs204999    G    A       0.1429      826
   6              rs3130279    A    G      0.08232      826
   6              rs4713506    A    G       0.1852      826
   6             rs28732178    A    G     0.002421      826
   6              rs3134608    G    T      0.06295      826
   6              rs3131283    T    C     0.003632      826
   6              rs1053924    T    C        0.375      824
   6              rs9267810    C    T       0.1626      818
   6              rs2269425    A    G       0.2203      826
   6             rs34129552    G    C      0.02663      826
   6              rs2269424    A    G       0.1622      826
   6              rs3096697    A    G      0.06311      824
   6              rs3130347    C    T      0.06295      826
   6              rs2071289    A    C     0.007264      826
   6              rs1061808    T    G       0.3899      808
   6              rs1061807    A    G       0.1622      826
   6             rs34280838    C    T      0.07264      826
   6              rs3130284    C    T      0.06311      824
   6               rs408359    A    G       0.1973      826
   6              rs2071290    T    C      0.06538      826
   6              rs3134947    T    C      0.06295      826
   6              rs2269423    A    C       0.3571      826
   6              rs3134945    A    C      0.06295      826
   6              rs3130349    A    G       0.1283      826
   6              rs3134943    T    C      0.05932      826
   6              rs2071288    T    C       0.0109      826
   6             rs17846810    T    G     0.001211      826
   6              rs2269422    C    T       0.0569      826
   6              rs2070600    T    C       0.1748      824
   6              rs1800684    A    T     0.003632      826
   6               rs204995    G    A       0.3119      824
   6               rs204993    G    A       0.4128      826
   6              rs2022059    C    G       0.1521      822
   6              rs2856437    A    G       0.1538      826
   6               rs176095    G    A       0.2567      822
   6             rs12663103    C    T      0.05932      826
   6               rs204991    C    T       0.3099      826
   6              rs3132940    T    G     0.003659      820
   6               rs204990    A    C       0.3099      826
   6              rs2071279    A    C       0.1719      826
   6              rs2071278    G    A       0.1949      826
   6              rs9267820    A    G       0.1724      818
   6              rs2114437    G    C     0.004866      822
   6              rs3134942    T    G      0.06068      824
   6              rs9267821    C    T       0.1711      824
   6              rs2071287    T    C        0.354      822
   6              rs3132935    G    A        0.184      826
   6              rs6907458    T    C      0.05932      826
   6              rs2071277    C    T       0.4225      826
   6               rs206017    G    A       0.3078      822
   6              rs9267833    C    T       0.1719      826
   6             rs17604492    T    C       0.1174      826
   6              rs3132956    A    G      0.06053      826
   6              rs2071286    T    C       0.1402      820
   6              rs2269418    G    T       0.0678      826
   6               rs206019    T    C       0.2689      822
   6               rs206016    A    G       0.2718      824
   6               rs206015    A    G       0.2881      826
   6              rs3213468    T    C       0.0678      826
   6              rs3131290    A    G       0.2342      824
   6              rs3134799    A    G       0.2385      826
   6               rs404860    C    T       0.4417      824
   6              rs3134798    G    A       0.1259      826
   6              rs2854050    A    G       0.1525      826
   6              rs8192591    T    C     0.004843      826
   6               rs436388    T    C       0.3208      826
   6               rs379464    T    C      0.09806      826
   6              rs2256594    G    A       0.3714      824
   6               rs394657    G    A       0.2409      826
   6              rs1109771    A    G       0.3523      826
   6               rs430916    T    C       0.1283      826
   6               rs520803    T    C       0.1877      826
   6               rs520692    C    T       0.1877      826
   6              rs8192585    A    G      0.02785      826
   6              rs2071282    A    G      0.07264      826
   6               rs415929    C    T       0.2603      826
   6              rs8192584    A    G      0.01332      826
   6                rs45855    A    T       0.1864      826
   6               rs715299    T    G       0.4564      826
   6              rs3132946    A    G     0.003632      826
   6               rs915895    C    T        0.477      826
   6               rs915894    G    T       0.4733      824
   6               rs443198    A    G       0.4976      826
   6              rs3134931    T    C       0.4489      822
   6               rs375244    A    G       0.4745      822
   6              rs9469093    T    C     0.002421      826
   6              rs8192565    T    C       0.1068      824
   6              rs3134930    T    C       0.3269      826
   6               rs391755    G    A       0.2027      824
   6              rs2267644    A    G      0.03269      826
   6               rs397081    C    T       0.1092      824
   6              rs9267845    A    T       0.3741      826
   6              rs3096691    G    A        0.375      824
   6               rs483574    A    G       0.1223      826
   6               rs482759    G    A       0.1223      826
   6              rs9296012    T    C       0.3923      826
   6               rs365053    G    T       0.3838      826
   6              rs9378123    G    A       0.2179      826
   6               rs495089    G    A       0.2978      826
   6              rs1426713    T    C      0.03762      824
   6               rs404890    A    C       0.4086      810
   6              rs2849015    A    G       0.4843      826
   6               rs377763    A    C       0.1598      826
   6              rs9267873    C    T       0.1283      826
   6              rs6936346    T    C       0.4098      820
   6              rs9501398    T    G      0.04116      826
   6              rs9267898    T    C       0.2143      826
   6              rs3130299    G    A       0.3269      826
   6               rs693797    C    T       0.4078      824
   6               rs549182    A    G       0.0799      826
   6              rs9267911    C    T       0.4879      824
   6               rs511027    T    A      0.05085      826
   6               rs416352    T    G       0.4587      824
   6               rs424232    T    C       0.3475      826
   6               rs382259    C    T        0.454      826
   6               rs419132    G    A       0.4588      826
   6               rs412657    T    G        0.316      826
   6              rs9267947    A    G       0.4393      824
   6               rs411326    T    C       0.3426      826
   6             rs13194642    T    C       0.2167      826
   6               rs427037    G    A       0.3886      826
   6               rs454875    A    G       0.1513      826
   6              rs9267954    T    A       0.1959      822
   6               rs454748    G    A       0.3571      826
   6              rs9267956    G    A       0.4092      826
   6               rs563412    G    A       0.3799      816
   6               rs405875    T    C       0.3823      824
   6              rs2894239    T    G       0.4612      824
   6              rs2395110    G    A       0.3814      826
   6              rs6936204    T    C        0.115      826
   6              rs2894240    G    A       0.4625      826
   6              rs3115573    A    G       0.4625      826
   6              rs9296015    A    G       0.2712      826
   6              rs4959089    G    A        0.264      822
   6              rs9357138    T    C       0.2167      826
   6              rs3115572    C    G       0.1949      826
   6              rs3130315    G    A       0.4625      826
   6              rs3130316    T    C       0.1954      824
   6              rs3115570    A    G       0.3617      824
   6             rs28895018    C    T      0.02184      824
   6              rs9268005    C    A       0.1934      822
   6              rs9268055    C    T        0.191      822
   6              rs2395114    G    A       0.4092      826
   6              rs3096681    G    A       0.1913      826
   6             rs17201917    G    A       0.1642      822
   6              rs3132931    G    T       0.1889      826
   6              rs3132933    T    G        0.129      822
   6              rs3115560    A    G       0.1913      826
   6              rs3096673    C    T       0.1913      826
   6              rs3096674    A    G       0.1889      826
   6              rs3132945    G    A       0.1892      814
   6              rs3115557    T    C       0.1889      826
   6              rs3130340    C    T       0.1913      826
   6              rs9268103    A    G      0.02913      824
   6              rs9268125    C    T       0.1889      826
   6              rs9268132    G    A       0.4092      826
   6              rs9268135    G    A       0.1869      824
   6              rs9268137    A    G       0.1889      826
   6              rs7751896    A    G       0.1922      822
   6              rs9268142    C    T       0.1889      826
   6              rs4713518    G    A       0.4092      826
   6               rs926070    G    A       0.1925      826
   6              rs9268148    G    A      0.02913      824
   6             rs17422727    G    C       0.1642      822
   6              rs6935269    C    T       0.1913      826
   6              rs3749966    C    T       0.1917      824
   6              rs4947338    C    A     0.002421      826
   6               rs560505    G    A       0.4027      822
   6              rs4713519    G    T     0.002427      824
   6              rs4713520    G    A     0.002433      822
   6             rs28366174    C    T      0.02663      826
   6              rs6906662    A    G        0.023      826
   6               rs565571    A    G       0.4066      824
   6             rs11964266    G    A     0.002421      826
   6             rs11962040    C    T     0.002421      826
   6               rs537757    T    A       0.4102      824
   6              rs6909427    G    T        0.181      812
   6               rs477005    G    A       0.4056      826
   6              rs3864300    T    G       0.1917      824
   6              rs6457536    G    A       0.1913      826
   6              rs9268192    T    C        0.193      824
   6               rs502626    G    A       0.4092      826
   6              rs9268199    G    A      0.09587      824
   6              rs9268200    T    C       0.1913      826
   6              rs9268202    T    C       0.1889      826
   6              rs9501173    A    G       0.1671      826
   6              rs6939410    G    A       0.1881      824
   6              rs6910071    G    A       0.1019      824
   6              rs6909790    G    A       0.1913      826
   6               rs493136    G    A       0.1286      824
   6              rs6915455    A    G       0.1917      824
   6              rs3749967    C    T       0.1675      824
   6               rs531094    A    T        0.415      824
   6               rs498422    G    T       0.2075      824
   6              rs6920338    C    T      0.02913      824
   6               rs574710    C    T       0.4205      818
   6              rs6935715    G    T      0.02542      826
   6               rs547077    C    T       0.4177      826
   6               rs570963    G    A       0.3747      822
   6               rs485774    G    A       0.4153      826
   6               rs496360    G    A       0.1283      826
   6              rs4348357    T    G       0.1864      826
   6               rs742697    C    T       0.1864      826
   6              rs9501611    C    T      0.02561      820
   6               rs525607    T    C       0.4177      826
   6               rs552339    A    G       0.4173      822
   6               rs533885    G    A       0.4175      824
   6              rs3129905    T    G       0.1864      826
   6               rs524578    A    G       0.4165      826
   6              rs9368713    C    T        0.414      826
   6              rs3132958    A    G      0.03995      826
   6              rs9405090    G    A        0.414      826
   6              rs3129949    A    C       0.1513      826
   6              rs3132959    G    A      0.03995      826
   6              rs1003879    A    G       0.4528      826
   6              rs1003878    A    G       0.1517      824
   6              rs1076712    C    T       0.4621      818
   6              rs1076711    G    T       0.4214      814
   6             rs10807100    A    G        0.414      826
   6              rs6930681    A    G        0.414      826
   6              rs3817982    C    T        0.414      826
   6              rs2273019    T    C       0.4694      818
   6             rs28732193    C    T     0.004843      826
   6              rs2022533    G    T       0.4165      826
   6              rs1033500    A    G        0.415      824
   6              rs1033498    C    T        0.414      826
   6              rs9469099    A    G      0.08959      826
   6              rs2022532    T    C      0.01453      826
   6              rs2143465    C    T        0.414      826
   6              rs3117137    T    C       0.1521      822
   6              rs3132954    G    A       0.4492      826
   6              rs3117134    C    T       0.4634      820
   6              rs3117133    G    C       0.1223      826
   6              rs4959096    A    G       0.4167      816
   6               rs910049    T    C       0.1226      824
   6              rs2076540    C    T       0.4114      824
   6              rs2076538    C    A        0.414      826
   6               rs761187    G    A       0.4104      826
   6              rs3117119    G    A      0.01816      826
   6             rs12662503    C    T      0.07646      824
   6              rs3132963    G    A      0.01699      824
   6              rs2022544    T    C       0.3123      826
   6              rs1265762    C    A       0.4831      826
   6              rs2395148    T    G      0.08981      824
   6              rs1265761    G    A       0.1295      826
   6              rs1265759    C    T       0.4831      826
   6              rs3129907    G    A      0.04116      826
   6              rs6907322    A    G        0.443      824
   6              rs2894249    C    T      0.04116      826
   6              rs2395150    G    A       0.4831      826
   6              rs9268303    A    G       0.4419      826
   6              rs3129911    C    T       0.4831      826
   6              rs9268326    C    T       0.4128      826
   6              rs9268330    G    A        0.443      824
   6              rs6457553    G    A       0.3123      826
   6              rs9268347    A    G       0.4462      818
   6              rs3129922    C    T       0.4804      818
   6              rs9268364    T    C       0.4417      824
   6              rs4713521    T    C     0.002421      826
   6              rs7770048    T    C       0.3123      826
   6              rs2143462    A    G       0.1029      826
   6              rs2073048    A    G       0.3123      826
   6              rs3129931    C    T      0.03846      806
   6              rs2073046    T    C        0.414      826
   6              rs3129937    A    C       0.1029      826
   6              rs9268384    G    A       0.4148      822
   6              rs3129939    G    A       0.1029      826
   6              rs2273017    G    A       0.3947      826
   6              rs3129941    A    G      0.04116      826
   6              rs3129943    G    A         0.32      822
   6              rs2073044    T    C       0.2676      826
   6              rs2050190    G    A       0.3726      824
   6              rs2076535    T    C      0.08111      826
   6              rs2073045    A    G       0.1913      826
   6              rs2050189    C    T       0.2324      826
   6              rs2050188    C    T       0.4068      826
   6              rs9391858    G    A       0.1077      826
   6              rs3129945    A    G       0.3159      820
   6              rs9268425    T    C       0.1828      826
   6              rs9268428    T    G       0.1828      826
   6              rs2894252    A    G       0.1828      826
   6              rs2894253    G    T      0.06553      824
   6              rs2395153    G    C       0.2494      826
   6              rs8180664    T    C        0.182      824
   6              rs9268454    G    A       0.1828      826
   6              rs9268456    A    C       0.1833      824
   6             rs28732201    A    G     0.004843      826
   6              rs6930777    T    C      0.06659      826
   6              rs9268461    A    C       0.1828      826
   6              rs4424066    G    A       0.4274      826
   6              rs3129948    C    A       0.2119      826
   6              rs9268472    A    G       0.4274      826
   6             rs17423649    T    C       0.1423      822
   6              rs9268474    C    T       0.1808      824
   6             rs17202259    G    T       0.1402      820
   6              rs3117099    A    G       0.3692      826
   6              rs3117098    G    A       0.2119      826
   6              rs3817973    T    C       0.4274      826
   6              rs3817969    T    C       0.2446      826
   6              rs2076529    C    T       0.4274      826
   6             rs28366191    G    A      0.02306      824
   6              rs2076528    C    A        0.101      822
   6              rs2076527    C    T       0.1032      824
   6              rs3129954    A    G       0.2119      826
   6              rs3129955    T    C         0.21      824
   6              rs4248166    C    T       0.2506      826
   6              rs2294882    C    T       0.3632      826
   6              rs2294881    C    T       0.3632      826
   6              rs2294878    T    G       0.4431      826
   6              rs3817963    C    T       0.2857      826
   6              rs9391859    G    A      0.01211      826
   6              rs3763304    T    C       0.2609      824
   6              rs3763305    A    G      0.08959      826
   6              rs2076525    C    T       0.1805      820
   6              rs2076524    G    A        0.178      820
   6              rs2076523    C    T       0.4794      826
   6              rs3793127    T    C       0.1598      826
   6             rs28362683    A    G       0.1937      826
   6              rs3806157    G    T       0.3701      816
   6              rs9268493    A    G       0.3511      826
   6              rs9268494    C    A        0.454      826
   6              rs6926737    G    A       0.3426      826
   6              rs3763309    A    C       0.1602      824
   6              rs3763310    A    G      0.07421      822
   6              rs3763311    T    C       0.3329      826
   6              rs3763312    A    G       0.1618      822
   6              rs3763313    C    A       0.2047      816
   6              rs3763315    T    G        0.101      822
   6              rs3763316    T    C       0.1828      826
   6              rs3763317    C    T       0.3644      826
   6              rs9380293    T    C        0.138      826
   6              rs5007265    T    G       0.3414      826
   6              rs5007263    A    G       0.3414      826
   6              rs5007259    T    C       0.3414      826
   6              rs9268516    T    C       0.1983      822
   6              rs9391860    T    C       0.0182      824
   6              rs9405098    A    G        0.138      826
   6              rs6932810    G    A       0.3414      826
   6              rs3129963    G    A       0.1311      824
   6              rs6932542    A    G       0.3414      826
   6              rs9268528    G    A         0.41      822
   6              rs9268530    C    T      0.07403      824
   6              rs3135382    G    T      0.07385      826
   6              rs2001097    T    G      0.07403      824
   6              rs2227138    T    C      0.01937      826
   6              rs9268541    C    T       0.1005      826
   6              rs3135380    C    A      0.07385      826
   6              rs9268542    G    A       0.4104      826
   6              rs3135376    G    A      0.07385      826
   6              rs3135375    A    G      0.07385      826
   6              rs3135374    A    C      0.07385      826
   6              rs3135372    A    C      0.07385      826
   6              rs2187820    T    C      0.07385      826
   6              rs2395162    T    G      0.07385      826
   6              rs2395163    C    T       0.1634      826
   6              rs2395165    C    T      0.02179      826
   6              rs2395166    C    T       0.1961      826
   6              rs2213580    C    T      0.07385      826
   6              rs3135366    C    T      0.07385      826
   6              rs9268557    T    C       0.4395      826
   6              rs3135363    G    A       0.2942      826
   6              rs3135353    T    C      0.01946      822
   6              rs3135352    C    A     0.003641      824
   6              rs3135351    A    C       0.1005      826
   6              rs6457580    T    G      0.07646      824
   6              rs3135344    C    T      0.09201      826
   6              rs2187818    T    G       0.4132      818
   6              rs3129846    G    A       0.3148      826
   6              rs3135342    T    G       0.2324      826
   6              rs3129848    A    G       0.2373      826
   6              rs9268585    G    T       0.4104      826
   6              rs9268589    A    G       0.4879      826
   6              rs9268606    A    G       0.4879      826
   6               rs984778    C    T       0.2748      826
   6              rs9501626    A    C       0.1525      826
   6              rs3129858    A    G       0.2458      826
   6             rs11759143    G    T       0.0534      824
   6              rs3129860    A    G        0.109      826
   6              rs3135338    C    T       0.2744      820
   6              rs7356880    T    C     0.004843      826
   6              rs2027856    A    G       0.1525      826
   6              rs9268615    A    G       0.4879      826
   6               rs983561    G    T       0.2373      826
   6              rs3129867    G    C       0.2663      826
   6              rs3129868    A    C       0.1092      824
   6              rs2395173    A    G       0.2748      826
   6              rs2395174    G    T       0.2373      826
   6              rs3135395    T    G       0.2755      824
   6              rs9268628    C    A       0.2518      826
   6              rs3129871    A    C       0.3305      826
   6                rs14004    A    C       0.4126      824
   6              rs3129876    A    G       0.3148      826
   6              rs9268644    A    C       0.2403      824
   6              rs3129878    C    A       0.4201      826
   6              rs3135393    G    A       0.1541      824
   6              rs3129881    T    C       0.2107      826
   6              rs3129882    G    A       0.4745      824
   6              rs6911777    C    T      0.08171      820
   6              rs3129883    T    C        0.138      826
   6              rs3129886    T    C        0.138      826
   6              rs3129887    A    G       0.1271      826
   6              rs9268658    G    A       0.4262      826
   6              rs3135391    A    G     0.003632      826
   6                 rs8084    A    C       0.3426      826
   6              rs2239806    T    C       0.2051      824
   6              rs2239805    G    T       0.1271      826
   6              rs2239804    T    C       0.4262      826
   6             rs11544315    T    C     0.004843      826
   6                 rs7192    T    G       0.3378      826
   6              rs3129888    G    A       0.0379      818
   6              rs2239803    C    T       0.4092      826
   6              rs2239802    C    G       0.1332      826
   6                 rs7195    A    G       0.3378      826
   6                 rs7197    T    C      0.02906      826
   6              rs3135388    A    G     0.003632      826
   6              rs2213586    A    G       0.3378      826
   6              rs2213585    G    A       0.3378      826
   6              rs2395182    G    T       0.1332      826
   6              rs2227139    G    A       0.3378      826
   6              rs3129889    G    A     0.003632      826
   6              rs3763326    C    T       0.1069      814
   6              rs3129890    C    T        0.339      820
   6             rs28895103    A    G      0.08838      826
   6             rs28895187    A    G      0.08838      826
   6              rs7763262    T    C       0.2966      826
   6             rs28732227    T    C      0.02179      826
   6              rs9268831    C    T       0.4806      826
   6              rs9268832    T    C       0.3741      826
   6              rs6903608    C    T       0.3257      826
   6              rs9268853    C    T        0.345      826
   6              rs9268862    C    A       0.2543      822
   6              rs7766854    T    C       0.2579      818
   6              rs7767493    T    C       0.2536      824
   6              rs9268877    A    G       0.3978      822
   6              rs9268880    T    G        0.316      826
   6              rs9268926    G    A       0.1562      826
   6              rs2395185    T    G        0.345      826
   6              rs9268977    C    T       0.2554      826
   6              rs9268979    T    C       0.3995      826
   6              rs9269043    C    T       0.2554      826
   6              rs9405108    T    C       0.3459      824
   6              rs2157338    T    C       0.2536      824
   6              rs2187823    A    G       0.2554      826
   6              rs9286790    A    G        0.345      826
   6              rs7748472    G    A       0.1247      826
   6              rs7749057    G    A      0.07282      824
   6              rs1964995    C    T       0.4258      822
   6   AA_DRB1_237_32654850    x    S      0.02063      824
   6   AA_DRB1_236_32654853    x    L      0.02063      824
   6   AA_DRB1_235_32654856    x    F     0.009709      824
   6   AA_DRB1_234_32654859    x    G     0.009709      824
   6 AA_DRB1_233_32656004_R    P    A       0.3459      824
   6 AA_DRB1_233_32656004_T    A    P       0.3556      824
   6 AA_DRB1_233_32656004_x    P    A     0.009709      824
   6   AA_DRB1_232_32656007    x    P     0.009709      824
   6 AA_DRB1_231_32656010_Q    A    P       0.0267      824
   6 AA_DRB1_231_32656010_P    P    A      0.01699      824
   6 AA_DRB1_231_32656010_x    P    A     0.009709      824
   6   AA_DRB1_230_32656013    x    L     0.009709      824
   6   AA_DRB1_229_32656016    x    G     0.009709      824
   6   AA_DRB1_228_32656019    x    S     0.009709      824
   6   AA_DRB1_227_32656022    x    H     0.009709      824
   6   AA_DRB1_226_32656025    x    G     0.009709      824
   6              rs3830135    A    G      0.06659      826
   6   AA_DRB1_225_32656503    x    K     0.009709      824
   6   AA_DRB1_224_32656506    x    Q     0.009709      824
   6   AA_DRB1_223_32656509    x    N     0.009709      824
   6   AA_DRB1_222_32656512    x    R     0.009709      824
   6   AA_DRB1_221_32656515    x    F     0.009709      824
   6   AA_DRB1_220_32656518    x    Y     0.009709      824
   6   AA_DRB1_219_32656521    x    I     0.009709      824
   6   AA_DRB1_218_32656524    x    F     0.009709      824
   6   AA_DRB1_217_32656527    x    L     0.009709      824
   6   AA_DRB1_216_32656530    x    G     0.009709      824
   6   AA_DRB1_215_32656533    x    A     0.009709      824
   6   AA_DRB1_214_32656536    x    G     0.009709      824
   6   AA_DRB1_213_32656539    x    L     0.009709      824
   6   AA_DRB1_212_32656542    x    F     0.009709      824
   6   AA_DRB1_211_32656545    x    L     0.009709      824
   6   AA_DRB1_210_32656548    x    L     0.009709      824
   6   AA_DRB1_209_32656551    x    G     0.009709      824
   6   AA_DRB1_208_32656554    x    L     0.009709      824
   6   AA_DRB1_207_32656557    x    V     0.009709      824
   6   AA_DRB1_206_32656560    x    F     0.009709      824
   6   AA_DRB1_205_32656563    x    G     0.009709      824
   6   AA_DRB1_204_32656566    x    G     0.009709      824
   6   AA_DRB1_203_32656569    x    V     0.009709      824
   6   AA_DRB1_202_32656572    x    G     0.009709      824
   6   AA_DRB1_201_32656575    x    S     0.009709      824
   6   AA_DRB1_200_32656578    x    L     0.009709      824
   6   AA_DRB1_199_32656581    x    M     0.009709      824
   6   AA_DRB1_198_32656584    x    K     0.009709      824
   6   AA_DRB1_197_32656587    x    S     0.009709      824
   6   AA_DRB1_196_32656590    x    Q     0.009709      824
   6   AA_DRB1_195_32656593    x    A     0.009709      824
   6   AA_DRB1_194_32656596    x    S     0.009709      824
   6   AA_DRB1_193_32656599    x    E     0.009709      824
   6   AA_DRB1_192_32656602    x    S     0.009709      824
   6   AA_DRB1_191_32656605    x    R     0.009709      824
   6   AA_DRB1_190_32656608    x    A     0.009709      824
   6 AA_DRB1_189_32656611_R    A    P       0.1104      824
   6 AA_DRB1_189_32656611_S    P    A       0.1007      824
   6 AA_DRB1_189_32656611_x    P    A     0.009709      824
   6   AA_DRB1_188_32657314    x    W     0.009709      824
   6   AA_DRB1_187_32657317    x    E     0.003641      824
   6   AA_DRB1_186_32657320    x    V     0.003641      824
   6   AA_DRB1_185_32657323    x    T     0.003641      824
   6   AA_DRB1_184_32657326    x    L     0.003641      824
   6   AA_DRB1_183_32657329    x    P     0.003641      824
   6   AA_DRB1_182_32657332    x    S     0.003641      824
   6 AA_DRB1_181_32657335_T    A    P       0.1772      824
   6 AA_DRB1_181_32657335_M    P    A       0.1735      824
   6 AA_DRB1_181_32657335_x    P    A     0.003641      824
   6 AA_DRB1_180_32657338_V    A    P       0.1917      824
   6 AA_DRB1_180_32657338_L    P    A       0.1881      824
   6 AA_DRB1_180_32657338_x    P    A     0.003641      824
   6   AA_DRB1_179_32657341    x    S     0.003641      824
   6   AA_DRB1_178_32657344    x    P     0.003641      824
   6   AA_DRB1_177_32657347    x    H     0.003641      824
   6   AA_DRB1_176_32657350    x    E     0.003641      824
   6   AA_DRB1_175_32657353    x    V     0.003641      824
   6   AA_DRB1_174_32657356    x    Q     0.003641      824
   6   AA_DRB1_173_32657359    x    C     0.003641      824
   6   AA_DRB1_172_32657362    x    T     0.003641      824
   6   AA_DRB1_171_32657365    x    Y     0.003641      824
   6   AA_DRB1_170_32657368    x    V     0.003641      824
   6   AA_DRB1_169_32657371    x    E     0.003641      824
   6   AA_DRB1_168_32657374    x    G     0.003641      824
   6   AA_DRB1_167_32657377    x    S     0.003641      824
   6 AA_DRB1_166_32657380_R    A    P      0.02063      824
   6 AA_DRB1_166_32657380_Q    P    A      0.01699      824
   6 AA_DRB1_166_32657380_x    P    A     0.003641      824
   6   AA_DRB1_165_32657383    x    P     0.003641      824
   6   AA_DRB1_164_32657386    x    V     0.003641      824
   6   AA_DRB1_163_32657389    x    T     0.003641      824
   6   AA_DRB1_162_32657392    x    E     0.003641      824
   6   AA_DRB1_161_32657395    x    L     0.003641      824
   6   AA_DRB1_160_32657398    x    M     0.003641      824
   6   AA_DRB1_159_32657401    x    V     0.003641      824
   6   AA_DRB1_158_32657404    x    L     0.003641      824
   6   AA_DRB1_157_32657407    x    T     0.003641      824
   6   AA_DRB1_156_32657410    x    Q     0.003641      824
   6   AA_DRB1_155_32657413    x    F     0.003641      824
   6   AA_DRB1_154_32657416    x    T     0.003641      824
   6   AA_DRB1_153_32657419    x    W     0.003641      824
   6   AA_DRB1_152_32657422    x    D     0.003641      824
   6   AA_DRB1_151_32657425    x    G     0.003641      824
   6   AA_DRB1_150_32657428    x    N     0.003641      824
   6 AA_DRB1_149_32657431_H    P    A       0.4527      824
   6 AA_DRB1_149_32657431_Q    A    P       0.4563      824
   6 AA_DRB1_149_32657431_x    P    A     0.003641      824
   6   AA_DRB1_148_32657434    x    I     0.003641      824
   6   AA_DRB1_147_32657437    x    L     0.003641      824
   6   AA_DRB1_146_32657440    x    G     0.003641      824
   6   AA_DRB1_145_32657443    x    T     0.003641      824
   6   AA_DRB1_144_32657446    x    S     0.003641      824
   6   AA_DRB1_143_32657449    x    V     0.003641      824
   6 AA_DRB1_142_32657452_V    A    P       0.1201      824
   6 AA_DRB1_142_32657452_M    P    A       0.1165      824
   6 AA_DRB1_142_32657452_x    P    A     0.003641      824
   6   AA_DRB1_141_32657455    x    G     0.003641      824
   6 AA_DRB1_140_32657458_T    A    P       0.3422      824
   6 AA_DRB1_140_32657458_A    P    A       0.3386      824
   6 AA_DRB1_140_32657458_x    P    A     0.003641      824
   6   AA_DRB1_139_32657461    x    K     0.003641      824
   6   AA_DRB1_138_32657464    x    E     0.003641      824
   6   AA_DRB1_137_32657467    x    E     0.003641      824
   6   AA_DRB1_136_32657470    x    Q     0.003641      824
   6   AA_DRB1_135_32657473    x    G     0.003641      824
   6   AA_DRB1_134_32657476    x    N     0.003641      824
   6 AA_DRB1_133_32657479_R    A    P       0.1201      824
   6 AA_DRB1_133_32657479_L    P    A       0.1165      824
   6 AA_DRB1_133_32657479_x    P    A     0.003641      824
   6   AA_DRB1_132_32657482    x    F     0.003641      824
   6   AA_DRB1_131_32657485    x    W     0.003641      824
   6   AA_DRB1_130_32657488    x    R     0.003641      824
   6   AA_DRB1_129_32657491    x    V     0.003641      824
   6   AA_DRB1_128_32657494    x    E     0.003641      824
   6   AA_DRB1_127_32657497    x    I     0.003641      824
   6   AA_DRB1_126_32657500    x    S     0.003641      824
   6   AA_DRB1_125_32657503    x    G     0.003641      824
   6   AA_DRB1_124_32657506    x    P     0.003641      824
   6   AA_DRB1_123_32657509    x    Y     0.003641      824
   6   AA_DRB1_122_32657512    x    F     0.003641      824
   6   AA_DRB1_121_32657515    x    G     0.003641      824
   6 AA_DRB1_120_32657518_S    A    P       0.2087      824
   6 AA_DRB1_120_32657518_N    P    A       0.2051      824
   6 AA_DRB1_120_32657518_x    P    A     0.003641      824
   6   AA_DRB1_119_32657521    x    V     0.003641      824
   6   AA_DRB1_118_32657524    x    S     0.003641      824
   6   AA_DRB1_117_32657527    x    C     0.003641      824
   6   AA_DRB1_116_32657530    x    V     0.003641      824
   6   AA_DRB1_115_32657533    x    L     0.003641      824
   6   AA_DRB1_114_32657536    x    L     0.003641      824
   6   AA_DRB1_113_32657539    x    N     0.003641      824
   6 AA_DRB1_112_32657542_H    A    P      0.03762      824
   6 AA_DRB1_112_32657542_x    P    A     0.003641      824
   6 AA_DRB1_112_32657542_Y    P    A      0.03398      824
   6   AA_DRB1_111_32657545    x    H     0.003641      824
   6   AA_DRB1_110_32657548    x    Q     0.003641      824
   6   AA_DRB1_109_32657551    x    L     0.003641      824
   6   AA_DRB1_108_32657554    x    P     0.003641      824
   6   AA_DRB1_107_32657557    x    Q     0.003641      824
   6   AA_DRB1_106_32657560    x    T     0.003641      824
   6   AA_DRB1_105_32657563    x    K     0.003641      824
   6 AA_DRB1_104_32657566_S    A    P       0.3483      824
   6 AA_DRB1_104_32657566_A    P    A       0.3447      824
   6 AA_DRB1_104_32657566_x    P    A     0.003641      824
   6   AA_DRB1_103_32657569    x    P     0.003641      824
   6   AA_DRB1_102_32657572    x    Y     0.003641      824
   6   AA_DRB1_101_32657575    x    V     0.003641      824
   6   AA_DRB1_100_32657578    x    T     0.003641      824
   6    AA_DRB1_99_32657581    x    V     0.003641      824
   6  AA_DRB1_98_32657584_K    A    P       0.3483      824
   6  AA_DRB1_98_32657584_E    P    A       0.3447      824
   6  AA_DRB1_98_32657584_x    P    A     0.003641      824
   6    AA_DRB1_97_32657587    x    P     0.003641      824
   6  AA_DRB1_96_32657590_H    A    P       0.3908      824
   6  AA_DRB1_96_32657590_Q    P    A       0.1335      824
   6  AA_DRB1_96_32657590_Y    P    A       0.1881      824
   6  AA_DRB1_96_32657590_E    P    A      0.06553      824
   6  AA_DRB1_96_32657590_x    P    A     0.003641      824
   6    AA_DRB1_95_32657593    x    V     0.003641      824
   6    AA_DRB1_86_32659890    V    G       0.3738      824
   6    AA_DRB1_85_32659893    A    V      0.07888      824
   6    AA_DRB1_81_32659905    Y    H     0.001214      824
   6    AA_DRB1_78_32659914    V    Y       0.1566      824
   6    AA_DRB1_77_32659917    N    T      0.02306      824
   6  AA_DRB1_74_32659926_A    A    P       0.4369      824
   6  AA_DRB1_74_32659926_E    P    A       0.2306      824
   6  AA_DRB1_74_32659926_R    P    A      0.02306      824
   6  AA_DRB1_74_32659926_L    P    A       0.1117      824
   6  AA_DRB1_74_32659926_Q    P    A       0.0716      824
   6    AA_DRB1_73_32659929    G    A      0.09466      824
   6  AA_DRB1_71_32659935_E    P    A       0.1177      824
   6  AA_DRB1_71_32659935_A    P    A       0.1068      824
   6  AA_DRB1_71_32659935_R    A    P       0.2488      824
   6  AA_DRB1_71_32659935_K    P    A      0.02427      824
   6  AA_DRB1_70_32659938_D    P    A       0.4417      824
   6  AA_DRB1_70_32659938_Q    P    A       0.3908      824
   6  AA_DRB1_70_32659938_R    P    A       0.1675      824
   6  AA_DRB1_67_32659947_I    P    A       0.4223      824
   6  AA_DRB1_67_32659947_L    P    A       0.3859      824
   6  AA_DRB1_67_32659947_F    P    A       0.1917      824
   6  AA_DRB1_60_32659968_Y    A    P       0.2718      824
   6  AA_DRB1_60_32659968_S    P    A       0.2354      824
   6  AA_DRB1_60_32659968_H    P    A      0.03641      824
   6    AA_DRB1_58_32659974    E    A      0.05097      824
   6  AA_DRB1_57_32659977_D    A    P       0.4466      824
   6  AA_DRB1_57_32659977_V    P    A       0.2354      824
   6  AA_DRB1_57_32659977_S    P    A       0.1748      824
   6  AA_DRB1_57_32659977_A    P    A      0.03641      824
   6    AA_DRB1_47_32660007    F    Y       0.3786      824
   6    AA_DRB1_40_32660028    Y    F      0.01699      824
   6  AA_DRB1_38_32660034_V    A    P      0.09587      824
   6  AA_DRB1_38_32660034_L    P    A      0.07888      824
   6  AA_DRB1_38_32660034_A    P    A      0.01699      824
   6  AA_DRB1_37_32660037_N    P    A       0.2427      824
   6  AA_DRB1_37_32660037_S    P    A       0.2257      824
   6  AA_DRB1_37_32660037_L    P    A      0.07888      824
   6  AA_DRB1_37_32660037_Y    P    A       0.3155      824
   6  AA_DRB1_37_32660037_F    P    A       0.1371      824
   6            HLA_DRB1_01    P    A      0.06659      826
   6          HLA_DRB1_0101    P    A      0.06538      826
   6          HLA_DRB1_0160    P    A     0.001211      826
   6            HLA_DRB1_03    P    A        0.023      826
   6          HLA_DRB1_0301    P    A        0.023      826
   6            HLA_DRB1_04    P    A       0.1889      826
   6          HLA_DRB1_0401    P    A     0.001211      826
   6          HLA_DRB1_0403    P    A      0.03148      826
   6          HLA_DRB1_0404    P    A     0.007264      826
   6          HLA_DRB1_0405    P    A      0.08596      826
   6          HLA_DRB1_0406    P    A      0.04237      826
   6          HLA_DRB1_0407    P    A     0.004843      826
   6          HLA_DRB1_0408    P    A     0.003632      826
   6          HLA_DRB1_0410    P    A       0.0109      826
   6          HLA_DRB1_0451    P    A     0.001211      826
   6            HLA_DRB1_07    P    A      0.07143      826
   6          HLA_DRB1_0701    P    A      0.07143      826
   6            HLA_DRB1_08    P    A       0.1005      826
   6          HLA_DRB1_0802    P    A        0.023      826
   6          HLA_DRB1_0803    P    A      0.07748      826
   6            HLA_DRB1_09    P    A      0.08475      826
   6          HLA_DRB1_0901    P    A      0.08475      826
   6            HLA_DRB1_10    P    A      0.01695      826
   6          HLA_DRB1_1001    P    A      0.01695      826
   6            HLA_DRB1_11    P    A      0.05085      826
   6          HLA_DRB1_1101    P    A      0.04722      826
   6          HLA_DRB1_1104    P    A     0.003632      826
   6            HLA_DRB1_12    P    A       0.0799      826
   6          HLA_DRB1_1201    P    A      0.04964      826
   6          HLA_DRB1_1202    P    A      0.03027      826
   6            HLA_DRB1_13    P    A       0.1174      826
   6          HLA_DRB1_1301    P    A      0.02058      826
   6          HLA_DRB1_1302    P    A      0.09564      826
   6          HLA_DRB1_1367    P    A     0.001211      826
   6            HLA_DRB1_14    P    A      0.08232      826
   6          HLA_DRB1_1401    P    A       0.0339      826
   6          HLA_DRB1_1403    P    A       0.0109      826
   6          HLA_DRB1_1405    P    A      0.02906      826
   6          HLA_DRB1_1406    P    A     0.006053      826
   6          HLA_DRB1_1407    P    A     0.002421      826
   6            HLA_DRB1_15    P    A       0.1065      826
   6          HLA_DRB1_1501    P    A      0.08475      826
   6          HLA_DRB1_1502    P    A      0.02179      826
   6            HLA_DRB1_16    P    A       0.0109      826
   6          HLA_DRB1_1601    P    A     0.001211      826
   6          HLA_DRB1_1602    P    A     0.008475      826
   6          HLA_DRB1_1609    P    A     0.001211      826
   6    AA_DRB1_33_32660049    H    N       0.1893      824
   6    AA_DRB1_32_32660052    H    Y       0.3192      824
   6  AA_DRB1_31_32660055_F    A    P       0.1675      824
   6  AA_DRB1_31_32660055_I    P    A       0.1505      824
   6  AA_DRB1_31_32660055_V    P    A      0.01699      824
   6  AA_DRB1_30_32660058_Y    A    P        0.318      824
   6  AA_DRB1_30_32660058_H    P    A      0.07888      824
   6  AA_DRB1_30_32660058_G    P    A      0.08495      824
   6  AA_DRB1_30_32660058_C    P    A      0.06553      824
   6  AA_DRB1_30_32660058_R    P    A      0.01699      824
   6  AA_DRB1_30_32660058_L    P    A       0.0716      824
   6  AA_DRB1_28_32660064_D    A    P        0.335      824
   6  AA_DRB1_28_32660064_E    P    A         0.25      824
   6  AA_DRB1_28_32660064_H    P    A      0.08495      824
   6  AA_DRB1_26_32660070_F    A    P       0.2694      824
   6  AA_DRB1_26_32660070_L    P    A       0.1614      824
   6  AA_DRB1_26_32660070_Y    P    A        0.108      824
   6    AA_DRB1_25_32660073    Q    R       0.0716      824
   6  AA_DRB1_16_32660100_H    A    P       0.2087      824
   6  AA_DRB1_16_32660100_Y    P    A       0.1796      824
   6  AA_DRB1_16_32660100_Q    P    A      0.02913      824
   6    AA_DRB1_14_32660106    K    E       0.0716      824
   6  AA_DRB1_13_32660109_S    P    A       0.2743      824
   6  AA_DRB1_13_32660109_R    P    A       0.1177      824
   6  AA_DRB1_13_32660109_G    P    A       0.1796      824
   6  AA_DRB1_13_32660109_H    P    A       0.1893      824
   6  AA_DRB1_13_32660109_F    P    A       0.1675      824
   6  AA_DRB1_13_32660109_Y    P    A       0.0716      824
   6    AA_DRB1_12_32660112    T    K       0.4527      824
   6  AA_DRB1_11_32660115_S    P    A       0.4527      824
   6  AA_DRB1_11_32660115_P    P    A       0.1177      824
   6  AA_DRB1_11_32660115_V    P    A       0.2063      824
   6  AA_DRB1_11_32660115_D    P    A      0.08495      824
   6  AA_DRB1_11_32660115_L    P    A      0.06675      824
   6  AA_DRB1_11_32660115_G    P    A       0.0716      824
   6  AA_DRB1_10_32660118_Y    P    A       0.4527      824
   6  AA_DRB1_10_32660118_Q    A    P       0.4709      824
   6  AA_DRB1_10_32660118_E    P    A      0.01699      824
   6  AA_DRB1_10_32660118_L    P    A     0.001214      824
   6   AA_DRB1_9_32660121_E    A    P       0.3398      824
   6   AA_DRB1_9_32660121_W    P    A       0.2549      824
   6   AA_DRB1_9_32660121_K    P    A      0.08495      824
   6     AA_DRB1_5_32660133    x    P     0.009709      824
   6   AA_DRB1_4_32665400_R    A    P       0.1663      824
   6   AA_DRB1_4_32665400_Q    P    A       0.1566      824
   6   AA_DRB1_4_32665400_x    P    A     0.009709      824
   6     AA_DRB1_3_32665403    x    T     0.009709      824
   6     AA_DRB1_2_32665406    x    D     0.009709      824
   6     AA_DRB1_1_32665409    x    G     0.009709      824
   6  AA_DRB1_-1_32665412_A    A    P       0.1165      824
   6  AA_DRB1_-1_32665412_S    P    A       0.1068      824
   6  AA_DRB1_-1_32665412_x    P    A     0.009709      824
   6    AA_DRB1_-2_32665415    x    L     0.009709      824
   6    AA_DRB1_-3_32665418    x    A     0.009709      824
   6    AA_DRB1_-4_32665421    x    L     0.009709      824
   6    AA_DRB1_-5_32665424    x    P     0.009709      824
   6    AA_DRB1_-6_32665427    x    S     0.009709      824
   6    AA_DRB1_-7_32665430    x    S     0.009709      824
   6    AA_DRB1_-8_32665433    x    L     0.009709      824
   6    AA_DRB1_-9_32665436    x    V     0.009709      824
   6   AA_DRB1_-10_32665439    x    M     0.009709      824
   6   AA_DRB1_-11_32665442    x    L     0.009709      824
   6   AA_DRB1_-12_32665445    x    T     0.009709      824
   6   AA_DRB1_-13_32665448    x    V     0.009709      824
   6   AA_DRB1_-14_32665451    x    T     0.009709      824
   6   AA_DRB1_-15_32665454    x    L     0.009709      824
   6 AA_DRB1_-16_32665457_V    P    A       0.4636      824
   6 AA_DRB1_-16_32665457_A    A    P       0.4733      824
   6 AA_DRB1_-16_32665457_x    P    A     0.009709      824
   6 AA_DRB1_-17_32665460_A    A    P       0.1917      824
   6 AA_DRB1_-17_32665460_T    P    A        0.182      824
   6 AA_DRB1_-17_32665460_x    P    A     0.009709      824
   6   AA_DRB1_-18_32665463    x    M     0.009709      824
   6   AA_DRB1_-19_32665466    x    C     0.009709      824
   6   AA_DRB1_-20_32665469    x    S     0.009709      824
   6   AA_DRB1_-21_32665472    x    G     0.009709      824
   6   AA_DRB1_-22_32665475    x    G     0.009709      824
   6   AA_DRB1_-23_32665478    x    P     0.009709      824
   6 AA_DRB1_-24_32665481_L    A    P       0.1978      824
   6 AA_DRB1_-24_32665481_F    P    A       0.1881      824
   6 AA_DRB1_-24_32665481_x    P    A     0.009709      824
   6 AA_DRB1_-25_32665484_R    P    A       0.4636      824
   6 AA_DRB1_-25_32665484_K    A    P       0.4733      824
   6 AA_DRB1_-25_32665484_x    P    A     0.009709      824
   6   AA_DRB1_-26_32665487    x    L     0.009709      824
   6   AA_DRB1_-27_32665490    x    C     0.009709      824
   6   AA_DRB1_-28_32665493    x    V     0.009709      824
   6   AA_DRB1_-29_32665496    x    M     0.009709      824
   6              rs9270665    T    G       0.1416      812
   6             rs28605404    G    A      0.06659      826
   6               rs477515    A    G       0.2591      826
   6              rs2516049    C    T       0.2591      826
   6              rs2858870    C    T      0.06495      816
   6               rs602457    C    T      0.08838      826
   6              rs9270986    A    C       0.1174      826
   6              rs9271055    G    T       0.1174      826
   6              rs9271100    T    C        0.184      826
   6               rs660895    G    A       0.2567      826
   6              rs9271170    T    C       0.1849      822
   6               rs532098    G    A       0.4867      826
   6             rs35759989    C    T       0.1626      818
   6              rs4530903    T    C      0.06675      824
   6               rs642093    A    G       0.2233      824
   6             rs13204672    G    A      0.07022      826
   6              rs9271348    G    A       0.1792      826
   6              rs3135005    A    G       0.1061      820
   6              rs9271366    G    A       0.1095      822
   6              rs9271488    T    G       0.3777      826
   6             rs17533090    T    G        0.146      822
   6              rs2097431    A    G       0.3192      824
   6              rs3129763    A    G       0.1174      826
   6              rs9271588    T    C        0.477      826
   6             rs35399661    C    T        0.143      818
   6             rs28421666    G    A      0.05448      826
   6              rs9271775    C    T        0.161      820
   6              rs9272105    G    A       0.4939      816
   6              rs9272143    C    T       0.4504      826
   6              rs9272219    T    G       0.1731      826
   6              rs3104369    T    C       0.1925      826
   6              rs2187668    T    C      0.04843      826
   6              rs9273012    G    A       0.1731      826
   6             rs17843604    T    C       0.4976      824
   6              rs9273327    C    A      0.02306      824
   6              rs9273349    T    C       0.4492      826
   6              rs9273363    A    C       0.3402      826
   6              rs6906021    C    T       0.3475      826
   6              rs1063355    T    G       0.4502      824
   6              rs9273448    A    G       0.2022      826
   6   AA_DQB1_229_32735995    x    H     0.002445      818
   6   AA_DQB1_228_32735998    x    L     0.002445      818
   6   AA_DQB1_227_32736001    x    L     0.002445      818
   6   AA_DQB1_226_32736004    x    G     0.002445      818
   6              rs2854275    A    C        0.023      826
   6   AA_DQB1_225_32737104    x    K     0.002445      818
   6 AA_DQB1_224_32737107_Q    A    P       0.1626      818
   6 AA_DQB1_224_32737107_R    P    A       0.1601      818
   6 AA_DQB1_224_32737107_x    P    A     0.002445      818
   6   AA_DQB1_223_32737110    x    S     0.002445      818
   6   AA_DQB1_222_32737113    x    R     0.002445      818
   6 AA_DQB1_221_32737116_Q    P    A       0.4474      818
   6 AA_DQB1_221_32737116_H    A    P       0.4499      818
   6 AA_DQB1_221_32737116_x    P    A     0.002445      818
   6 AA_DQB1_220_32737119_R    P    A       0.4474      818
   6 AA_DQB1_220_32737119_H    A    P       0.4499      818
   6 AA_DQB1_220_32737119_x    P    A     0.002445      818
   6   AA_DQB1_219_32737122    x    I     0.002445      818
   6   AA_DQB1_218_32737125    x    I     0.002445      818
   6   AA_DQB1_217_32737128    x    L     0.002445      818
   6   AA_DQB1_216_32737131    x    G     0.002445      818
   6   AA_DQB1_215_32737134    x    L     0.002445      818
   6   AA_DQB1_214_32737137    x    G     0.002445      818
   6   AA_DQB1_213_32737140    x    L     0.002445      818
   6   AA_DQB1_212_32737143    x    F     0.002445      818
   6   AA_DQB1_211_32737146    x    I     0.002445      818
   6   AA_DQB1_210_32737149    x    L     0.002445      818
   6   AA_DQB1_209_32737152    x    G     0.002445      818
   6   AA_DQB1_208_32737155    x    L     0.002445      818
   6   AA_DQB1_207_32737158    x    V     0.002445      818
   6   AA_DQB1_206_32737161    x    F     0.002445      818
   6   AA_DQB1_205_32737164    x    G     0.002445      818
   6   AA_DQB1_204_32737167    x    G     0.002445      818
   6 AA_DQB1_203_32737170_V    P    A       0.3643      818
   6 AA_DQB1_203_32737170_I    A    P       0.3667      818
   6 AA_DQB1_203_32737170_x    P    A     0.002445      818
   6   AA_DQB1_202_32737173    x    G     0.002445      818
   6   AA_DQB1_201_32737176    x    S     0.002445      818
   6   AA_DQB1_200_32737179    x    L     0.002445      818
   6   AA_DQB1_199_32737182    x    M     0.002445      818
   6   AA_DQB1_198_32737185    x    K     0.002445      818
   6 AA_DQB1_197_32737188_S    A    P      0.08557      818
   6 AA_DQB1_197_32737188_N    P    A      0.08313      818
   6 AA_DQB1_197_32737188_x    P    A     0.002445      818
   6   AA_DQB1_196_32737191    x    Q     0.002445      818
   6   AA_DQB1_195_32737194    x    A     0.002445      818
   6   AA_DQB1_194_32737197    x    S     0.002445      818
   6   AA_DQB1_193_32737200    x    E     0.002445      818
   6   AA_DQB1_192_32737203    x    S     0.002445      818
   6   AA_DQB1_191_32737206    x    Q     0.002445      818
   6   AA_DQB1_190_32737209    x    A     0.002445      818
   6   AA_DQB1_189_32737212    x    R     0.002445      818
   6   AA_DQB1_188_32737724    x    W     0.001222      818
   6   AA_DQB1_187_32737727    x    E     0.001222      818
   6   AA_DQB1_186_32737730    x    V     0.001222      818
   6 AA_DQB1_185_32737733_T    A    P       0.3325      818
   6 AA_DQB1_185_32737733_I    P    A       0.3313      818
   6 AA_DQB1_185_32737733_x    P    A     0.001222      818
   6   AA_DQB1_184_32737736    x    I     0.001222      818
   6   AA_DQB1_183_32737739    x    P     0.001222      818
   6 AA_DQB1_182_32737742_S    A    P       0.4621      818
   6 AA_DQB1_182_32737742_N    P    A       0.4609      818
   6 AA_DQB1_182_32737742_x    P    A     0.001222      818
   6   AA_DQB1_181_32737745    x    Q     0.001222      818
   6   AA_DQB1_180_32737748    x    L     0.001222      818
   6   AA_DQB1_179_32737751    x    S     0.001222      818
   6   AA_DQB1_167_32737787    H    R       0.2139      818
   6   AA_DQB1_147_32737847    F    L     0.001222      818
   6   AA_DQB1_140_32737868    T    A       0.4633      818
   6   AA_DQB1_135_32737883    G    D      0.06479      818
   6   AA_DQB1_130_32737898    Q    R      0.09902      818
   6   AA_DQB1_126_32737910    H    Q      0.03056      818
   6 AA_DQB1_125_32737913_G    P    A       0.2873      818
   6 AA_DQB1_125_32737913_A    A    P       0.4474      818
   6 AA_DQB1_125_32737913_S    P    A       0.1601      818
   6   AA_DQB1_116_32737940    I    V       0.1601      818
   6            HLA_DQB1_02    P    A      0.08838      826
   6          HLA_DQB1_0201    P    A      0.02421      826
   6          HLA_DQB1_0202    P    A      0.06416      826
   6            HLA_DQB1_03    P    A       0.3475      826
   6          HLA_DQB1_0301    P    A       0.1295      826
   6          HLA_DQB1_0302    P    A       0.1029      826
   6          HLA_DQB1_0303    P    A       0.1126      826
   6          HLA_DQB1_0329    P    A     0.001211      826
   6          HLA_DQB1_0333    P    A     0.001211      826
   6            HLA_DQB1_04    P    A        0.115      826
   6          HLA_DQB1_0401    P    A      0.08596      826
   6          HLA_DQB1_0402    P    A      0.02906      826
   6            HLA_DQB1_05    P    A       0.1634      826
   6          HLA_DQB1_0501    P    A      0.08596      826
   6          HLA_DQB1_0502    P    A      0.03027      826
   6          HLA_DQB1_0503    P    A      0.04237      826
   6          HLA_DQB1_0554    P    A     0.004843      826
   6            HLA_DQB1_06    P    A       0.2857      826
   6          HLA_DQB1_0601    P    A      0.08354      826
   6          HLA_DQB1_0602    P    A      0.08354      826
   6          HLA_DQB1_0603    P    A      0.02058      826
   6          HLA_DQB1_0604    P    A      0.05206      826
   6          HLA_DQB1_0609    P    A        0.046      826
   6    AA_DQB1_90_32740567    I    T       0.4474      818
   6    AA_DQB1_89_32740570    G    T       0.4474      818
   6  AA_DQB1_87_32740576_F    P    A       0.1883      818
   6  AA_DQB1_87_32740576_Y    P    A       0.2592      818
   6  AA_DQB1_87_32740576_L    A    P       0.4474      818
   6  AA_DQB1_86_32740579_A    P    A       0.3484      818
   6  AA_DQB1_86_32740579_G    P    A      0.09902      818
   6  AA_DQB1_86_32740579_E    A    P       0.4474      818
   6    AA_DQB1_85_32740582    V    L       0.4474      818
   6    AA_DQB1_84_32740585    E    Q       0.4474      818
   6    AA_DQB1_77_32740606    R    T       0.2494      818
   6    AA_DQB1_75_32740612    V    L       0.3631      818
   6  AA_DQB1_74_32740615_E    A    P       0.3631      818
   6  AA_DQB1_74_32740615_S    P    A       0.2738      818
   6  AA_DQB1_74_32740615_A    P    A      0.08924      818
   6  AA_DQB1_71_32740624_T    A    P       0.3631      818
   6  AA_DQB1_71_32740624_D    P    A       0.1137      818
   6  AA_DQB1_71_32740624_K    P    A      0.08924      818
   6  AA_DQB1_71_32740624_A    P    A       0.1601      818
   6  AA_DQB1_70_32740627_G    P    A       0.2653      818
   6  AA_DQB1_70_32740627_R    A    P        0.379      818
   6  AA_DQB1_70_32740627_E    P    A       0.1137      818
   6    AA_DQB1_67_32740636    I    V       0.2861      818
   6    AA_DQB1_66_32740639    D    E       0.2861      818
   6  AA_DQB1_57_32740666_D    A    P       0.4095      818
   6  AA_DQB1_57_32740666_V    P    A       0.1858      818
   6  AA_DQB1_57_32740666_A    P    A       0.1932      818
   6  AA_DQB1_57_32740666_S    P    A      0.03056      818
   6    AA_DQB1_56_32740669    L    P       0.1137      818
   6  AA_DQB1_55_32740672_R    A    P       0.4389      818
   6  AA_DQB1_55_32740672_P    P    A       0.3496      818
   6  AA_DQB1_55_32740672_L    P    A      0.08924      818
   6    AA_DQB1_53_32740678    Q    L       0.4474      818
   6    AA_DQB1_52_32740681    L    P      0.08924      818
   6    AA_DQB1_47_32740696    F    Y      0.08924      818
   6    AA_DQB1_46_32740699    E    V      0.08924      818
   6    AA_DQB1_45_32740702    E    G       0.1308      818
   6    AA_DQB1_38_32740723    V    A       0.3325      818
   6  AA_DQB1_37_32740726_Y    A    P       0.1724      818
   6  AA_DQB1_37_32740726_D    P    A      0.08313      818
   6  AA_DQB1_37_32740726_I    P    A      0.08924      818
   6  AA_DQB1_30_32740747_Y    A    P       0.3227      818
   6  AA_DQB1_30_32740747_H    P    A       0.2335      818
   6  AA_DQB1_30_32740747_S    P    A      0.08924      818
   6    AA_DQB1_28_32740753    S    T      0.08924      818
   6  AA_DQB1_26_32740759_L    A    P       0.4878      818
   6  AA_DQB1_26_32740759_Y    P    A       0.2139      818
   6  AA_DQB1_26_32740759_G    P    A       0.2738      818
   6    AA_DQB1_23_32740768    L    R      0.08435      818
   6    AA_DQB1_14_32740795    L    M       0.1601      818
   6    AA_DQB1_13_32740798    A    G       0.2139      818
   6   AA_DQB1_9_32740810_F    P    A        0.198      818
   6   AA_DQB1_9_32740810_Y    A    P       0.2812      818
   6   AA_DQB1_9_32740810_L    P    A      0.08313      818
   6     AA_DQB1_5_32740822    x    E     0.002445      818
   6     AA_DQB1_4_32742256    x    P     0.002445      818
   6   AA_DQB1_3_32742259_S    A    P      0.08557      818
   6   AA_DQB1_3_32742259_P    P    A      0.08313      818
   6   AA_DQB1_3_32742259_x    P    A     0.002445      818
   6     AA_DQB1_2_32742262    x    D     0.002445      818
   6     AA_DQB1_1_32742265    x    R     0.002445      818
   6    AA_DQB1_-1_32742268    x    G      0.05501      818
   6    AA_DQB1_-2_32742271    x    E      0.05501      818
   6    AA_DQB1_-3_32742274    x    A      0.05501      818
   6  AA_DQB1_-4_32742277_L    P    A       0.3117      818
   6  AA_DQB1_-4_32742277_x    P    A      0.05501      818
   6  AA_DQB1_-4_32742277_V    A    P       0.3667      818
   6  AA_DQB1_-5_32742280_L    P    A       0.1516      818
   6  AA_DQB1_-5_32742280_x    P    A      0.05501      818
   6  AA_DQB1_-5_32742280_P    A    P       0.3667      818
   6  AA_DQB1_-5_32742280_S    P    A       0.1601      818
   6  AA_DQB1_-6_32742283_S    P    A       0.3117      818
   6  AA_DQB1_-6_32742283_x    P    A      0.05501      818
   6  AA_DQB1_-6_32742283_T    A    P       0.4511      818
   6  AA_DQB1_-6_32742283_A    P    A      0.08435      818
   6    AA_DQB1_-7_32742286    x    S      0.05501      818
   6    AA_DQB1_-8_32742289    x    L      0.05501      818
   6  AA_DQB1_-9_32742292_M    A    P       0.2152      818
   6  AA_DQB1_-9_32742292_x    P    A      0.05501      818
   6  AA_DQB1_-9_32742292_I    P    A       0.1601      818
   6 AA_DQB1_-10_32742295_A    A    P       0.1443      818
   6 AA_DQB1_-10_32742295_x    P    A      0.05501      818
   6 AA_DQB1_-10_32742295_S    P    A      0.08924      818
   6   AA_DQB1_-11_32742298    x    L      0.05501      818
   6   AA_DQB1_-12_32742301    x    M      0.05501      818
   6   AA_DQB1_-13_32742304    x    L      0.05501      818
   6   AA_DQB1_-14_32742307    x    T      0.05501      818
   6   AA_DQB1_-15_32742310    x    V      0.05501      818
   6   AA_DQB1_-16_32742313    x    T      0.05501      818
   6 AA_DQB1_-17_32742316_A    A    P       0.1381      818
   6 AA_DQB1_-17_32742316_x    P    A      0.05501      818
   6 AA_DQB1_-17_32742316_P    P    A      0.08313      818
   6 AA_DQB1_-18_32742319_V    A    P        0.357      818
   6 AA_DQB1_-18_32742319_x    P    A      0.05501      818
   6 AA_DQB1_-18_32742319_A    P    A        0.302      818
   6   AA_DQB1_-19_32742322    x    R      0.05501      818
   6   AA_DQB1_-20_32742325    x    L      0.05501      818
   6 AA_DQB1_-21_32742328_D    P    A       0.3117      818
   6 AA_DQB1_-21_32742328_x    P    A      0.05501      818
   6 AA_DQB1_-21_32742328_G    A    P       0.3667      818
   6   AA_DQB1_-22_32742331    x    G      0.05501      818
   6   AA_DQB1_-23_32742334    x    P      0.05501      818
   6   AA_DQB1_-24_32742337    x    I      0.05501      818
   6   AA_DQB1_-25_32742340    x    R      0.05501      818
   6   AA_DQB1_-26_32742343    x    L      0.05501      818
   6 AA_DQB1_-27_32742346_A    A    P       0.2152      818
   6 AA_DQB1_-27_32742346_x    P    A      0.05501      818
   6 AA_DQB1_-27_32742346_S    P    A       0.1601      818
   6   AA_DQB1_-28_32742349    x    K      0.05501      818
   6   AA_DQB1_-29_32742352    x    K      0.05501      818
   6   AA_DQB1_-30_32742355    x    W      0.05501      818
   6   AA_DQB1_-31_32742358    x    S      0.05501      818
   6   AA_DQB1_-32_32742361    x    M      0.05501      818
   6              rs2647025    A    G       0.3971      826
   6              rs9274741    T    C       0.3175      822
   6              rs9275141    T    G        0.357      818
   6              rs2856695    A    G       0.3862      826
   6              rs3021058    A    C       0.3617      824
   6              rs4947342    A    G       0.3717      826
   6              rs2856692    G    T       0.3717      826
   6              rs7774434    C    T          0.5      826
   6              rs7775228    C    T       0.2639      826
   6              rs9469220    G    A       0.3959      826
   6              rs9275224    A    G       0.4165      826
   6              rs2858324    A    G       0.2682      824
   6              rs9275245    A    G       0.4216      816
   6              rs5000634    G    A        0.458      810
   6             rs17427431    A    G       0.1162      826
   6              rs6457617    C    T       0.4419      826
   6              rs6457622    C    A       0.4673      826
   6              rs2647003    T    G       0.2682      824
   6              rs9357152    G    A       0.2494      826
   6              rs2856664    T    G       0.3983      826
   6              rs9275312    G    A       0.2433      826
   6              rs2856725    C    T       0.2676      826
   6              rs9275330    G    A       0.2402      820
   6              rs9275333    C    T       0.2433      826
   6             rs35998847    A    G      0.09124      822
   6              rs3135006    T    C       0.2022      826
   6              rs2858312    C    G       0.3988      820
   6             rs17427599    T    C       0.2445      822
   6              rs9275374    T    C       0.3362      824
   6              rs9275388    C    T       0.3354      826
   6              rs9275390    C    T       0.3354      826
   6              rs2647050    C    T       0.3959      826
   6              rs9275406    T    G       0.3354      826
   6              rs2858308    T    G       0.1489      826
   6              rs9275407    T    G       0.3354      826
   6              rs9275418    G    A       0.3337      824
   6              rs2856718    T    C       0.3959      826
   6              rs2856717    A    G       0.2688      826
   6              rs2858305    G    T       0.2688      826
   6              rs2856705    T    C       0.1489      826
   6              rs9275428    G    A       0.3354      826
   6             rs13192471    C    T        0.207      826
   6              rs1794275    A    G       0.2512      824
   6              rs9275523    A    C       0.2864      824
   6              rs4947344    T    C       0.3646      820
   6              rs9275572    A    G        0.385      826
   6              rs3129727    T    C       0.0438      822
   6              rs7765379    G    T       0.1274      824
   6              rs7745656    T    G       0.3155      824
   6              rs2647087    C    A       0.3172      826
   6              rs2858333    G    A       0.3172      826
   6              rs2858332    G    T       0.3978      822
   6              rs2858331    G    A       0.4007      826
   6              rs9275595    C    T       0.2615      826
   6              rs7454108    C    T       0.1029      826
   6              rs3957146    C    T       0.1032      824
   6              rs2647089    C    T       0.3184      826
   6              rs9275596    C    T        0.224      826
   6              rs3998159    C    A       0.1053      826
   6              rs3957148    G    A       0.1044      824
   6              rs3104404    A    C       0.3143      824
   6              rs9275601    T    C       0.4419      826
   6              rs3873444    T    C      0.02094      812
   6              rs9275602    A    C       0.1838      816
   6              rs3892710    T    C      0.08596      826
   6              rs3997854    G    T       0.1468      824
   6              rs6935940    C    A       0.2917      816
   6              rs6915986    C    T      0.01578      824
   6              rs6936707    T    C      0.01574      826
   6              rs9275614    G    A       0.2082      826
   6              rs9275615    A    T       0.2068      822
   6              rs5024431    A    G       0.2966      826
   6              rs3104398    A    G       0.0569      826
   6             rs12177980    G    A       0.3426      826
   6              rs9275659    A    C        0.115      826
   6              rs3104401    G    A       0.0569      826
   6              rs9275686    A    G        0.115      826
   6              rs9275698    G    A       0.1719      826
   6              rs9461799    T    C       0.3426      826
   6              rs9275793    G    A       0.1715      822
   6               rs763026    T    C        0.115      826
   6              rs9469246    T    G       0.3269      826
   6              rs9275915    G    C       0.1707      826
   6             rs28772340    T    C       0.3277      824
   6              rs9276017    T    C       0.1707      826
   6              rs5029394    A    G       0.1707      826
   6              rs9276162    G    A       0.1707      826
   6              rs9276171    G    A       0.1311      824
   6              rs7751856    C    A        0.316      826
   6              rs2859099    T    C      0.01574      826
   6              rs2859078    G    A      0.06416      826
   6              rs9276291    T    C       0.1707      826
   6              rs9276296    C    T       0.1707      826
   6              rs2859071    T    C       0.2217      812
   6              rs9276310    A    G        0.046      826
   6             rs13199787    C    T       0.2651      826
   6              rs6457644    C    T       0.2775      818
   6              rs7773068    G    A        0.155      826
   6              rs7773694    A    G       0.1553      824
   6              rs7773407    A    C       0.2651      826
   6              rs9276351    A    C      0.06416      826
   6              rs7755597    C    T        0.155      826
   6              rs9276370    G    T       0.2191      826
   6              rs9276399    G    A        0.046      826
   6             rs17500468    G    A      0.06659      826
   6              rs2213568    A    C        0.299      826
   6              rs9276427    T    C       0.2615      826
   6             rs17500510    A    G        0.046      826
   6              rs2213565    C    T       0.1538      826
   6              rs2239800    G    A       0.3087      826
   6              rs9276435    T    C      0.02791      824
   6              rs2071800    A    G        0.046      826
   6              rs4415152    C    T     0.001222      818
   6              rs9276472    G    A     0.001211      826
   6              rs9276502    C    A     0.001211      826
   6              rs2213572    A    G       0.2336      822
   6             rs10807113    C    A       0.2318      824
   6              rs9276555    A    G      0.04914      814
   6              rs7770024    A    G       0.2337      826
   6              rs7774452    T    C       0.2337      826
   6              rs7756516    C    T       0.2337      826
   6              rs9276558    A    G       0.2306      824
   6              rs7774954    A    C     0.001211      826
   6              rs2301271    A    G       0.2167      826
   6              rs1023449    A    C       0.2312      826
   6              rs2395256    C    T       0.2312      826
   6              rs2006165    G    A       0.2312      826
   6              rs2071551    C    T        0.201      826
   6              rs7453920    A    G       0.2015      824
   6              rs2051549    G    A       0.1988      820
   6              rs2071550    A    C        0.443      824
   6              rs1573649    G    A       0.3208      826
   6              rs1573648    G    A       0.2906      826
   6              rs6903130    G    A       0.3204      824
   6              rs9348894    T    A       0.4443      826
   6              rs9276586    G    A       0.2906      826
   6              rs5019296    T    C       0.2913      824
   6             rs35439528    T    C      0.04479      826
   6              rs9276595    G    A         0.29      824
   6              rs9276598    G    A       0.3208      826
   6              rs7382794    T    C       0.3208      826
   6              rs6901084    C    T       0.2918      826
   6              rs6457658    G    A       0.2925      824
   6              rs6457663    A    T      0.00122      820
   6              rs1383265    C    T        0.316      826
   6              rs2857212    G    A       0.4697      826
   6              rs2857211    A    G       0.2476      820
   6              rs1480383    C    A       0.3475      826
   6              rs2857210    A    G       0.2409      826
   6             rs28724890    A    G      0.02058      826
   6              rs2621416    C    T       0.4298      826
   6              rs2857208    C    T     0.001211      826
   6              rs9276615    C    T       0.2264      826
   6             rs13195441    A    G       0.4479      826
   6              rs2857205    A    G       0.2264      826
   6              rs2857204    T    G       0.4952      826
   6              rs9276644    C    T       0.2639      826
   6              rs2170183    T    C       0.2269      824
   6              rs2857193    G    A       0.2567      826
   6             rs28986337    T    C      0.03027      826
   6             rs34043227    T    C     0.006053      826
   6             rs28986338    T    C      0.03027      826
   6             rs28986359    C    G      0.03027      826
   6             rs28986364    C    A      0.03027      826
   6             rs10484564    C    G      0.02334      814
   6               rs719654    A    G       0.2954      826
   6             rs28986373    A    C      0.03027      826
   6             rs13204139    A    G      0.03102      806
   6              rs2857177    T    C       0.2567      826
   6             rs28986396    A    G      0.03027      826
   6              rs2621393    C    G       0.2269      824
   6              rs9276711    T    C       0.2976      820
   6              rs2857165    G    A       0.2567      826
   6              rs2621388    A    G       0.2264      826
   6              rs2857164    C    A       0.2567      826
   6              rs7758736    A    G      0.03049      820
   6              rs1158785    T    C       0.2567      826
   6              rs2621384    C    T       0.2567      826
   6              rs2857161    G    A       0.2567      826
   6              rs3948793    A    G       0.2791      824
   6              rs2157081    G    A       0.2373      826
   6              rs2157079    T    C       0.2373      826
   6              rs9276722    G    A      0.03027      826
   6              rs2621377    C    T       0.2676      826
   6              rs2857151    A    G       0.2373      826
   6              rs2857150    A    G       0.2373      826
   6              rs9276726    C    T       0.3511      826
   6              rs7767167    G    A      0.01937      826
   6              rs1383261    T    C       0.3701      824
   6              rs7383606    T    C       0.3701      824
   6              rs9276734    A    G       0.3692      826
   6              rs4947350    C    T       0.1344      826
   6              rs7381376    G    C       0.3701      824
   6              rs2199874    G    A       0.4116      826
   6              rs2621358    T    C       0.3935      826
   6              rs2857143    A    G       0.2373      826
   6              rs2199870    C    T       0.2373      826
   6              rs6912414    A    G         0.35      820
   6              rs7382619    T    C       0.3689      824
   6              rs2857135    A    G       0.2373      826
   6              rs7382649    T    C       0.3674      822
   6              rs2857128    A    G       0.2379      824
   6              rs2621336    C    T       0.2266      812
   6             rs12207915    C    T       0.1904      814
   6              rs2857118    A    G       0.3927      820
   6              rs7383433    A    G       0.2373      826
   6              rs2857114    G    A       0.2554      826
   6              rs2621332    G    A       0.2354      824
   6              rs2621331    C    T         0.27      826
   6                rs11244    A    G       0.2828      824
   6             rs11967235    T    C      0.01816      826
   6              rs2856997    C    A       0.4612      824
   6             rs17501267    A    G      0.04722      826
   6              rs2071475    A    G       0.2961      824
   6              rs2071474    T    C       0.3947      826
   6              rs2071473    T    C       0.4746      826
   6              rs2857111    C    T        0.109      826
   6              rs2621326    G    A       0.4165      826
   6              rs2071472    T    C       0.3947      826
   6              rs2071471    A    G       0.1041      826
   6              rs2071469    C    T       0.4964      826
   6              rs2071468    G    A       0.1092      824
   6              rs7762120    C    T        0.109      826
   6              rs2857107    T    C       0.1525      826
   6             rs17429444    G    A      0.06813      822
   6              rs1894408    C    G        0.431      826
   6              rs3763355    C    T       0.1332      826
   6              rs3763354    G    A       0.1525      826
   6              rs1894407    C    A       0.4319      822
   6              rs1894406    C    T       0.4964      826
   6              rs3763350    T    C      0.05839      822
   6              rs2621323    G    A        0.477      826
   6              rs2621322    G    T       0.3677      824
   6              rs9784876    A    C      0.01453      826
   6              rs2621321    G    A       0.3305      826
   6             rs16870907    T    C      0.06553      824
   6              rs2857103    A    C       0.4625      826
   6             rs13209654    C    T      0.03027      826
   6              rs1894411    C    T       0.1529      824
   6              rs2857101    C    T       0.3971      826
   6             rs10484565    A    G       0.1144      822
   6               rs241456    A    G       0.3981      824
   6               rs241454    G    A       0.3971      826
   6               rs241453    A    G       0.3971      826
   6               rs241451    C    T       0.4612      824
   6               rs241449    A    C       0.3942      822
   6               rs241447    C    T       0.3971      826
   6               rs241445    T    C       0.3971      826
   6               rs241443    G    T        0.461      820
   6               rs241440    T    C       0.3896      824
   6              rs4148874    C    T       0.2046      826
   6               rs241439    T    G       0.4539      824
   6               rs241438    C    T       0.4806      826
   6               rs241437    A    G       0.4492      826
   6               rs241436    A    G        0.437      826
   6              rs9380326    C    T      0.09806      826
   6              rs1015166    T    C       0.3111      826
   6               rs241433    C    A       0.3632      826
   6              rs1800454    T    C       0.1226      824
   6               rs241432    G    T       0.3632      826
   6              rs4148872    T    C      0.09927      826
   6               rs241430    T    C       0.3559      826
   6              rs4148871    A    G       0.1501      826
   6               rs241429    A    G        0.368      826
   6               rs241428    G    T      0.01937      826
   6              rs3819714    A    G       0.3908      824
   6              rs3819715    T    G       0.3898      826
   6              rs3819716    A    G       0.4804      816
   6               rs241427    A    G       0.3559      826
   6               rs241426    T    A       0.3584      826
   6              rs3819720    A    G       0.2349      826
   6               rs241424    A    G       0.4915      826
   6              rs2239701    C    T       0.4867      826
   6              rs2071465    G    C        0.299      826
   6              rs2071544    T    C       0.4818      826
   6              rs4148870    T    C       0.4504      826
   6              rs2071552    G    A        0.454      826
   6              rs4148868    A    G       0.3823      824
   6              rs4713598    G    T       0.3801      826
   6              rs3763366    C    G       0.4891      822
   6              rs3763349    G    A       0.4806      826
   6              rs9357155    A    G       0.1622      826
   6              rs9276810    A    G        0.409      824
   6              rs6924102    G    A       0.4066      824
   6              rs2071543    T    G       0.1901      826
   6              rs2071463    T    C       0.2983      818
   6              rs2071541    G    A       0.1622      826
   6              rs1057373    A    C       0.1545      822
   6                rs13215    A    C     0.002421      826
   6              rs4711312    G    A       0.1562      826
   6             rs17213812    T    C     0.002427      824
   6             rs16871027    T    G     0.002421      826
   6              rs2071482    A    C       0.1562      826
   6             rs12527715    C    T       0.1755      826
   6             rs12529313    G    A        0.176      824
   6              rs2071538    A    G       0.0799      826
   6              rs2071537    A    C      0.07506      826
   6              rs4148879    A    G       0.1731      826
   6              rs2071481    C    T       0.1735      824
   6              rs4148878    G    T      0.06295      826
   6              rs1351383    C    A       0.3762      824
   6              rs1351382    G    C       0.3771      822
   6              rs4713600    T    G       0.3765      826
   6              rs3763346    C    T       0.3789      826
   6               rs991760    A    G       0.1538      826
   6              rs2071534    T    C       0.3789      826
   6                rs17587    A    G       0.2203      826
   6              rs2071477    C    T       0.3765      826
   6              rs2071476    G    A       0.3789      826
   6                rs20547    G    A       0.2324      826
   6              rs6930981    C    T       0.3789      826
   6              rs1871668    T    C       0.0122      820
   6              rs9276820    A    G       0.3789      826
   6              rs9276825    A    G       0.3789      826
   6              rs7767288    A    G       0.3765      826
   6              rs7766900    G    A       0.3789      826
   6              rs3752430    T    C       0.3796      822
   6              rs1383267    A    G       0.3762      824
   6              rs1871667    G    A       0.3765      826
   6             rs10484566    G    T      0.07627      826
   6              rs6931062    A    C       0.3002      826
   6              rs1580345    C    A       0.3022      824
   6              rs6906376    A    C       0.3022      824
   6              rs6929078    C    T       0.3015      826
   6              rs7453903    C    T       0.3015      826
   6              rs9276845    G    A       0.3015      826
   6              rs9276864    T    G          0.3      820
   6             rs28724900    T    C      0.01942      824
   6              rs7757767    G    A       0.3002      826
   6              rs2621426    T    C        0.301      824
   6              rs9276899    T    C       0.2998      824
   6              rs2170185    G    A       0.3002      826
   6              rs9276909    T    C       0.2211      814
   6              rs2127675    G    A       0.3002      826
   6              rs4947259    T    C        0.301      824
   6              rs1002985    T    C     0.008475      826
   6              rs7767277    A    C       0.1598      826
   6             rs35571244    C    T      0.06538      826
   6             rs10046257    A    G       0.1574      826
   6             rs10046277    T    C      0.07869      826
   6             rs10046115    G    A      0.07869      826
   6              rs7740137    G    A      0.07869      826
   6              rs6457688    G    A      0.07869      826
   6              rs6457689    T    C      0.07869      826
   6              rs9276913    G    A       0.4177      826
   6             rs10214510    G    A     0.002421      826
   6               rs241413    G    A       0.4248      824
   6              rs9469300    A    G      0.07627      826
   6               rs241409    G    A       0.1659      826
   6              rs3749981    T    C      0.09443      826
   6               rs241408    A    G        0.431      826
   6               rs241407    T    C       0.1622      826
   6               rs241406    G    T      0.04964      826
   6             rs11969321    C    G       0.0774      814
   6             rs17508331    C    T      0.07524      824
   6               rs241405    A    G       0.4334      826
   6              rs9276915    A    G       0.2203      826
   6               rs241404    C    T       0.4116      826
   6              rs9461818    G    A      0.07627      826
   6             rs10080898    C    A      0.07524      824
   6              rs9296057    G    A      0.07512      812
   6              rs3101942    G    A       0.4105      816
   6                 rs1591    C    A      0.07664      822
   6               rs241399    T    C       0.4334      826
   6              rs9469302    G    A      0.07627      826
   6              rs1585894    T    G      0.07627      826
   6               rs241398    T    C       0.4116      826
   6              rs9500926    C    T      0.07646      824
   6              rs1978030    G    A      0.07627      826
   6               rs154989    A    G       0.4334      826
   6               rs154988    G    A       0.4307      822
   6              rs9469311    G    A     0.002421      826
   6               rs154984    A    G      0.07627      826
   6               rs154983    G    T      0.07403      824
   6              rs9276921    G    A       0.1545      822
   6             rs35599935    C    T      0.06675      824
   6               rs149392    C    T      0.07264      826
   6               rs194679    T    C      0.01574      826
   6              rs9296059    C    A      0.06068      824
   6              rs9501239    G    A      0.01578      824
   6             rs11756897    G    A       0.2191      826
   6               rs154978    C    T       0.4173      822
   6              rs3132131    A    G       0.3354      826
   6               rs154973    T    C      0.05206      826
   6               rs154972    G    A       0.1671      826
   6               rs181997    A    G       0.1755      826
   6              rs3129299    T    C       0.2689      822
   6              rs1465651    T    C       0.1371      824
   6               rs241457    G    T      0.01937      826
   6              rs3132132    A    G      0.09806      826
   6             rs12662077    A    G       0.1707      826
   6                rs10751    A    G      0.09806      826
   6                rs23544    T    C       0.3656      826
   6                rs68600    T    C       0.3625      822
   6               rs151719    C    T       0.2682      824
   6              rs2071556    T    G       0.3838      826
   6               rs171329    A    G       0.4066      824
   6              rs1042337    G    A       0.3823      824
   6               rs714289    G    A     0.007264      826
   6              rs6934645    A    C      0.02663      826
   6              rs6920787    G    T      0.01456      824
   6             rs28365995    T    C      0.01456      824
   6             rs12206377    G    A      0.02663      826
   6              rs3101944    T    C       0.0908      826
   6              rs1480380    T    C      0.01695      826
   6              rs3130595    A    G      0.09345      824
   6               rs189865    T    C       0.3075      826
   6               rs194682    T    C       0.3075      826
   6              rs6899309    C    T       0.1396      824
   6             rs16871226    G    A       0.1077      826
   6              rs1050391    A    G       0.1792      826
   6             rs17617515    T    G       0.0146      822
   6              rs3135029    T    G       0.1785      818
   6              rs9378127    A    G       0.1852      826
   6             rs28724903    T    C       0.1574      826
   6               rs209475    A    G       0.3083      824
   6               rs580962    T    C       0.4867      824
   6              rs6906517    T    C     0.001214      824
   6             rs11757089    A    G     0.001211      826
   6               rs206783    A    C       0.3317      826
   6               rs206786    C    A       0.3317      826
   6             rs10484568    G    A      0.01453      826
   6              rs3135330    G    A      0.09322      826
   6              rs3129296    G    C       0.1816      826
   6             rs17220479    T    C       0.1065      826
   6               rs620202    T    G       0.1392      826
   6               rs635688    C    T       0.4877      810
   6              rs3129307    A    G        0.178      826
   6              rs3918143    T    C      0.01456      824
   6               rs206781    C    T       0.1634      826
   6              rs3918140    A    G       0.1332      826
   6               rs565876    A    G       0.1634      826
   6             rs16871297    G    A       0.1068      824
   6             rs17220500    G    C      0.01481      810
   6               rs206777    A    G       0.4879      826
   6             rs11967576    T    C      0.03269      826
   6              rs3097645    G    C        0.178      826
   6               rs206776    T    C       0.3944      824
   6               rs206775    C    A       0.1646      826
   6              rs3097646    C    A      0.09443      826
   6               rs579615    T    C        0.489      816
   6               rs206769    T    C       0.2397      826
   6              rs9500927    A    G       0.2745      816
   6               rs206768    G    A       0.1825      822
   6              rs9276964    G    A        0.138      826
   6              rs3128948    A    G       0.1501      826
   6               rs176248    A    G       0.1308      826
   6              rs2395300    A    G       0.3714      824
   6              rs2894311    C    G      0.09268      820
   6              rs9276969    A    C      0.01574      826
   6             rs12191230    A    G       0.2591      826
   6              rs2395301    T    C       0.3705      826
   6             rs12193085    T    C       0.2482      826
   6               rs206762    G    A        0.299      826
   6              rs3128931    A    G       0.3341      826
   6              rs3128933    A    G      0.01574      826
   6              rs3128935    C    T       0.1915      820
   6               rs592625    C    T       0.2797      826
   6               rs376892    A    G       0.2015      824
   6             rs35776718    A    G       0.1368      826
   6               rs416622    T    C       0.4211      824
   6              rs9276975    T    C       0.1525      826
   6              rs3129304    C    T      0.05327      826
   6              rs9276976    T    C       0.1392      826
   6              rs3129303    C    T      0.05327      826
   6               rs408036    T    C       0.4939      826
   6              rs3129302    T    C       0.0182      824
   6                 rs2581    T    G       0.4575      824
   6                 rs2582    T    G       0.2324      822
   6               rs378352    A    G       0.3039      826
   6               rs453779    A    G       0.3111      826
   6              rs2284191    A    G        0.184      826
   6                rs86567    G    T       0.3596      826
   6               rs403414    G    A       0.1937      826
   6               rs381218    T    G       0.3063      826
   6              rs6911639    C    T       0.2058      826
   6              rs3763342    T    C       0.2276      826
   6              rs4713603    T    C       0.4331      822
   6              rs4713604    C    G       0.3671      820
   6              rs4486068    A    G       0.4334      826
   6              rs3130603    A    C      0.05085      826
   6             rs34354079    A    G     0.009685      826
   6              rs6457699    C    T       0.4346      826
   6              rs9276992    C    T      0.06416      826
   6             rs34570277    T    C     0.009685      826
   6              rs2395304    T    C       0.4346      826
   6              rs9276994    C    T        0.368      826
   6              rs6936620    A    G       0.3608      826
   6              rs2116264    G    A       0.2012      810
   6              rs3130604    G    A      0.05085      826
   6              rs1367731    T    C       0.1416      826
   6              rs4713605    A    T       0.3701      824
   6              rs3130607    A    G      0.05085      826
   6               rs423639    T    C      0.06416      826
   6              rs6457702    T    G       0.4237      826
   6             rs17214311    A    G      0.06416      826
   6              rs9296068    T    G       0.4734      826
   6              rs3130609    T    C      0.03398      824
   6              rs7738250    A    G     0.009732      822
   6               rs397576    C    A     0.002427      824
   6              rs9277015    A    G       0.4964      826
   6              rs6933319    T    C      0.04126      824
   6              rs6933546    C    T       0.4855      826
   6               rs443623    T    A       0.3208      826
   6              rs6920606    T    C        0.432      824
   6              rs9277027    G    A       0.3305      826
   6              rs3130171    C    T       0.3705      826
   6             rs34493748    C    T      0.04005      824
   6              rs2858458    C    T       0.2276      826
   6               rs423196    C    T       0.2007      822
   6               rs448733    A    C     0.007282      824
   6               rs763469    A    G      0.05097      824
   6               rs414564    C    T     0.007282      824
   6               rs444821    T    C       0.2304      816
   6               rs439852    T    C       0.2276      826
   6               rs406477    C    T       0.2022      826
   6              rs9277052    C    T       0.2203      826
   6               rs663310    C    T       0.2276      826
   6               rs410763    A    G     0.004866      822
   6               rs393906    C    T       0.2276      826
   6              rs7774158    A    C       0.3559      826
   6               rs441576    G    A       0.4041      824
   6              rs9277059    C    T       0.3686      822
   6              rs2567274    T    C       0.3705      826
   6               rs375912    C    T       0.3705      826
   6              rs2105929    G    A       0.3293      826
   6               rs450745    A    G       0.3293      826
   6              rs7738815    C    G      0.01816      826
   6              rs3097662    C    T       0.1299      824
   6              rs9277196    A    G       0.3488      820
   6               rs376877    G    C        0.341      824
   6              rs3135402    C    A       0.4274      826
   6              rs2395309    A    G       0.4498      816
   6                 rs7905    C    T      0.09564      826
   6                 rs3077    A    G       0.4454      824
   6              rs2301226    A    G       0.2937      824
   6              rs1054025    C    T       0.4588      826
   6              rs1042190    T    C       0.4455      826
   6             rs10214910    C    A       0.4454      824
   6              rs2301220    C    T       0.4431      826
   6              rs9277341    T    C       0.1513      826
   6              rs6914849    G    A       0.4453      822
   6              rs1431399    A    G       0.4442      824
   6              rs1431400    C    T       0.4417      824
   6              rs1431401    G    A       0.4442      824
   6              rs2051548    T    C      0.04964      826
   6              rs9380340    G    A       0.4649      826
   6               rs987870    G    A      0.09124      822
   6              rs2071349    G    C       0.2949      824
   6   AA_DPB1_-29_33151798    x    M      0.02663      826
   6   AA_DPB1_-28_33151801    x    M      0.02663      826
   6   AA_DPB1_-27_33151804    x    V      0.02663      826
   6   AA_DPB1_-26_33151807    x    L      0.02663      826
   6   AA_DPB1_-25_33151810    x    Q      0.02663      826
   6   AA_DPB1_-24_33151813    x    V      0.02663      826
   6   AA_DPB1_-23_33151816    x    S      0.02663      826
   6   AA_DPB1_-22_33151819    x    A      0.02663      826
   6   AA_DPB1_-21_33151822    x    A      0.02663      826
   6   AA_DPB1_-20_33151825    x    P      0.02663      826
   6   AA_DPB1_-19_33151828    x    R      0.02663      826
   6   AA_DPB1_-18_33151831    x    T      0.02663      826
   6   AA_DPB1_-17_33151834    x    V      0.02663      826
   6   AA_DPB1_-16_33151837    x    A      0.02663      826
   6   AA_DPB1_-15_33151840    x    L      0.02663      826
   6   AA_DPB1_-14_33151843    x    T      0.02663      826
   6   AA_DPB1_-13_33151846    x    A      0.02663      826
   6   AA_DPB1_-12_33151849    x    L      0.02663      826
   6   AA_DPB1_-11_33151852    x    L      0.02663      826
   6   AA_DPB1_-10_33151855    x    M      0.02663      826
   6    AA_DPB1_-9_33151858    x    V      0.02663      826
   6    AA_DPB1_-8_33151861    x    L      0.02663      826
   6    AA_DPB1_-7_33151864    x    L      0.02663      826
   6    AA_DPB1_-6_33151867    x    T      0.02663      826
   6    AA_DPB1_-5_33151870    x    S      0.02663      826
   6    AA_DPB1_-4_33151873    x    V      0.02663      826
   6    AA_DPB1_-3_33151876    x    V      0.02663      826
   6    AA_DPB1_-2_33151879    x    Q      0.02663      826
   6    AA_DPB1_-1_33151882    x    G      0.02663      826
   6     AA_DPB1_1_33151885    x    R      0.02663      826
   6     AA_DPB1_2_33151888    x    A      0.02663      826
   6     AA_DPB1_3_33151891    x    T      0.02663      826
   6     AA_DPB1_4_33151894    x    P      0.02663      826
   6              rs2071351    A    G       0.4431      826
   6              rs2071353    T    C       0.4431      826
   6              rs2071354    C    T      0.09201      826
   6              rs3135021    A    G       0.4407      826
   6     AA_DPB1_5_33156427    x    E      0.02663      826
   6     AA_DPB1_6_33156430    x    N     0.001211      826
   6     AA_DPB1_7_33156433    x    Y     0.001211      826
   6     AA_DPB1_8_33156436    V    L       0.1477      826
   6   AA_DPB1_9_33156439_F    A    P       0.1477      826
   6   AA_DPB1_9_33156439_H    P    A      0.05448      826
   6   AA_DPB1_9_33156439_Y    P    A      0.09322      826
   6    AA_DPB1_11_33156445    L    G       0.1441      826
   6    AA_DPB1_17_33156463    P    A     0.001211      826
   6    AA_DPB1_33_33156511    Q    E     0.003632      826
   6  AA_DPB1_35_33156517_F    A    P       0.4613      826
[truncated: 48,781 more chars]
