# Supplementary material for: Construction and Application of a Korean Reference Panel for Imputing Classical Alleles and Amino Acids of Human Leukocyte Antigen Genes
Source: PLoS One. 2014 Nov 14;9(11):e112546. doi: 10.1371/journal.pone.0112546 (PMC4232350; doi:10.1371/journal.pone.0112546)
Supplement: File S2 — Korean HLA reference panel. (ZIP) [file pone.0112546.s002.zip › KOR_REF/Kim_KOR_HLA.markers]

rs17671350 25006835 C T
rs2817722 25007048 A G
rs2817725 25009329 T C
rs2747677 25012655 T C
rs2747676 25021768 T G
rs606162 25034709 A G
rs216259 25039062 G A
rs216258 25039266 G T
rs9461082 25040124 T C
rs13199679 25046256 A G
rs529648 25047846 G A
rs9467354 25048828 C T
rs419288 25049415 T C
rs13212828 25049481 A G
rs414243 25050201 T C
rs644748 25051754 T C
rs487700 25056487 A G
rs7759489 25058578 T C
rs680009 25058808 G A
rs647297 25059178 G A
rs387628 25059788 A G
rs127485 25060826 G A
rs6913176 25065490 C T
rs678784 25066486 T C
rs396599 25067823 C T
rs393228 25070407 T G
rs449796 25071003 G A
rs10946737 25075219 A G
rs127489 25075528 C T
rs384245 25079382 A G
rs9461088 25079700 G A
rs9379701 25083512 G A
rs9379703 25100205 C T
rs10946739 25101106 T C
rs6935286 25104317 C T
rs1410689 25114764 G A
rs10946741 25118978 A G
rs2166681 25120146 A G
rs9366597 25135074 C T
rs6918101 25135267 C A
rs7743187 25136642 T C
rs303890 25143899 A G
rs303031 25144959 G A
rs303898 25147581 G A
rs458664 25163144 T G
rs303000 25165478 A G
rs9461093 25168325 G A
rs12214056 25168842 C T
rs303878 25173648 A G
rs7740534 25185158 C A
rs9295646 25186861 T C
rs10214692 25188664 T C
rs303006 25192697 A G
rs9467386 25194041 T C
rs715426 25202932 C T
rs7773802 25214379 C T
rs3805845 25219600 A G
rs188567 25221186 T C
rs2273671 25223275 T G
rs302978 25226089 A G
rs302977 25226095 C T
rs916539 25230694 T G
rs2028973 25246606 T C
rs6908916 25246642 T C
rs303019 25246702 T C
rs9654578 25248384 A G
rs303013 25248831 A G
rs9379722 25251182 G A
rs4712888 25255497 C T
rs6941417 25260653 A G
rs12209941 25264040 A G
rs7739830 25264176 T C
rs9467434 25280620 G T
rs1986731 25282049 C T
rs1880274 25283130 A C
rs2328848 25283295 A G
rs7752388 25284124 T C
rs6899989 25285701 A G
rs13198274 25286969 C A
rs7748632 25287072 A G
rs9358839 25289426 C T
rs9379729 25289606 T C
rs10498722 25294491 T C
rs9358840 25300373 C T
rs4144129 25301043 A G
rs9393624 25307021 G A
rs7748938 25308393 C T
rs2876687 25320537 C T
rs2328869 25324138 T C
rs1880269 25333492 A G
rs4712901 25337429 A C
rs11755567 25345267 A G
rs769108 25353659 T C
rs7774664 25355183 G A
rs9356970 25365945 G A
rs2744249 25367116 C T
rs10456319 25368413 G A
rs16890271 25373969 A G
rs2744254 25374782 T G
rs721037 25382591 G A
rs2078527 25382624 T C
rs2744268 25384261 A G
rs1016855 25385398 T C
rs2690102 25386606 G A
rs2690134 25397076 G A
rs9379751 25400193 A G
rs10456320 25400380 T C
rs2744294 25404585 G A
rs2690129 25405637 C A
rs1880271 25409385 C T
rs12055697 25411079 G A
rs7752524 25418564 G A
rs6921343 25419440 T C
rs9295654 25420734 A G
rs9467466 25420894 T C
rs999039 25427605 A G
rs4712908 25428899 T C
rs7764258 25430793 T C
rs16890377 25433387 C T
rs2744303 25435128 G T
rs9295655 25436132 T C
rs2690110 25436546 G A
rs2690107 25438517 C T
rs7769912 25439216 G A
rs5009712 25441050 A G
rs7762537 25442946 C A
rs7762836 25443100 T C
rs2254974 25444381 T C
rs2206194 25448461 G A
rs16890409 25449532 G A
rs9467471 25450396 T C
rs1569558 25450411 A G
rs1076668 25451784 T G
rs2690095 25454313 A C
rs2690098 25454934 G A
rs2328853 25456168 A G
rs2744235 25459223 A C
rs2690059 25461176 T C
rs10946765 25469034 A G
rs13215347 25472460 G A
rs10456044 25475689 T G
rs9467476 25476957 G T
rs9467478 25478949 G T
rs7760906 25482733 C A
rs4711082 25487905 T C
rs11757140 25488114 A G
rs16890508 25493110 C T
rs716797 25501285 G A
rs9366619 25506984 C A
rs9461157 25508302 A G
rs4712929 25508375 A C
rs9467496 25510601 C T
rs12201737 25515461 T C
rs6912426 25517764 A G
rs4440453 25517825 T C
rs4368803 25518056 T C
rs9358854 25519443 A G
rs927984 25520966 T C
rs1995675 25521807 A G
rs1543603 25521901 A G
rs9467504 25522304 G A
rs1927693 25522825 A G
rs9461167 25526550 C A
rs9295657 25527297 A G
rs2076890 25528723 T G
rs12213948 25532235 A G
rs9358856 25534747 A G
rs722086 25536933 C T
rs6456681 25537741 C T
rs12524673 25540748 T C
rs9461170 25544304 G A
rs6900224 25545965 C T
rs9358858 25554287 T G
rs6456683 25565230 A C
rs12525342 25568657 G T
rs4320355 25570803 T C
rs301396 25574868 A G
rs2769703 25576804 G A
rs9393646 25580766 A G
rs463121 25583110 T C
rs10498726 25589970 A G
rs10498727 25594133 T C
rs301395 25594605 C A
rs9295663 25594779 C T
rs1034050 25600343 A G
rs7760799 25607874 T C
rs16890663 25607955 A G
rs407934 25612541 T C
rs301379 25624105 T C
rs9393648 25627251 G T
rs301371 25627494 A G
rs441472 25628017 C T
rs16890706 25628073 A G
rs212939 25630692 C T
rs12526480 25641513 G T
rs150533 25643591 G A
rs214064 25648697 C T
rs441460 25656267 A G
rs10456323 25658697 C T
rs3804123 25684356 C T
rs13203202 25690750 T C
rs7766874 25697144 A G
rs1028318 25698203 C T
rs3788991 25707213 T C
rs9885888 25708581 G A
rs10456324 25708947 A G
rs7740510 25713491 T C
rs742131 25714657 T C
rs2024874 25722025 A G
rs10946785 25725047 T G
rs2281071 25730191 A G
rs941428 25730212 G A
rs7765813 25732374 T G
rs12183240 25732395 A G
rs6456685 25734528 T C
rs1980449 25737637 T C
rs1980450 25737726 G A
rs2072843 25739209 C A
rs10447389 25750556 A G
rs7741026 25750691 T A
rs9358865 25750970 C A
rs909665 25754124 A G
rs2294344 25760204 A C
rs2011472 25765442 A C
rs9461190 25771339 T C
rs12211682 25778925 G A
rs4711090 25781246 A C
rs4711091 25782488 G A
rs9467561 25785933 C A
rs2205935 25787939 A G
rs3765236 25790241 C A
rs1883259 25791259 A C
rs6942120 25791933 T C
rs4712955 25792258 G A
rs4711092 25792384 T C
rs9348689 25792632 G T
rs9366627 25794384 C T
rs10946793 25807978 A G
rs10105 25809882 A G
rs6913042 25811902 T C
rs9379780 25815150 G A
rs6456688 25816939 C T
rs10946795 25822718 A G
rs9379784 25833485 A G
rs6940348 25834322 C T
rs4711095 25834753 A C
rs4711096 25835033 A G
rs4712960 25835244 C T
rs4712961 25835313 C T
rs9358872 25835496 G A
rs4711097 25840293 C T
rs4712962 25840310 A G
rs3922841 25844657 A G
rs4712963 25848481 C T
rs7776065 25853721 C T
rs12207270 25859700 A G
rs1892256 25862250 T C
rs9358883 25863494 A G
rs9295669 25866191 C T
rs1892250 25877003 T C
rs1892251 25877328 T C
rs2328893 25878218 A G
rs4712972 25880026 A G
rs1954598 25884039 T C
rs11754288 25884928 A G
rs9358890 25887371 A G
rs3734525 25887706 T C
rs3734526 25887715 C A
rs1141034 25888311 C T
rs6910549 25888790 A G
rs7749149 25889118 G A
rs2096386 25895796 A G
rs2762353 25902410 A G
rs3823151 25908176 C A
rs1165196 25921129 G A
rs11751616 25948429 G A
rs1324087 25949387 A G
rs4712976 25950182 C T
rs9393672 25950584 T G
rs3887266 25951725 T C
rs942379 25957599 A G
rs1165165 25970445 T C
rs1165159 25972604 G A
rs501220 25981004 A C
rs9467626 25981725 A C
rs1165200 25983191 G A
rs12664474 25984068 A G
rs6908645 25985518 C T
rs11969868 25986485 G A
rs645279 25988473 T C
rs17271767 25994900 T C
rs9393674 25997509 A G
rs9348697 25998813 C T
rs522024 26000718 C T
rs6910741 26003554 T C
rs13207673 26009112 T C
rs16891146 26011287 A C
rs6910174 26012393 C T
rs9461222 26013090 A G
rs6900994 26013742 C T
rs3846838 26019754 T C
rs3799369 26020613 G A
rs3799371 26020795 C T
rs6932113 26021077 C T
rs2071299 26022780 G A
rs2071298 26022880 G A
rs1865760 26024958 C T
rs3752421 26026667 G A
rs7450342 26027459 T C
rs7749342 26028244 T C
rs1540273 26032137 T C
rs3734523 26033966 A G
rs10484431 26034653 G A
rs9295676 26036355 G T
rs6940007 26039936 C A
rs2328903 26043744 T C
rs199736 26044766 C T
rs9393676 26044923 G A
rs9467638 26045673 G A
rs17586946 26047032 T C
rs1436307 26047702 C T
rs9358896 26051176 C A
rs13192713 26051213 A C
rs199725 26061663 A G
rs6906576 26064480 C T
rs169219 26065371 C A
rs10946800 26065752 C T
rs17587226 26070283 T C
rs199738 26071435 G A
rs2009610 26075047 T C
rs13196552 26082183 G A
rs12192649 26082429 A G
rs199755 26098346 G A
rs2051538 26099599 A G
rs199754 26100288 A G
rs6901039 26108864 T G
rs9393681 26116239 T C
rs10484432 26116855 A G
rs9467658 26118860 T G
rs199750 26124441 C T
rs2237231 26125150 C T
rs16891235 26125521 C T
rs3734528 26130223 G A
rs9379818 26131185 G T
rs3752420 26135114 G A
rs3752419 26135412 G A
rs10484434 26139592 A G
rs10484435 26139790 G T
rs2213284 26139847 G A
rs2230655 26141485 G A
rs2230654 26141620 A G
rs4401650 26143187 G A
rs1540275 26144455 T C
rs7756117 26154544 G A
rs10807007 26156910 A C
rs9689245 26158824 T C
rs13220395 26163347 A G
rs12111009 26164265 G C
rs10425 26164528 A G
rs2230653 26164583 G A
rs807213 26170125 C T
rs807211 26173837 C T
rs9393683 26174177 A G
rs9295684 26177648 T C
rs2051544 26179072 C T
rs807203 26181823 T C
rs9295687 26190689 T C
rs1800702 26194442 C G
rs2794720 26195181 G C
rs2794719 26196869 T G
rs9366637 26197077 C T
rs1799945 26199158 G C
rs2071303 26199315 T C
rs1800708 26201282 T C
rs2858996 26202005 T G
rs2071302 26202109 C T
rs1572982 26202346 G A
rs707889 26203910 A G
rs17596719 26205173 A G
rs6918586 26205363 C T
rs1150658 26206734 T C
rs198857 26210396 C G
rs198856 26210687 A G
rs198854 26212036 C T
rs198853 26212075 C T
rs2229768 26212259 C T
rs198852 26212427 G A
rs198846 26215442 A G
rs198845 26215769 T G
rs707892 26217212 G T
rs198843 26218293 T A
rs6927689 26218940 T A
rs16891315 26219735 C T
rs933199 26220872 T C
rs198838 26221319 C T
rs198834 26222351 A G
rs13161 26222681 T C
rs707896 26224403 A G
rs198831 26224975 C T
rs707898 26225199 C T
rs198829 26226872 G A
rs198828 26227438 A G
rs198826 26229132 T C
rs198822 26231518 C G
rs198821 26231608 C T
rs198820 26232222 A G
rs16891334 26232282 C T
rs198819 26232409 T C
rs129128 26233321 C T
rs1179007 26234745 A G
rs198816 26235163 T C
rs198811 26236425 C T
rs198810 26236597 G A
rs6908263 26237354 G A
rs707899 26237927 T C
rs707901 26240643 T C
rs2856646 26243477 A G
rs707903 26247375 C T
rs1183694 26255346 T C
rs806972 26256290 G T
rs806973 26256305 G A
rs9358908 26259514 G T
rs9379827 26261314 A C
rs2298090 26265052 G A
rs3857546 26265741 T C
rs7749823 26266058 C A
rs2298091 26266418 A C
rs1009181 26266972 C T
rs2183947 26267335 A G
rs806966 26267474 G T
rs9467684 26270658 A G
rs9357001 26274438 T G
rs4486004 26275689 T G
rs9461237 26277611 T C
rs9379829 26280198 T C
rs9379831 26283831 A C
rs17533076 26291795 A G
rs16891375 26292020 G A
rs4496782 26292596 C T
rs6906367 26295104 T C
rs1543681 26295762 C A
rs16891378 26296843 G A
rs806977 26297594 A G
rs11753837 26298726 A G
rs10452600 26300481 A C
rs806978 26302092 C T
rs1341759 26303481 A G
rs4145878 26306025 T A
rs806792 26306895 G A
rs34550794 26306993 A G
rs438534 26307503 A G
rs16891401 26310316 A G
rs11758351 26311889 G T
rs806795 26313272 G A
rs2069018 26313697 C T
rs9393687 26313749 C A
rs989710 26314053 A C
rs2022448 26315907 A G
rs11755943 26319347 G A
rs11755618 26323781 G A
rs11753131 26327363 A G
rs11754368 26329152 A G
rs3823156 26333394 T C
rs3818947 26335083 T C
rs11759904 26339422 C T
rs10946808 26341366 A G
rs16891458 26342455 C A
rs16891464 26343279 G A
rs10484436 26345134 T C
rs10484437 26345436 A G
rs9358913 26347383 A G
rs3734533 26348603 G A
rs1000308 26352559 A G
rs9461241 26352991 T G
rs6913828 26354643 T C
rs11753610 26359580 C T
rs6935954 26363430 A G
rs809871 26364505 C G
rs7761779 26370285 G T
rs7773004 26375734 A G
rs7773163 26375779 T C
rs11759682 26378940 C T
rs9393690 26379692 A T
rs3823157 26380018 G A
rs3734535 26380267 T C
rs6901243 26382477 T C
rs9393692 26384629 A G
rs6940237 26390301 T C
rs2393593 26393662 T C
rs3999544 26393846 C T
rs16891518 26393887 T C
rs1124999 26395022 G T
rs9379843 26397414 A G
rs7746807 26401317 C A
rs9393697 26401820 C T
rs2893820 26403665 G A
rs9467700 26408417 C T
rs9357004 26411298 T C
rs994379 26413386 G C
rs9366648 26414261 T C
rs1883214 26414663 A C
rs6923139 26421327 T C
rs11966360 26424961 G A
rs2007370 26425875 A G
rs3778279 26433442 T C
rs2179152 26433867 T C
rs6939048 26435932 G A
rs12182334 26436330 G T
rs9358927 26438471 T G
rs11962660 26439472 G A
rs7755741 26445243 G A
rs4412193 26446035 A G
rs2893842 26446413 T G
rs9358928 26449009 T C
rs6456716 26459576 G A
rs6456718 26459916 T A
rs9366653 26462226 A G
rs9461245 26462551 A G
rs4712980 26463737 G T
rs4712981 26469409 T C
rs9393709 26473126 T C
rs12203176 26473574 C T
rs9379856 26474815 C A
rs9688949 26475450 T C
rs9379859 26477528 T C
rs12176317 26480765 G A
rs9393713 26481657 A G
rs9393714 26481719 T G
rs9379870 26482389 G A
rs11758089 26482528 C T
rs2073526 26482637 A G
rs2073529 26483138 G A
rs1985732 26484140 G A
rs12214031 26484607 C T
rs1624064 26486660 C T
rs3757142 26488524 G A
rs12189870 26490744 G T
rs9461249 26491365 C T
rs9467741 26491438 A G
rs7756881 26497905 T C
rs7757048 26498018 A C
rs2076029 26498809 C T
rs2072802 26500913 T C
rs3927423 26501466 T C
rs7356988 26504706 T G
rs7356849 26504718 C T
rs9467750 26506893 G C
rs1741738 26509231 G A
rs3902051 26511682 G A
rs10456045 26512937 A G
rs10807008 26513243 C G
rs3857549 26514032 T C
rs4609015 26515387 C T
rs7770214 26518206 A G
rs1796520 26518779 T C
rs6921148 26519373 C T
rs6900725 26521067 C T
rs4712990 26521723 A C
rs4712993 26524378 T C
rs6456721 26529186 G A
rs1796521 26529371 C T
rs4320356 26531539 T C
rs2393652 26531835 G A
rs2893845 26531846 A G
rs7751280 26532708 A G
rs10946829 26534466 A G
rs2076030 26534835 A G
rs3846843 26535042 A G
rs1741740 26536821 A G
rs2893847 26538827 A C
rs2893848 26538960 G A
rs1624440 26541308 A G
rs12208390 26545085 T C
rs17539219 26548521 G T
rs4712996 26549527 C T
rs7768108 26550765 G A
rs3846848 26554188 T C
rs2281027 26554684 G A
rs2237236 26559532 G A
rs10484440 26561721 G A
rs2893849 26562433 G A
rs9295689 26563790 T C
rs9295690 26564048 C A
rs6456724 26564422 T C
rs6912934 26567223 C T
rs2893856 26568700 T C
rs13195509 26571639 A G
rs6916321 26572768 A G
rs12202419 26573363 G T
rs3799380 26575161 C T
rs9461254 26577424 A G
rs9366658 26577845 A G
rs9358944 26577854 C A
rs4711112 26578841 A G
rs7763910 26580634 A G
rs7773913 26581962 T C
rs13437351 26583763 A G
rs1407045 26584134 A G
rs6456728 26585758 A G
rs9358946 26586906 A G
rs16891725 26587129 T C
rs9357008 26587870 G T
rs6940691 26589693 A G
rs6456730 26592355 C T
rs6910993 26602166 T C
rs2093169 26603078 T C
rs4713002 26604324 C T
rs6926629 26607882 T C
rs13194984 26608542 T G
rs3736780 26613114 C T
rs3736781 26613341 G A
rs1980600 26616708 C T
rs1056667 26618543 T C
rs3799383 26618727 T C
rs9393729 26622145 C T
rs1535276 26628920 T C
rs6924865 26629332 A G
rs9379888 26634973 A G
rs9295695 26636229 T C
rs1884945 26641119 G A
rs10946835 26641736 C T
rs2393670 26643520 A G
rs6920256 26645780 A G
rs9467782 26650752 G A
rs9461270 26652089 A G
rs16891790 26653397 T C
rs4871 26653611 G A
rs15580 26654027 C T
rs9986382 26658598 T C
rs12526680 26658933 A G
rs2224380 26661922 G A
rs9461271 26662947 G A
rs10484442 26663858 A G
rs767471 26665833 C T
rs12208211 26673539 G A
rs6456733 26674783 C T
rs1078679 26676720 C T
rs6925895 26680144 G T
rs1321482 26683133 T C
rs1570061 26683965 T C
rs6918854 26685903 G A
rs9467803 26689853 T C
rs9379892 26690393 G A
rs9379893 26692647 T C
rs9379895 26700686 G A
rs6925087 26700832 T A
rs4368798 26701450 A G
rs6915555 26703246 G T
rs3800302 26705312 A G
rs3800303 26706167 A G
rs7768682 26706397 T A
rs13978 26707022 G T
rs12204145 26708135 A G
rs6456739 26712119 T C
rs12205310 26713843 T G
rs9379902 26714491 G A
rs9467810 26716240 A C
rs6919391 26716304 G A
rs6911476 26720342 T C
rs2494697 26730034 A G
rs4292511 26730269 T G
rs2451731 26732801 A C
rs9295700 26735314 T C
rs2451741 26737383 A G
rs2172007 26747756 A C
rs2504599 26749039 C T
rs2494705 26749151 T C
rs2504571 26751414 C T
rs2504600 26756313 C A
rs2451753 26756997 C T
rs2494711 26757400 T C
rs9379907 26762297 T C
rs2451715 26763800 C T
rs2504565 26764869 G A
rs7740197 26771457 G A
rs868190 26773814 G A
rs4437460 26797202 G A
rs2498399 26814523 T C
rs9467847 26817570 C T
rs4711122 26866458 T C
rs9348738 27030885 C T
rs10946888 27059657 T C
rs7751878 27095702 T G
rs6920115 27096396 C T
rs10946896 27096555 G A
rs7741445 27096971 T G
rs6932003 27098170 T C
rs4583981 27100002 G T
rs4358615 27106546 A G
rs9348747 27110385 G A
rs4541737 27110800 T C
rs12200985 27112871 T G
rs12527111 27114454 C T
rs12190473 27132666 T C
rs12199218 27133260 C T
rs7761889 27136433 T C
rs3922717 27138903 G A
rs7747454 27142232 G T
rs4424065 27144435 T C
rs6904071 27155235 A G
rs994690 27155895 C T
rs9368488 27160515 G A
rs12209429 27162846 A G
rs9348750 27165924 G T
rs12201774 27166291 G A
rs12214848 27171327 T G
rs6456767 27178522 T C
rs6921388 27188184 G A
rs2393915 27188439 C A
rs6922098 27188456 T C
rs12209456 27193204 T C
rs7745603 27198383 T C
rs6913660 27199404 A C
rs6921711 27201998 G T
rs2022272 27211559 G A
rs6456769 27215844 A G
rs12205921 27221519 T G
rs12193820 27221790 G A
rs9393790 27222031 T G
rs6919033 27222862 T C
rs17737028 27223446 G A
rs10946901 27228115 A C
rs16894368 27229203 A G
rs9379960 27229304 G T
rs4713069 27236286 G T
rs1028308 27237736 A G
rs9366683 27251847 T C
rs13194053 27251862 C T
rs911186 27258578 G A
rs858972 27262340 T C
rs1102563 27268074 A G
rs4711143 27281378 T C
rs12210982 27282214 T C
rs12153912 27287808 A G
rs6902268 27294151 G T
rs1156086 27295334 C T
rs4713074 27300608 C T
rs996247 27301074 T C
rs6918423 27302051 G T
rs9468015 27306697 G A
rs3800308 27309241 G T
rs6931127 27313306 A G
rs9468018 27315713 G A
rs4711144 27316144 C A
rs3800312 27318593 A C
rs9468019 27321571 C T
rs1234145 27324827 T C
rs10946904 27325215 T C
rs2295603 27328869 G A
rs2273565 27330953 T C
rs9393796 27334944 G T
rs11758636 27337540 A G
rs9295732 27338794 C T
rs9461345 27342538 G A
rs6915678 27343845 G T
rs3800314 27344027 G T
rs6902012 27351746 C T
rs6932590 27356910 C T
rs6913724 27362822 T A
rs3800316 27364081 C A
rs7746199 27369303 T C
rs9468031 27372876 C T
rs7771953 27379322 A G
rs16897467 27381873 C T
rs6456773 27385381 C T
rs12191414 27386613 G C
rs2235233 27387831 C T
rs11965377 27387856 C T
rs2893912 27396666 C T
rs4145206 27399801 G A
rs9468058 27400158 C T
rs9468060 27400321 C T
rs9461357 27404491 T C
rs9461358 27405809 T G
rs9379976 27406179 C T
rs9379977 27406258 C T
rs9379978 27406608 A G
rs721600 27406884 T C
rs1156457 27408559 G A
rs9348761 27410804 A G
rs9461362 27411906 T C
rs9461363 27416154 A G
rs9461366 27418512 A G
rs764284 27420057 G A
rs9368508 27429827 C T
rs2235232 27434842 G A
rs17739727 27437767 C A
rs1011665 27440277 T C
rs6914864 27444468 T C
rs9468076 27446869 T C
rs11967073 27447397 G A
rs7759001 27449388 G A
rs1883403 27458308 A G
rs6920362 27459218 A G
rs2393929 27459910 A C
rs2143062 27461831 A G
rs6913166 27463439 T C
rs2206250 27463821 A C
rs2223464 27464195 G A
rs13220817 27464506 C T
rs10807020 27464881 A G
rs6904883 27465287 T C
rs2206251 27466371 C T
rs4711148 27468669 T C
rs6923108 27470088 G A
rs12662076 27471116 G A
rs6456777 27473973 G A
rs9969094 27475803 C T
rs6915934 27475866 C T
rs12194842 27475957 C A
rs766092 27476010 T C
rs6456778 27478025 T G
rs3734575 27478990 C T
rs3734574 27479172 G A
rs4504471 27480221 C T
rs2076305 27483590 A C
rs9379982 27484246 A C
rs6938943 27484889 G A
rs4713097 27487526 G A
rs6929812 27492499 T C
rs7754977 27493749 G A
rs6456781 27494036 G A
rs2064220 27496006 C G
rs6456782 27496718 G A
rs7771598 27497237 A C
rs6456785 27498378 T G
rs6926142 27503743 T C
rs2206253 27504045 T C
rs3918438 27506112 G A
rs1569566 27508010 G T
rs4713098 27511584 T C
rs4713099 27513181 G T
rs760880 27516160 G T
rs7772160 27520365 C T
rs7509 27526826 T G
rs2235252 27530472 T C
rs2235254 27530773 G A
rs2092121 27532163 T C
rs1883216 27533164 C A
rs7748366 27535521 C T
rs4358616 27540827 G A
rs6899950 27541974 T C
rs6920408 27542199 C T
rs12211424 27543003 T C
rs2272814 27543686 G A
rs12213598 27544224 G A
rs2142705 27547104 C A
rs1014227 27551936 A C
rs4713106 27552693 T G
rs7761966 27553682 T C
rs983837 27556867 T C
rs6456794 27563604 T G
rs4713108 27565992 A G
rs2393962 27570803 C T
rs10456051 27571415 C T
rs16867808 27571663 C T
rs10946933 27579077 G T
rs6929563 27580202 T G
rs12189640 27582636 C T
rs11962403 27588110 T C
rs2205829 27588206 A G
rs6918131 27588896 G A
rs2294308 27591239 T C
rs970668 27596581 T C
rs10946935 27609324 T C
rs2064092 27619350 A C
rs6915987 27623755 G A
rs6934794 27627324 A G
rs6908024 27634876 G A
rs6915266 27636622 G A
rs2142704 27638541 G A
rs6903982 27653723 C T
rs7774939 27655771 A C
rs7775817 27656071 G A
rs9379989 27658691 G A
rs12197514 27661763 C T
rs4713113 27663105 A G
rs10946940 27668566 G A
rs9461392 27674148 T C
rs6456799 27681515 G A
rs9348768 27689013 G A
rs9393829 27694160 A G
rs6921256 27695497 T C
rs9393831 27696706 A C
rs2143082 27709566 C T
rs9366694 27731490 G A
rs16867886 27740759 C T
rs6917366 27742619 T C
rs9380001 27742906 T C
rs6903016 27749937 C G
rs9368521 27753257 C T
rs9357043 27754079 A G
rs1010261 27763543 A G
rs9348772 27764069 T G
rs10946943 27764234 A G
rs9380006 27764478 C A
rs6920044 27765626 A G
rs9380007 27768487 T C
rs12663707 27775992 A G
rs2393997 27778676 T G
rs10484400 27778896 C T
rs9380010 27791551 G A
rs9295740 27797481 A G
rs2056923 27797918 C T
rs2056924 27798153 A G
rs2056925 27798884 G A
rs9468209 27802400 C T
rs9348775 27803308 T C
rs9468213 27814159 A G
rs17693877 27815025 A G
rs6908615 27818228 T C
rs4713119 27820804 G A
rs9283880 27823222 C A
rs9461406 27827743 C T
rs4713120 27829814 C A
rs7776351 27834710 T C
rs7742752 27835030 A G
rs7759217 27838442 G A
rs9366702 27842449 C T
rs742047 27847359 G A
rs12192568 27848417 A C
rs6915101 27849661 T C
rs9468226 27854157 G A
rs9468227 27854321 G A
rs9357048 27855021 G A
rs200469 27865939 C T
rs9295749 27875374 T C
rs9461412 27879633 C T
rs200479 27879663 C T
rs200482 27881883 A G
rs2394014 27884843 C T
rs2021835 27886076 T C
rs3175123 27886961 C T
rs200486 27887485 T C
rs370155 27890010 G T
rs401763 27890507 C T
rs2747054 27891338 G A
rs9295750 27892407 G A
rs200501 27896921 T C
rs11962868 27900539 A G
rs200490 27904914 T G
rs9468236 27914413 A C
rs201002 27916171 G A
rs200997 27919794 A G
rs200995 27921673 C T
rs200994 27921792 T G
rs200991 27923473 A C
rs200990 27923802 G T
rs200989 27924421 G A
rs9295751 27936646 A C
rs11970638 27942856 C T
rs200951 27943909 G A
rs200953 27945246 C T
rs573179 27957655 A C
rs200979 27960336 A G
rs200968 27967547 C T
rs7748520 27972887 C T
rs1873213 27977300 G T
rs149878 27986717 G T
rs9885649 27989385 T C
rs9468254 27992895 A G
rs731132 27993335 G T
rs2130357 27994809 T C
rs1015075 27995254 A G
rs6933825 27998610 G A
rs9468256 28003483 A G
rs7742529 28010848 G A
rs10456357 28011446 A G
rs6910968 28012160 T C
rs9461425 28027667 A G
rs904142 28033435 C T
rs9380030 28033806 G A
rs9295753 28036424 G A
rs2116984 28040741 A C
rs6922530 28044028 G A
rs7769416 28056553 T C
rs9357054 28065058 C T
rs149901 28073482 T C
rs149946 28078010 T G
rs9380032 28084179 T G
rs10484402 28087604 G A
rs9368540 28089652 A G
rs149971 28090131 G A
rs9368544 28094508 C A
rs9368545 28107023 T A
rs149942 28109589 C T
rs149943 28110367 A G
rs149900 28122576 T C
rs9393879 28126923 A G
rs203888 28129568 A G
rs9393882 28132401 T C
rs9468277 28136369 A C
rs9380046 28138478 C T
rs149951 28141066 C T
rs7741570 28141484 C A
rs10484403 28141502 G A
rs149952 28141864 T C
rs9380047 28145872 T G
rs4713135 28147565 A G
rs203870 28149836 A T
rs6913038 28152735 A G
rs203876 28154652 C T
rs203877 28156603 C T
rs203878 28156975 T G
rs10484404 28163474 T C
rs427348 28166344 C T
rs1853097 28166614 G A
rs3734572 28167437 C T
rs3823180 28169723 A G
rs203893 28170045 A C
rs9380051 28172070 C T
rs169433 28172715 A G
rs203885 28184865 T C
rs203884 28185353 A C
rs16893673 28187055 C T
rs9368554 28190690 C T
rs4713137 28191500 G C
rs1631552 28197678 A C
rs7747772 28198641 C T
rs539474 28200285 C T
rs4713139 28200664 T C
rs2275508 28202710 C T
rs9468293 28204175 T C
rs1654774 28204259 A G
rs4713140 28205172 A G
rs1225710 28208619 T C
rs9380057 28212613 T G
rs1947862 28213175 T C
rs16893699 28213868 G A
rs6941992 28214120 C T
rs4713142 28214326 G T
rs4713145 28214806 C T
rs3757188 28215336 C T
rs1904840 28216211 T C
rs2277103 28217612 T C
rs868987 28218127 T C
rs1890809 28218457 G A
rs2791333 28219093 A G
rs1225715 28221352 A G
rs9348795 28228703 C T
rs6908414 28229807 G A
rs6932313 28230328 C T
rs1150666 28231907 C T
rs9295759 28232448 T C
rs9348796 28234181 G A
rs1225618 28237692 A C
rs16893731 28238173 A G
rs1150671 28239022 A G
rs9380059 28240337 C A
rs6929559 28242085 C T
rs3173443 28245006 G T
rs4713152 28245433 A G
rs9393902 28245709 G A
rs9380064 28251097 G A
rs1233667 28254653 T A
rs9295761 28255966 G A
rs1225591 28256731 A G
rs2622315 28260546 A G
rs1150683 28263293 T C
rs1237873 28266933 G A
rs1150689 28273078 C T
rs1233704 28274902 T C
rs1233698 28277602 C A
rs1233708 28281198 A G
rs1233666 28284394 C A
rs988084 28285471 T C
rs988083 28285567 T C
rs1150703 28292239 T G
rs1150704 28292350 G T
rs1233664 28293705 T C
rs1736894 28294533 A C
rs1736892 28294957 C T
rs1736890 28297368 G A
rs3757183 28299838 C T
rs16893827 28305448 C T
rs1150707 28305584 C T
rs7206 28309117 A G
rs6918043 28309447 A C
rs9380069 28311279 G A
rs11752073 28312772 T G
rs11758148 28315716 C A
rs1150711 28316514 T C
rs9295768 28317081 A G
rs967005 28318667 T C
rs7757215 28320468 A C
rs13408 28320727 G A
rs1150712 28321218 C T
rs3817820 28322411 G C
rs1233710 28323425 T C
rs2235359 28323620 G T
rs2235358 28324006 G A
rs1736895 28327805 G A
rs2185955 28330959 G A
rs7750106 28331659 A C
rs12214383 28331710 C T
rs1531681 28334857 A G
rs12000 28335415 G A
rs1635 28335583 A C
rs9461446 28335612 T C
rs1778508 28337860 C T
rs9468322 28339222 A G
rs2799076 28340257 T C
rs11966237 28341760 G A
rs2179174 28346948 G A
rs16893892 28347852 G A
rs11965538 28347894 A G
rs11965542 28347922 A G
rs1419183 28350773 C A
rs1150725 28351679 C G
rs1150724 28358215 C T
rs2142731 28358892 G A
rs11756111 28360838 C T
rs16901846 28362967 C T
rs9461448 28371700 G T
rs3800324 28372660 A G
rs3800325 28372671 G C
rs3800326 28372696 T C
rs2743554 28373619 G A
rs2142730 28374128 T C
rs16893917 28377386 A G
rs1997660 28377642 A G
rs6456811 28378026 G C
rs9468333 28379177 C T
rs1339899 28379581 C T
rs853693 28390627 G A
rs7759855 28390842 G A
rs4713159 28391751 A G
rs16893947 28392700 G A
rs853690 28393461 G A
rs853685 28396764 T C
rs707907 28399219 A G
rs853684 28402529 T C
rs4711167 28402867 C T
rs6922161 28403316 G A
rs6902583 28403512 C T
rs853679 28404842 A C
rs16893970 28407274 C T
rs853676 28407666 T C
rs6456812 28407861 C A
rs7772827 28409122 C T
rs16893973 28410092 T C
rs16893975 28410257 C T
rs1416920 28410763 A G
rs1416919 28410863 G T
rs9295769 28412548 G A
rs723475 28412820 G T
rs6908459 28413472 A C
rs213244 28414887 C A
rs13210258 28416650 T G
rs9468344 28417548 T G
rs6912584 28417569 C T
rs7759845 28418976 G T
rs6918631 28420435 T C
rs6929449 28421781 C A
rs213240 28423854 T C
rs12180820 28424457 C T
rs9468346 28425693 A C
rs6922111 28433287 T C
rs213230 28438243 G A
rs213228 28439231 C A
rs17313059 28441375 C T
rs7774788 28454748 T C
rs1052215 28456137 G T
rs2072319 28456639 C T
rs3734563 28457704 G A
rs1556957 28457905 G A
rs2859379 28466174 T C
rs2232434 28466872 C T
rs2232430 28467165 T C
rs2232427 28467688 G T
rs2232422 28474241 A G
rs4357130 28475662 G T
rs2232419 28475747 A G
rs6908137 28478372 C A
rs4254981 28479381 C A
rs1124131 28488227 C A
rs3757181 28489875 G A
rs6922169 28490911 A G
rs2859365 28499444 A G
rs1339898 28503485 T C
rs7740351 28507391 C A
rs16894106 28508318 A G
rs7766356 28508517 C T
rs2071965 28511204 T C
rs11752919 28511582 C T
rs719370 28512332 T C
rs916403 28516237 A G
rs13190937 28519223 A G
rs2531804 28519282 G A
rs2859367 28522145 G A
rs6903535 28525201 G A
rs2531808 28528763 T G
rs2531809 28529347 A G
rs2531810 28529744 G A
rs2531811 28531582 G A
rs2531814 28533734 G A
rs1041926 28534275 G A
rs2021745 28534965 C T
rs2859372 28535109 T C
rs2859374 28536124 T C
rs9468379 28539163 T C
rs2531815 28544039 C T
rs12663002 28549613 T C
rs2531816 28550085 G A
rs16894128 28552144 G A
rs1029328 28555894 C T
rs2531817 28556873 T A
rs6927023 28562200 A G
rs2859355 28569200 C T
rs2859356 28573334 C T
rs9468385 28579591 C T
rs2071966 28581304 G T
rs722788 28591129 C A
rs406113 28591461 A C
rs423118 28593659 C A
rs1003359 28594801 T C
rs9366720 28595070 T C
rs2078035 28596013 C T
rs11757235 28597258 T C
rs445870 28602306 A G
rs769189 28608214 C T
rs380879 28608428 T G
rs448450 28608985 A C
rs426922 28610167 T C
rs451774 28610529 A G
rs13215054 28610773 A C
rs413488 28611336 A G
rs454182 28619143 G C
rs2394102 28619996 G A
rs393414 28629295 C T
rs6456825 28630674 A G
rs422089 28635385 C T
rs4711174 28640939 A G
rs454746 28645230 G A
rs449074 28647287 C T
rs450630 28650403 G A
rs17336532 28651243 T C
rs16901848 28654931 A G
rs411538 28663429 T C
rs420436 28663977 G A
rs7738979 28665291 A C
rs11969304 28666615 C T
rs6901724 28673806 C T
rs442439 28680985 A G
rs911178 28682394 T C
rs9501180 28687450 C T
rs34556183 28692754 G A
rs4711176 28707007 G A
rs7742658 28708471 A C
rs6925972 28709913 A T
rs16894171 28710251 A G
rs7743296 28722589 A T
rs732395 28724306 G A
rs9295775 28735448 G A
rs7767008 28738772 G T
rs16894184 28739710 C T
rs3864294 28749936 G A
rs9393921 28753149 G T
rs9885928 28758332 G A
rs1319076 28770369 T G
rs1319075 28770500 T C
rs6456832 28771695 A G
rs4143771 28772610 A G
rs7382112 28773088 A G
rs7383248 28776459 A C
rs6939576 28777294 A G
rs1107160 28779401 T G
rs1107159 28779702 C T
rs2893974 28779877 T C
rs1539584 28787924 C A
rs9468413 28797651 C A
rs1954407 28803128 G T
rs7772682 28803647 A T
rs2893973 28805065 C T
rs10498733 28807670 A G
rs6456834 28808331 T G
rs2893970 28811260 C T
rs7766599 28811411 T C
rs880638 28814891 G A
rs11754985 28819053 T G
rs3905240 28819313 G A
rs1233585 28824324 G A
rs1233591 28828961 T C
rs17338569 28830778 C T
rs1233602 28841382 G A
rs7758798 28856991 T C
rs7751451 28860862 G A
rs9257181 28862499 C T
rs11963531 28862683 T C
rs2765219 28878328 G A
rs2754767 28883220 A G
rs386628 28892375 C T
rs377392 28892720 A C
rs209184 28899268 T C
rs209181 28900456 A G
rs209177 28911082 G A
rs209176 28912165 A G
rs6904278 28914297 G A
rs422331 28918796 C T
rs526983 28923192 T G
rs9501112 28932937 T C
rs9257274 28934241 T C
rs176461 28934384 G A
rs4713182 28941204 A G
rs7775657 28943231 A G
rs209164 28944435 T C
rs743848 28947726 T G
rs209160 28947858 A G
rs7763661 28951411 A G
rs209153 28954228 C T
rs209152 28954441 A G
rs2006758 28958361 A G
rs9257319 28959616 G T
rs429369 28959887 T C
rs6930087 28960404 C T
rs7750338 28961136 C T
rs169679 28964551 A T
rs209148 28965248 A G
rs209146 28966829 G A
rs209139 28971462 A C
rs209131 28975734 A G
rs209130 28975779 C T
rs1536215 28975894 G C
rs209128 28977152 A C
rs209126 28980425 T C
rs209123 28981039 T C
rs209122 28983481 C T
rs2269553 28984488 G A
rs209121 28989639 T C
rs3132377 28993953 T C
rs9295782 28998198 A G
rs1061625 28999437 T C
rs2894066 29001906 G A
rs3763338 29002290 A G
rs1237485 29002323 G A
rs2015436 29004893 T C
rs932776 29009013 T C
rs2032502 29009544 T C
rs1004062 29010112 G T
rs4713186 29017444 T C
rs7761745 29017758 T C
rs7762289 29018214 C A
rs2071790 29019781 G A
rs2071789 29020055 T C
rs2071788 29020286 T C
rs763009 29023087 T C
rs4947339 29024231 C T
rs6456876 29026915 T C
rs4947256 29029919 A C
rs1476016 29030698 G A
rs9380100 29031959 T C
rs12386522 29036146 C T
rs9257425 29044535 A G
rs12055619 29047096 C T
rs6933672 29049667 A G
rs4713191 29051848 C T
rs968722 29057883 A G
rs9380102 29058993 A C
rs6904975 29060014 G A
rs12527531 29060369 G A
rs3129792 29064395 A G
rs6934470 29064730 G A
rs16894540 29069798 C T
rs6456880 29071227 T G
rs2269555 29072826 T C
rs9468459 29073670 A G
rs6920392 29075017 A G
rs9257453 29076909 G A
rs9295784 29077127 C A
rs6456881 29078079 T C
rs3129793 29078155 G A
rs6456883 29078348 T C
rs9257456 29080068 G A
rs6925178 29081194 A C
rs6923005 29084050 C T
rs9468461 29087026 T C
rs6930903 29089223 G A
rs9357075 29090266 A G
rs6916923 29092142 T C
rs9468464 29092491 C T
rs3129795 29092734 T G
rs9380103 29093184 G A
rs6941946 29096562 A G
rs7768299 29098174 T C
rs1543796 29098597 G A
rs2394512 29100163 A G
rs7741520 29102549 G A
rs2269554 29102968 A G
rs10484544 29103698 C T
rs9468469 29107197 G A
rs16894557 29107805 A G
rs7755402 29110041 G A
rs9468471 29112070 T C
rs9468473 29114229 T C
rs7743837 29114823 G A
rs6924824 29118132 T G
rs6456889 29118803 C T
rs2050230 29119906 A G
rs9391651 29119939 C T
rs7341218 29120095 A G
rs9468474 29121112 C T
rs2143574 29122005 C T
rs6456891 29124566 A G
rs3130756 29125080 G A
rs9501294 29128996 A G
rs6904527 29141032 G T
rs6456895 29147874 G A
rs3131083 29147956 G A
rs9393941 29153611 G A
rs9348821 29155182 G A
rs11758255 29158693 G A
rs6903771 29160551 T C
rs6456901 29163421 G T
rs9380109 29165950 T C
rs2142905 29172751 C T
rs4713201 29175242 C T
rs3129111 29175751 T C
rs3131091 29181073 G A
rs3129097 29185332 C T
rs3130763 29187135 T C
rs3749977 29188323 A G
rs3129106 29189140 G T
rs3129109 29192211 C T
rs3129110 29193207 A G
rs3130766 29194808 C T
rs3130774 29204393 T C
rs3130778 29207558 C T
rs2223363 29212651 T C
rs9295794 29212914 A G
rs2267632 29214447 A G
rs9468487 29215031 G A
rs9393945 29216270 G C
rs3130718 29222600 A G
rs3130724 29226509 A C
rs3129123 29227138 C T
rs3130729 29233726 T G
rs2142906 29237962 A G
rs2394520 29245199 A G
rs3129152 29246756 C A
rs3129157 29249722 A G
rs2206042 29250455 A C
rs3130745 29256598 C A
rs3116817 29257540 A G
rs3129171 29263728 A G
rs3116826 29269414 G A
rs760804 29279018 T C
rs736466 29284275 T C
rs1883329 29285081 C T
rs2206040 29286493 C T
rs2206041 29286585 C T
rs3130817 29287216 G T
rs3130826 29289293 A G
rs2894083 29290287 A G
rs3129096 29291325 A G
rs3130801 29296158 G A
rs3130803 29297134 G A
rs12660419 29299527 T C
rs3130812 29301764 G A
rs11962388 29301838 C T
rs11964645 29301968 G A
rs3130813 29302990 T C
rs2207338 29307803 T G
rs3130816 29311890 A G
rs3129105 29321049 C A
rs3117330 29333774 C T
rs2024679 29335096 A G
rs3117329 29335622 T C
rs3130827 29338662 C T
rs9257657 29339151 G A
rs10484545 29342489 G C
rs3130829 29343879 A G
rs7766902 29344624 T G
rs3130830 29344701 A G
rs6899390 29346020 T C
rs3117327 29347129 T C
rs9468508 29361735 T C
rs1884123 29364399 G A
rs1033569 29365751 T C
rs1033568 29365946 A G
rs4446587 29367602 G A
rs16867628 29374476 A G
rs4594993 29378477 G A
rs16894709 29380280 T C
rs7774255 29382335 A T
rs9257694 29382465 C T
rs9257696 29383486 C T
rs9257697 29384159 C T
rs720831 29392497 A G
rs9257718 29399706 T C
rs9257721 29401606 T C
rs6937882 29403466 T G
rs9357078 29405645 T C
rs9257731 29407350 A G
rs6930435 29409201 A G
rs6903989 29410009 A C
rs3117433 29411343 C T
rs9257744 29414329 C A
rs9257745 29414635 T C
rs9348827 29416372 T G
rs9257748 29417748 C T
rs9257751 29419418 G A
rs9257768 29430065 T C
rs9257769 29431055 C T
rs7761746 29431634 A G
rs9257770 29431817 C A
rs6930033 29431884 C A
rs10484546 29432578 C A
rs7357041 29433078 G A
rs4713210 29433412 T C
rs9257775 29435058 T C
rs9257777 29435137 A T
rs9257792 29442418 G A
rs9380120 29443516 C T
rs9257794 29443640 T C
rs4713211 29444033 A G
rs9295804 29444126 A G
rs6934993 29445479 G A
rs9257799 29447250 C T
rs7772982 29448986 C T
rs7753474 29449287 A G
rs7773534 29449343 C T
rs10456372 29449428 G A
rs7774029 29449602 C T
rs9380122 29450215 G A
rs3749971 29450754 A G
rs3749970 29450804 A G
rs9257802 29451334 T C
rs5003265 29452015 T C
rs5003266 29452062 G A
rs9257803 29452374 T C
rs9257805 29454308 G A
rs238882 29454342 A G
rs3117442 29457070 G A
rs1419640 29458833 T G
rs238872 29459852 T C
rs3094556 29461387 C T
rs3129681 29462362 T C
rs3094551 29462778 G A
rs3094550 29462788 A C
rs238869 29463092 C T
rs4711185 29464025 A G
rs379157 29464566 A G
rs9257811 29464713 G T
rs9393956 29465624 G A
rs4713214 29465975 A T
rs9257819 29468162 C A
rs16894836 29469686 G T
rs9257823 29469714 T C
rs9257828 29471676 T C
rs4713216 29472126 G A
rs11969272 29472280 A G
rs4713217 29472304 G A
rs9257834 29472594 T G
rs2073150 29473220 C T
rs4713218 29473953 A G
rs2158279 29474244 T G
rs1024470 29474356 T C
rs1028411 29475378 G T
rs4711187 29475569 T C
rs9257837 29476000 T C
rs9257843 29476644 C T
rs9405124 29476792 G A
rs1419633 29481192 T C
rs1419632 29481228 C A
rs1544403 29489885 G A
rs1362073 29491299 T C
rs2523421 29498419 G A
rs1419642 29500214 A G
rs2074470 29502406 G A
rs9257857 29502905 T C
rs16894898 29503036 C T
rs7770592 29503726 A C
rs9295805 29505758 T C
rs2394609 29505979 T G
rs3131025 29506794 A G
rs3094561 29512136 T G
rs2074469 29515949 C T
rs2074466 29516292 A C
rs2074465 29516455 G A
rs2074464 29516507 A G
rs7765791 29518072 C T
rs16894919 29520201 T G
rs7738722 29522265 G A
rs7738742 29522325 G A
rs7739243 29522592 G A
rs6906897 29523615 T C
rs6935708 29524631 C T
rs2523442 29525796 C T
rs7738548 29529188 A G
rs9257863 29533563 G T
rs3117194 29533987 T C
rs2523439 29535499 A G
rs7768854 29536810 G T
rs2073148 29538149 C T
rs1345228 29540369 G A
rs2107192 29541921 A G
rs2107191 29542274 C T
rs4713226 29542393 A G
rs2746149 29543334 C T
rs11961170 29547084 T A
rs16894948 29548236 A G
rs12206077 29548720 A G
rs1362076 29549148 T G
rs7751705 29549597 T C
rs1233495 29552100 A G
rs3094573 29554611 G T
rs7771335 29556017 G A
rs2107189 29559147 A G
rs17415601 29560390 G A
rs2066951 29562468 G T
rs17184114 29563578 G A
rs1233492 29566456 G A
rs1233490 29569893 G A
rs6906307 29571871 G T
rs6926506 29571947 A C
rs6907220 29572344 C T
rs1233487 29576788 G A
rs9393967 29577468 T C
rs1233486 29577631 A G
rs3131019 29578964 C A
rs757256 29580895 T C
rs3130860 29582364 A C
rs734959 29582641 G A
rs734960 29583121 T C
rs1233482 29583661 A C
rs3131020 29583881 T C
rs3131021 29584121 A G
rs3128847 29584304 T C
rs9257877 29584487 T G
rs1233478 29585800 T G
rs2285791 29586280 T C
rs1010408 29587512 A T
rs3094572 29588972 T C
rs2523433 29590411 T C
rs1592411 29591890 T C
rs1592410 29591947 T C
rs9257887 29593268 A G
rs3094564 29594324 C T
rs9257890 29594887 T C
rs2745400 29596228 A G
rs724078 29597027 A G
rs969931 29602876 T G
rs7767894 29603106 T C
rs1233426 29606081 T C
rs362546 29607395 C T
rs886381 29608204 T C
rs2294748 29609161 A G
rs9461533 29609401 G A
rs1233421 29609493 A C
rs9391895 29610015 A G
rs1233420 29611302 A G
rs6930217 29611761 C T
rs6935418 29612236 G T
rs362514 29615289 T C
rs10484548 29616252 C T
rs362541 29618229 C T
rs362540 29618304 G A
rs3025657 29619195 C A
rs2534795 29619320 T C
rs1233417 29619829 C T
rs407161 29621786 A G
rs3094575 29623781 T C
rs387659 29624159 G A
rs3094576 29624221 A C
rs376681 29625072 G A
rs2745411 29626421 A G
rs417374 29626451 C T
rs6902738 29626458 C T
rs7763501 29626913 G A
rs453658 29627827 G A
rs16895057 29628856 C T
rs16895058 29629104 T C
rs2294745 29630131 A G
rs6915177 29630567 T C
rs2534791 29630691 G A
rs2076486 29631851 G A
rs2076485 29631931 G A
rs2534790 29632147 T G
rs2745412 29632380 T C
rs362536 29634919 C T
rs64036 29635246 A C
rs2272991 29635578 C T
rs362513 29636297 G A
rs1233405 29637733 A G
rs362532 29638392 G A
rs362512 29638607 G A
rs362511 29638829 G A
rs362529 29638847 T C
rs459970 29639232 A G
rs388234 29641274 T C
rs3094577 29641849 A G
rs3117072 29642219 T C
rs1233400 29645954 A G
rs3025652 29647744 A G
rs6912437 29649373 A G
rs3025650 29650926 C T
rs362525 29651625 G T
rs3117073 29652804 G A
rs362522 29653187 T C
rs362523 29653263 A G
rs1233397 29653694 G A
rs1233394 29657240 A C
rs1233391 29658597 C T
rs1233390 29659840 A G
rs1233388 29661706 G A
rs2235698 29663757 G A
rs362521 29664738 T C
rs1233384 29667274 T C
rs17508548 29671046 G T
rs3095273 29674348 A G
rs3025646 29674821 C T
rs362518 29675617 C T
rs362517 29677024 A G
rs362515 29677511 A G
rs3025643 29677934 A G
rs3025642 29678295 A G
rs2267633 29678820 G A
rs2076483 29679524 G A
rs10946999 29679588 T G
rs2076482 29681233 A G
rs740884 29682610 T C
rs29267 29682982 A G
rs740882 29683435 T C
rs29264 29683839 C T
rs881284 29684026 T C
rs29230 29684372 G A
rs29262 29684571 G A
rs29258 29685596 T C
rs29257 29686009 G A
rs29255 29687523 C A
rs29253 29688415 G A
rs29227 29688567 T G
rs29226 29688990 G T
rs29225 29689020 G A
rs6919973 29695853 T C
rs29246 29696125 G A
rs29223 29696523 C A
rs2267635 29700410 C T
rs715044 29701767 T G
rs2021749 29706098 A G
rs29243 29707081 A G
rs444189 29713914 G T
rs29218 29715408 G A
rs29240 29715455 G A
rs3117289 29717900 G A
rs29273 29718968 C G
rs29232 29719410 C T
rs3131854 29719864 T C
rs9257928 29721197 T C
rs16895214 29723772 G T
rs3129073 29723801 G A
rs439812 29724586 C T
rs29269 29725726 T C
rs29272 29726345 T G
rs29231 29726504 T C
rs29235 29732057 C T
rs9468571 29732873 C T
rs3135050 29736416 T C
rs2857783 29739567 C T
rs2256266 29740297 T C
rs2857784 29740329 A G
rs6905408 29741754 T C
rs3130253 29741991 A G
rs2535250 29742396 A G
rs2535248 29742906 G A
rs2857771 29742947 C T
rs2071652 29743296 T C
rs1318631 29743487 A G
rs2071653 29743907 T C
rs2273192 29746158 G A
rs9357083 29747623 C T
rs9257936 29747755 T C
rs2747419 29750173 T G
rs9257940 29750488 G A
rs378596 29751266 C A
rs375984 29752481 T C
rs2535238 29753017 A C
rs2747421 29753097 C G
rs387642 29753613 T C
rs396660 29754144 T C
rs445150 29754858 C T
rs2747430 29756485 A G
rs3129054 29757035 T C
rs2535236 29759664 T C
rs3117292 29760178 G A
rs9257985 29760232 G A
rs2747442 29761165 G A
rs3117294 29761308 G T
rs3117301 29762679 T C
rs2747453 29762922 C T
rs2747454 29763092 A G
rs2747457 29764396 G T
rs2747458 29764557 G A
rs2747460 29765106 T C
rs2747466 29766548 G A
rs3129039 29766843 A G
rs3129029 29770422 G T
rs3131888 29771868 C T
rs3131886 29772431 C T
rs3131875 29774090 T C
rs7776082 29775252 A G
rs3129066 29776516 G A
rs9258102 29776892 C T
rs6911622 29777730 T C
rs2107203 29777809 A G
rs3129055 29778240 G A
rs9468589 29779022 T G
rs9258122 29779719 A G
rs3116798 29779970 C T
rs2394660 29780665 A G
rs3131863 29781462 G A
rs11962017 29781979 A G
rs1476573 29782627 A G
rs1476572 29782720 G T
rs1610594 29787026 C T
rs1611364 29787581 T C
rs2735063 29790646 A G
rs1632962 29791787 A G
rs2517912 29791923 T C
rs2517911 29792613 C T
rs2517910 29796480 A C
rs9258170 29797569 G T
rs1362126 29798998 A G
rs2076183 29799282 A G
rs9258186 29800313 G A
rs1736926 29800541 A G
rs2235383 29801478 G A
rs1736922 29801948 T C
rs1628578 29803481 C A
rs2523404 29803692 T C
rs2735059 29803833 A G
rs2272874 29804224 C T
rs3736694 29804828 C A
rs2735058 29805672 A G
rs2743925 29806029 G A
rs2523402 29807135 C T
rs2523399 29808058 C T
rs2735052 29809543 A G
rs2844833 29810185 G C
rs2523395 29810489 A G
rs2394159 29810658 G A
rs2394160 29811241 G A
rs9258205 29811802 C T
rs9258206 29812216 A G
rs1736915 29812295 A G
rs1736913 29812379 T C
rs9258207 29812422 T C
rs9258208 29812524 T C
rs9258209 29813381 T C
rs2735051 29813667 A G
rs9258211 29814159 A G
rs2844831 29814256 C T
rs9258213 29814670 C T
rs932338 29814912 A G
rs1633096 29815246 T G
rs9258218 29816007 A G
rs2743951 29817213 T C
rs2517938 29817819 C T
rs909732 29817846 A G
rs4713240 29818705 G A
rs2523386 29819726 A G
rs9258225 29820683 G A
rs2072894 29821015 T C
rs2523385 29821905 A G
rs1737086 29822392 A C
rs34260811 29823311 A C
rs1633086 29823741 A G
rs1633085 29823976 T C
rs733841 29825959 T C
rs1610621 29826769 A G
rs909728 29827540 T C
rs909725 29828300 T C
rs4713244 29829125 A G
rs9391630 29830494 G A
rs9258260 29831140 T C
rs4947236 29831653 T C
rs1633068 29832289 T C
rs1737079 29832724 G A
rs1633057 29835002 A G
rs1633056 29835071 T C
rs1610628 29836188 C A
rs9258275 29838483 A G
rs1633048 29838621 A G
rs1737069 29838709 T C
rs7759474 29839614 T C
rs1611285 29839766 C T
rs1626392 29840223 T C
rs1625636 29840281 T C
rs1737060 29840948 G C
rs1633041 29841202 A G
rs2735048 29841680 A G
rs2735046 29842077 A G
rs1737043 29844026 T C
rs1737041 29844208 A C
rs11753872 29844921 A C
rs1737031 29845460 T C
rs7740113 29848013 G A
rs9258302 29849317 C T
rs1362070 29850278 C T
rs9500983 29850321 C T
rs9258303 29850909 T C
rs9500845 29851096 G A
rs1615962 29853705 A G
rs1633030 29853773 C T
rs2844836 29854002 C T
rs1633028 29854346 G T
rs1633021 29854848 C T
rs2735042 29855352 G A
rs1002046 29861995 T C
rs2743941 29863430 T C
rs7758742 29863635 C T
rs1610644 29867424 T C
rs17185132 29867490 T C
rs1610719 29868656 G A
rs1610723 29869452 C A
rs1610724 29869495 C T
rs1611220 29869814 G A
rs1633011 29870672 T C
rs11758087 29872422 A G
rs9468623 29872999 G A
rs2523414 29873066 C T
rs11752553 29874371 C T
rs28634576 29875722 G A
rs11751333 29876116 T C
rs1611185 29876323 C T
rs2017525 29876482 T C
rs3891160 29877126 C G
rs1610711 29877476 C A
rs1736982 29877500 A G
rs1632995 29877600 T A
rs1736981 29878301 A G
rs1610657 29879045 C T
rs1611192 29879858 G A
rs1632988 29880374 A G
rs1632987 29880528 G C
rs1632983 29881488 T C
rs17178826 29881516 G A
rs9258447 29881831 T C
rs1736976 29881978 G A
rs11757182 29883504 C A
rs2523409 29883641 G A
rs1736971 29884301 T G
rs1736969 29884369 T A
rs1610699 29886966 G T
rs1610669 29888072 A T
rs3926748 29888311 A G
rs3888577 29888677 T G
rs11753629 29890310 A G
rs11753654 29890600 T C
rs1736957 29890612 C T
rs1077432 29890847 C T
rs2735028 29893517 T C
rs2743933 29894199 C T
rs2743931 29895051 C T
rs2394177 29895348 G A
rs1611149 29897978 C T
rs1736936 29902296 G A
rs3115630 29902480 T C
rs915669 29906404 G T
rs1233330 29907082 A G
rs11753296 29909089 A G
rs9404952 29912144 G A
rs16896052 29912155 G A
rs2394180 29913178 C T
rs2735014 29913788 A C
rs9258525 29914320 C T
rs2523779 29914601 T C
rs2743937 29915902 C T
rs2735003 29916613 G T
rs9258537 29916840 A G
rs2523777 29917066 T C
rs2523776 29917173 G T
rs1611133 29917361 T C
rs2523774 29917557 T C
rs2523769 29919001 C A
rs2844827 29919216 C T
rs16896081 29919688 T C
rs2734994 29920009 T C
rs2523767 29920786 G A
rs2517879 29920953 A G
rs9258557 29921921 T C
rs1611750 29922757 G T
rs2394185 29924350 G T
rs2394186 29924400 G A
rs9380146 29925223 A G
rs3115628 29926000 C T
rs2734985 29926641 C T
rs2247504 29927056 A G
rs2523759 29927072 G A
rs2508050 29928026 C T
rs3115627 29928257 G A
rs5013093 29928565 T C
rs2523756 29928696 G A
rs9258631 29929272 C A
rs2734980 29929875 A G
rs2517862 29929916 T C
rs2517861 29929961 T C
rs3115626 29930040 C T
rs2517860 29930500 G A
rs2517855 29931143 A G
rs2517854 29931275 C G
rs3132726 29931585 A G
rs6919513 29931973 T C
rs1611684 29933825 A G
rs9258738 29935369 C A
rs17185692 29936295 A G
rs2523822 29936639 G A
rs9295822 29936859 T C
rs3094170 29937244 T C
rs1611717 29937556 C T
rs9258766 29938390 A G
rs9258771 29938631 G A
rs765649 29939037 A T
rs1611737 29939550 G C
rs1611738 29939685 A C
rs2524035 29940311 A G
rs3094165 29941520 A G
rs2734974 29941758 G A
rs2734973 29941927 T C
rs2517826 29942020 A G
rs9258866 29944503 A C
rs3132718 29944556 C T
rs9258883 29945167 C T
rs3094654 29947795 C T
rs3132714 29948627 C T
rs2523809 29957598 T G
rs2523808 29957636 C T
rs2517904 29976963 G A
rs2524024 29987508 C T
rs2860580 30014670 A G
AA_A_-24_30018311 30018311 x M
AA_A_-23_30018314 30018314 x A
AA_A_-22_30018317 30018317 x V
AA_A_-21_30018320 30018320 x M
AA_A_-20_30018323 30018323 x A
AA_A_-19_30018326 30018326 x P
AA_A_-18_30018329 30018329 x R
AA_A_-17_30018332 30018332 x T
AA_A_-16_30018335 30018335 x L
AA_A_-15_30018338_L 30018338 P A
AA_A_-15_30018338_V 30018338 A P
AA_A_-15_30018338_x 30018338 P A
AA_A_-14_30018341 30018341 x L
AA_A_-13_30018344 30018344 x L
AA_A_-12_30018347 30018347 x L
AA_A_-11_30018350_S 30018350 A P
AA_A_-11_30018350_L 30018350 P A
AA_A_-11_30018350_x 30018350 P A
AA_A_-10_30018353 30018353 x G
AA_A_-9_30018356 30018356 x A
AA_A_-8_30018359 30018359 x L
AA_A_-7_30018362 30018362 x A
AA_A_-6_30018365 30018365 x L
AA_A_-5_30018368 30018368 x T
AA_A_-4_30018371 30018371 x Q
AA_A_-3_30018374 30018374 x T
AA_A_-2_30018377 30018377 x W
AA_A_-1_30018380 30018380 x A
AA_A_1_30018513 30018513 x G
AA_A_3_30018519 30018519 Q H
AA_A_9_30018537_Y 30018537 P A
AA_A_9_30018537_T 30018537 P A
AA_A_9_30018537_S 30018537 P A
AA_A_9_30018537_F 30018537 P A
AA_A_17_30018561 30018561 S R
AA_A_19_30018567 30018567 K E
AA_A_44_30018642 30018642 K R
AA_A_56_30018678 30018678 R G
AA_A_62_30018696_Q 30018696 P A
AA_A_62_30018696_R 30018696 P A
AA_A_62_30018696_E 30018696 P A
AA_A_62_30018696_G 30018696 P A
AA_A_62_30018696_L 30018696 P A
AA_A_63_30018699_E 30018699 A P
AA_A_63_30018699_N 30018699 P A
AA_A_63_30018699_Q 30018699 P A
AA_A_65_30018705 30018705 G R
AA_A_66_30018708 30018708 N K
AA_A_67_30018711 30018711 M V
AA_A_70_30018720 30018720 Q H
AA_A_73_30018729 30018729 I T
AA_A_74_30018732 30018732 H D
AA_A_76_30018738_V 30018738 A P
AA_A_76_30018738_E 30018738 P A
AA_A_76_30018738_A 30018738 P A
AA_A_77_30018741_D 30018741 A P
AA_A_77_30018741_N 30018741 P A
AA_A_77_30018741_S 30018741 P A
AA_A_79_30018747 30018747 R G
AA_A_80_30018750 30018750 I T
AA_A_81_30018753 30018753 A L
AA_A_82_30018756 30018756 L R
AA_A_83_30018759 30018759 R G
AA_A_90_30018780 30018780 D A
AA_A_95_30019036_I 30019036 P A
AA_A_95_30019036_L 30019036 P A
AA_A_95_30019036_V 30019036 P A
AA_A_97_30019042_I 30019042 P A
AA_A_97_30019042_M 30019042 P A
AA_A_97_30019042_R 30019042 P A
AA_A_99_30019048_Y 30019048 A P
AA_A_99_30019048_F 30019048 P A
AA_A_99_30019048_C 30019048 P A
AA_A_102_30019057 30019057 H D
AA_A_105_30019066 30019066 P S
AA_A_107_30019072 30019072 W G
AA_A_109_30019078 30019078 L F
AA_A_114_30019093_R 30019093 P A
AA_A_114_30019093_Q 30019093 P A
AA_A_114_30019093_H 30019093 A P
AA_A_114_30019093_E 30019093 P A
AA_A_116_30019099_D 30019099 P A
AA_A_116_30019099_Y 30019099 A P
AA_A_116_30019099_H 30019099 P A
AA_A_116_30019099_N 30019099 P A
AA_A_127_30019132 30019132 N K
AA_A_142_30019177 30019177 T I
AA_A_144_30019183 30019183 Q K
AA_A_145_30019186 30019186 H R
AA_A_149_30019198 30019198 T A
AA_A_150_30019201 30019201 V A
AA_A_151_30019204 30019204 R H
AA_A_152_30019207_A 30019207 P A
AA_A_152_30019207_V 30019207 A P
AA_A_152_30019207_E 30019207 P A
AA_A_152_30019207_W 30019207 P A
AA_A_156_30019219_Q 30019219 P A
AA_A_156_30019219_L 30019219 A P
AA_A_156_30019219_W 30019219 P A
AA_A_156_30019219_R 30019219 P A
AA_A_158_30019225 30019225 V A
AA_A_161_30019234 30019234 D E
AA_A_163_30019240 30019240 R T
AA_A_165_30019246 30019246 L V
AA_A_166_30019249 30019249 D E
AA_A_167_30019252 30019252 G W
AA_A_184_30019881 30019881 A P
AA_A_193_30019908 30019908 P A
AA_A_194_30019911 30019911 I V
AA_A_207_30019950 30019950 G S
HLA_A_01 30019970 P A
HLA_A_0101 30019970 P A
HLA_A_02 30019970 P A
HLA_A_0201 30019970 P A
HLA_A_0203 30019970 P A
HLA_A_0206 30019970 P A
HLA_A_0207 30019970 P A
HLA_A_0210 30019970 P A
HLA_A_03 30019970 P A
HLA_A_0301 30019970 P A
HLA_A_0302 30019970 P A
HLA_A_11 30019970 P A
HLA_A_1101 30019970 P A
HLA_A_1102 30019970 P A
HLA_A_24 30019970 P A
HLA_A_2402 30019970 P A
HLA_A_2408 30019970 P A
HLA_A_2420 30019970 P A
HLA_A_26 30019970 P A
HLA_A_2601 30019970 P A
HLA_A_2602 30019970 P A
HLA_A_2603 30019970 P A
HLA_A_29 30019970 P A
HLA_A_2901 30019970 P A
HLA_A_30 30019970 P A
HLA_A_3001 30019970 P A
HLA_A_3004 30019970 P A
HLA_A_31 30019970 P A
HLA_A_3101 30019970 P A
HLA_A_3111 30019970 P A
HLA_A_32 30019970 P A
HLA_A_3201 30019970 P A
HLA_A_33 30019970 P A
HLA_A_3303 30019970 P A
AA_A_246_30020067 30020067 S A
AA_A_253_30020088 30020088 E Q
AA_A_275_30020256 30020256 x E
AA_A_276_30020259_L 30020259 P A
AA_A_276_30020259_P 30020259 A P
AA_A_276_30020259_x 30020259 P A
AA_A_277_30020262 30020262 x S
AA_A_278_30020265 30020265 x S
AA_A_279_30020268 30020268 x Q
AA_A_280_30020271 30020271 x P
AA_A_281_30020274 30020274 x T
AA_A_282_30020277_I 30020277 A P
AA_A_282_30020277_V 30020277 P A
AA_A_282_30020277_x 30020277 P A
AA_A_283_30020280 30020280 x P
AA_A_284_30020283 30020283 x I
AA_A_285_30020286 30020286 x V
AA_A_286_30020289 30020289 x G
AA_A_287_30020292 30020292 x I
AA_A_288_30020295 30020295 x I
AA_A_289_30020298 30020298 x A
AA_A_290_30020301 30020301 x G
AA_A_291_30020304 30020304 x L
AA_A_292_30020307 30020307 x V
AA_A_293_30020310 30020310 x L
AA_A_294_30020313_L 30020313 P A
AA_A_294_30020313_F 30020313 A P
AA_A_294_30020313_x 30020313 P A
AA_A_295_30020316 30020316 x G
AA_A_296_30020319 30020319 x A
AA_A_297_30020322_V 30020322 A P
AA_A_297_30020322_x 30020322 P A
AA_A_297_30020322_M 30020322 P A
AA_A_298_30020325_I 30020325 A P
AA_A_298_30020325_F 30020325 P A
AA_A_298_30020325_x 30020325 P A
AA_A_299_30020328_T 30020328 A P
AA_A_299_30020328_A 30020328 P A
AA_A_299_30020328_x 30020328 P A
AA_A_300_30020331 30020331 x G
AA_A_301_30020334 30020334 x A
AA_A_302_30020337 30020337 x V
AA_A_303_30020340 30020340 x V
AA_A_304_30020343 30020343 x A
AA_A_305_30020346 30020346 x A
AA_A_306_30020349 30020349 x V
AA_A_307_30020352_M 30020352 A P
AA_A_307_30020352_R 30020352 P A
AA_A_307_30020352_x 30020352 P A
AA_A_308_30020355 30020355 x W
AA_A_309_30020358 30020358 x R
AA_A_310_30020361 30020361 x R
AA_A_311_30020364_K 30020364 A P
AA_A_311_30020364_N 30020364 P A
AA_A_311_30020364_x 30020364 P A
AA_A_312_30020367 30020367 x S
AA_A_313_30020370 30020370 x S
AA_A_314_30020815 30020815 x D
AA_A_315_30020818 30020818 x R
AA_A_316_30020821 30020821 x K
AA_A_317_30020824 30020824 x G
AA_A_318_30020827 30020827 x G
AA_A_319_30020830 30020830 x S
AA_A_320_30020833 30020833 x Y
AA_A_321_30020836_T 30020836 P A
AA_A_321_30020836_S 30020836 A P
AA_A_321_30020836_x 30020836 P A
AA_A_322_30020839 30020839 x Q
AA_A_323_30020842 30020842 x A
AA_A_324_30020845 30020845 x A
AA_A_325_30020990 30020990 x S
AA_A_326_30020993 30020993 x S
AA_A_327_30020996 30020996 x D
AA_A_328_30020999 30020999 x S
AA_A_329_30021002 30021002 x A
AA_A_330_30021005 30021005 x Q
AA_A_331_30021008 30021008 x G
AA_A_332_30021011 30021011 x S
AA_A_333_30021014 30021014 x D
AA_A_334_30021017_V 30021017 A P
AA_A_334_30021017_M 30021017 P A
AA_A_334_30021017_x 30021017 P A
AA_A_335_30021020 30021020 x S
AA_A_336_30021023 30021023 x L
AA_A_337_30021026 30021026 x T
AA_A_338_30021029 30021029 x A
AA_A_339_30021032 30021032 x C
AA_A_340_30021035 30021035 x K
rs3823342 30021046 T C
AA_A_341_30021207 30021207 x V
rs6921314 30022199 A G
rs2735097 30023280 A C
rs1655900 30024597 A G
rs2523949 30025570 G T
rs9260497 30028545 C T
rs404046 30031796 A G
rs429511 30032810 C T
rs2523942 30033065 G T
rs2517700 30034061 T C
rs9260679 30034356 G A
rs441808 30036116 C T
rs9260722 30039777 T C
rs9260734 30040645 A G
rs3903160 30040876 A G
rs6457109 30041240 C T
rs2844806 30041418 T C
rs3893259 30042433 A G
rs4713270 30042676 A G
rs3869062 30042870 G A
rs3893464 30043229 G A
rs9260759 30043351 T C
rs9260761 30043448 T C
rs17186496 30044173 G A
rs2517673 30045221 A G
rs4713275 30045559 C A
rs1061535 30045903 T C
rs6916422 30046089 T C
rs2523969 30046756 T A
rs2735079 30046911 T C
rs2523961 30047559 A G
rs435766 30047831 A G
rs2523960 30047931 C T
rs2256902 30048351 A G
rs2256919 30048729 C A
rs2523946 30049922 C T
rs3823355 30050062 T C
rs2844804 30050105 T G
rs3823358 30050184 A G
rs2232238 30050836 C T
rs2232239 30050845 C T
rs2523943 30050906 G T
rs6904029 30051046 A G
rs2735076 30051469 A G
rs2394250 30051635 T G
rs2893999 30051811 C T
rs3823374 30052127 A C
rs2571375 30053249 G A
rs3823384 30053347 G A
rs9260860 30053487 T C
rs2108691 30056344 T G
rs9260915 30056536 T C
rs423808 30057102 T G
rs2571430 30057427 G A
rs2246638 30057476 A G
rs2394255 30057800 A G
rs401618 30058189 G A
rs2735067 30059085 G A
rs11757750 30060141 C T
rs17186937 30060793 C T
rs11755961 30061078 T C
rs3901554 30063004 C T
rs5025708 30063178 G T
rs12665186 30064821 G A
rs9260930 30064932 C T
rs12662611 30065056 T C
rs9260967 30069346 A G
rs9260984 30070247 A G
rs6457121 30071044 A G
rs6910898 30071158 C T
rs9260997 30071295 T C
rs9260998 30071601 G A
rs9261040 30074599 G A
rs6941318 30074829 C T
rs6904120 30075721 C T
rs9261079 30076743 A G
rs9261081 30077019 C T
rs9261091 30077952 T G
rs11760176 30078406 T C
rs9261093 30078664 C T
rs11965524 30081166 A T
rs2286405 30081371 G A
rs2286404 30081599 C T
rs9261105 30082479 G A
rs356968 30083026 T G
rs6940082 30083074 C G
rs2240619 30083432 C A
rs3765604 30084003 G C
rs9261115 30085952 C G
rs9261129 30087558 C T
rs11753431 30087622 A G
rs3734836 30088052 C T
rs9261130 30088424 A G
rs9261138 30089494 T C
rs16896044 30089729 A G
rs6457126 30091018 C T
rs356954 30091517 C T
rs9357092 30092231 A G
rs9261145 30092844 T C
rs6926792 30093828 A G
rs6931776 30094406 G A
rs165256 30094663 C T
rs4711206 30095163 A G
rs9261151 30095717 A G
rs3891157 30096418 G T
rs3129012 30096621 A G
rs3891156 30096719 A G
rs6919617 30099678 G A
rs1150743 30100240 T C
rs9261171 30104100 G A
rs9261174 30104834 C T
rs4448133 30107513 G A
rs9261189 30108259 T C
rs16896923 30108666 C T
rs9261193 30110152 C T
rs3121593 30110772 G C
rs166327 30110860 T C
rs3869067 30111776 G A
rs3869068 30112031 T C
rs9261203 30113022 G A
rs259937 30115472 C T
rs259938 30115982 G C
rs3910312 30116725 C A
rs9261216 30118118 G A
rs259939 30119560 C T
rs259940 30119913 G A
rs9261224 30121866 T C
rs259942 30123146 T C
rs3132128 30124169 C T
rs6457138 30124276 C A
rs7771476 30124552 G A
rs6457140 30124789 T A
rs28570682 30129719 C T
rs7761314 30130132 T C
rs9261257 30130404 A G
rs9261258 30130787 A G
rs3869070 30131847 C T
rs9261261 30132344 G A
rs9261263 30132728 G C
rs6911724 30133158 A G
rs259919 30133482 A G
rs6917477 30133963 C G
rs10484549 30134269 C T
rs9261265 30134329 C T
rs3757328 30136331 A G
rs3757329 30136403 C A
rs3757333 30136585 A C
rs9295829 30136779 G A
rs1150742 30136810 C T
rs7770092 30136850 T C
rs7770505 30136892 A G
rs10745 30138036 A G
rs9261269 30138093 A G
rs9261270 30138114 A G
rs1150740 30138668 A C
rs9261277 30139070 C T
rs3188482 30140652 G A
rs3807030 30141669 T G
rs3807031 30141863 A C
rs9261285 30144062 A C
rs2074482 30144450 A C
rs17187707 30144507 G A
rs9261288 30145332 T C
rs1245371 30146331 G A
rs2301753 30147219 T G
rs2301751 30147463 T C
rs9393989 30148063 A G
rs2074480 30148789 G T
rs2074479 30148988 G A
rs9261301 30149538 G A
rs9261302 30150328 A G
rs3807033 30151934 A G
rs3132682 30152367 G C
rs3807035 30152806 T C
rs1150735 30153178 A G
rs2394734 30154225 A G
rs4711209 30155382 A G
rs9261316 30155816 A G
rs7382061 30155944 T C
rs2057728 30162736 T C
rs9261361 30163912 G A
rs9261371 30166967 T C
rs17187805 30169181 A G
rs9261387 30169340 T C
rs6923832 30170037 A G
rs7765810 30171475 A C
rs9261394 30172541 A G
rs1264702 30173554 C T
rs916570 30174010 G A
rs1264701 30174337 T G
rs1264698 30175156 C A
rs7763159 30175660 A G
rs9261403 30177504 T G
rs1108052 30177774 C A
rs1110446 30178916 T C
rs2240070 30179089 T C
rs1116222 30179258 G T
rs1116221 30179309 T C
rs11964542 30179739 C T
rs2844796 30180490 A G
rs2248289 30180700 C T
rs3132680 30181174 A C
rs2844795 30181826 C T
rs9261407 30182007 T C
rs2523992 30183082 G T
rs3132679 30183822 T C
rs2023472 30183843 A G
rs3132123 30184405 G A
rs2240068 30184609 G T
rs2074483 30184734 A G
rs2523990 30185208 G A
rs2523989 30186254 T C
rs2239529 30186309 T C
rs2523988 30187108 C T
rs2249099 30187286 A C
rs2523987 30187972 C A
rs3734837 30188015 A G
rs3734838 30188210 A G
rs2517598 30188253 A G
rs2844793 30188475 A G
rs9261425 30189087 T C
rs2517597 30189168 A G
rs2523986 30189225 T C
rs2523985 30189313 C T
rs2523984 30189982 T C
rs2245420 30190667 C G
rs2523981 30191161 T C
rs2523979 30191494 A T
rs1015465 30194319 C T
rs9261434 30195755 G C
rs9261438 30197259 T C
rs2523974 30197407 G T
rs9261440 30198799 C T
rs17455565 30200287 A T
rs9261442 30201723 G A
rs9261445 30202767 T G
rs9261448 30203308 C T
rs10947056 30203582 G C
rs1419673 30204696 G A
rs9261450 30205797 G A
rs757263 30206302 T C
rs9261453 30207927 G A
rs9261455 30207975 G T
rs9261457 30208200 G A
rs1362104 30209635 G A
rs2523995 30210163 T C
rs1541268 30211373 G A
rs9261466 30211819 T C
rs9261467 30211877 G A
rs2021723 30211902 A G
rs9261468 30212459 G A
rs2857458 30212762 G A
rs9261470 30212787 A G
rs2107202 30213722 T C
rs2857438 30214181 A G
rs2857440 30214472 C T
rs9261484 30216662 T C
rs9261488 30217391 T C
rs9261489 30217461 G A
rs9261490 30217810 C T
rs9261492 30218037 A G
rs9261496 30218993 T C
rs9261505 30220387 G A
rs9261506 30220602 A G
rs9261508 30220683 C T
rs9261511 30221224 A C
rs3815086 30221323 T C
rs3815082 30221934 G A
rs3815081 30222053 G A
rs4959044 30222645 T C
rs757262 30222934 T C
rs757261 30223042 A G
rs757260 30223183 T C
rs9261513 30223463 G A
rs757259 30223521 A G
rs1573299 30223944 T C
rs3132676 30224057 A G
rs9261519 30225080 C T
rs1557611 30226339 T C
rs1557607 30226616 G A
rs4392759 30226686 A G
rs9261526 30227254 A G
rs9261531 30228247 T C
rs2257914 30228542 A C
rs9468693 30228616 C T
rs2517655 30229027 T C
rs2508031 30229045 T C
rs2517653 30229164 A G
rs2022065 30229439 T C
rs3094134 30230133 T C
rs2517646 30230554 C T
rs2517645 30230602 C T
rs3757334 30231146 G T
rs1967 30233516 T C
rs9261535 30235302 A G
rs12212092 30236421 T C
rs2523734 30237655 C A
rs9261536 30239328 T C
rs2523733 30239494 A C
rs2074477 30240014 A G
rs2857449 30240604 A G
rs1008403 30240806 C T
rs17188127 30243081 T C
rs9368624 30243956 A G
rs2074475 30245869 C T
rs1029239 30246141 G C
rs1029237 30246641 T C
rs929156 30247678 A G
rs1063280 30248321 T C
rs13212414 30248519 T A
rs2844787 30248892 G T
rs9380156 30249021 G A
rs957765 30250669 A G
rs9261538 30251470 C T
rs2844786 30252399 A C
rs9261539 30253062 A G
rs7774730 30253719 A C
rs9261543 30254629 G A
rs7763162 30255335 T G
rs28743267 30255668 G T
rs2844782 30258022 T G
rs9366754 30260012 C G
rs7843 30260346 G A
rs1042338 30260768 T C
rs2517623 30260940 C T
rs2074473 30262178 C T
rs9261547 30262907 G A
rs6457164 30263087 T C
rs6457167 30263292 T C
rs4711210 30264452 T C
rs765977 30265633 A G
rs718254 30267018 G C
rs2284164 30267833 C A
rs4711211 30270788 G A
rs2517614 30271934 A G
rs17188212 30272841 T C
rs2523722 30273252 T C
rs2523721 30274245 T C
rs28360013 30276181 C T
rs2523719 30276298 T G
rs2517611 30277306 G A
rs28730510 30278036 G C
rs2517610 30278259 G A
rs1117490 30278489 C T
rs2844776 30279806 C T
rs4476873 30279860 C T
rs2284168 30280212 A G
rs2284169 30280364 C A
rs971570 30280492 C A
rs2021722 30282110 T C
rs9261564 30282569 T C
rs885912 30282612 A C
rs3132672 30283826 C A
rs10947058 30284101 T C
rs3132671 30286266 T C
rs3130383 30287005 C A
rs11967808 30287167 C G
rs2844775 30287401 A G
rs3130386 30288225 C T
rs11961294 30288259 C T
rs3094614 30289254 G A
rs1345229 30290374 A G
rs4713302 30292193 C T
rs9295837 30292683 A G
rs9261567 30293223 C T
rs2106070 30294842 G A
rs3094132 30295413 C G
rs3130391 30298619 T C
rs9261578 30300446 G C
rs2040486 30302082 C A
rs3094140 30304292 T C
rs3129690 30304834 C T
rs9261582 30304959 G A
rs3094138 30306995 C T
rs3094137 30308852 A G
rs916571 30309934 A G
rs3132674 30310408 T C
rs954037 30311581 T C
rs2844780 30312505 T G
rs10456378 30314165 A G
rs2285801 30317472 G A
rs2508028 30317494 G A
rs1362089 30317781 G T
rs1362088 30317815 C T
rs9261588 30318786 T G
rs3094636 30319734 T C
rs2523741 30319882 G C
rs12176323 30320483 T C
rs2844767 30330235 A G
rs7761890 30330983 C G
rs928824 30332868 T C
rs962899 30334790 G C
rs9391806 30335376 T C
rs2516708 30336700 G A
rs2428507 30337285 A G
rs2516705 30337673 C A
rs2516703 30337901 G A
rs2516702 30337969 A G
rs2523746 30338064 C T
rs2523745 30338107 C T
rs2844766 30338640 T C
rs2516699 30339087 T G
rs3094073 30339203 A G
rs3130401 30339252 G A
rs3132659 30339309 C T
rs3132658 30339645 C T
rs3094071 30339747 A G
rs3130403 30339988 G T
rs2516698 30340353 A G
rs3094630 30340415 A G
rs2516697 30340493 A G
rs3129702 30340764 A C
rs3129703 30341537 A C
rs3130405 30342131 T C
rs3129705 30342700 A G
rs2844763 30343163 T C
rs2844761 30345433 G A
rs9368628 30346538 G A
rs2844759 30346863 A G
rs28780093 30350150 G A
rs968909 30352558 C T
rs2516725 30353012 A G
rs2394779 30360585 C A
rs4713305 30360815 T A
rs1264626 30360990 T C
rs1132547 30361318 G T
rs10484551 30364817 A G
rs17194767 30364864 T C
rs1264622 30364915 T C
rs2285799 30365672 C T
rs4713309 30366687 T C
rs1045251 30367636 T G
rs8973 30368263 A G
rs1048664 30370491 G A
rs3094631 30375727 G A
rs7758503 30375865 T C
rs261949 30378059 A G
rs261946 30379313 G A
rs4713310 30379771 A G
rs261945 30380396 C G
rs9380167 30382440 A G
rs928822 30383225 G T
rs1264608 30386091 T C
rs4713313 30391227 G C
rs6912771 30392354 C A
rs9357097 30393100 T C
rs6924282 30393862 G A
rs6924453 30393934 G A
rs9366755 30394708 T C
rs28360024 30400126 T C
rs1110464 30404050 C T
rs1264581 30405484 T C
rs2057727 30405508 C T
rs12663184 30409579 T C
rs3778624 30410579 G T
rs7767653 30412795 A G
rs3129838 30414532 G A
rs9380173 30417084 A G
rs2240058 30418479 C T
rs6931763 30419911 C A
rs2844750 30421247 A G
rs974961 30422990 A T
rs9380174 30424718 T C
rs6905389 30427909 A C
rs3132649 30429036 A G
rs3094061 30429168 C A
rs984802 30429340 T G
rs3130375 30429711 A C
rs3130379 30433510 T C
rs3094622 30435931 G A
rs3094621 30436732 C T
rs11754099 30437080 A G
rs2251765 30438320 T G
rs2158285 30439006 G A
rs1012411 30440534 G T
rs2040450 30442318 T C
rs2057726 30443329 C T
rs3129808 30443533 G T
rs3129809 30443600 G A
rs2022079 30445717 T C
rs2844748 30446117 T A
rs17839997 30447272 C A
rs2523724 30447282 A G
rs3130361 30447543 A G
rs2844746 30447581 T C
rs3132643 30448124 C T
rs11759238 30450407 T C
rs3132636 30450491 T G
rs7772240 30450661 A G
rs3129817 30450732 A G
rs3132635 30451162 C T
rs3129820 30451548 A G
rs2844745 30451682 C T
rs3132633 30452145 C A
rs3132632 30452441 A T
rs3132631 30452624 T C
rs3094062 30452669 G A
rs3132630 30453097 T C
rs1419653 30453118 C T
rs2524212 30453850 T G
rs3132629 30454072 C A
rs3129822 30454187 T G
rs3132628 30454597 C T
rs3132626 30455057 T C
rs970269 30455218 A G
rs970270 30455285 A G
rs3132625 30455699 G A
rs9404964 30455812 C T
rs1245218 30456021 G A
rs7744914 30456226 A G
rs3132622 30456653 C T
rs3094623 30457180 G A
rs3132621 30457361 T C
rs3130133 30458066 A C
rs2524211 30458639 A G
rs2394818 30458691 A T
rs28780099 30459396 G A
rs3094032 30459526 A G
rs3130122 30460506 C T
rs3094710 30461048 A G
rs3130126 30461718 A C
rs3094028 30462621 G A
rs3130139 30465155 T C
rs3130140 30465759 T C
rs3094051 30466130 A G
rs3130144 30466501 T C
rs3094050 30466570 G A
rs3094700 30468047 C T
rs3094698 30469172 T C
rs3094042 30469397 G A
rs3094041 30469459 G A
rs2516685 30469587 G A
rs3094040 30469738 G A
rs3130107 30470175 A G
rs3130109 30470730 T G
rs2187978 30470940 T C
rs2516684 30470974 A G
rs3130112 30471407 T G
rs3130113 30471924 C T
rs17475879 30472487 T C
rs3130116 30473427 C T
rs1264567 30474079 C T
rs3131113 30474621 T C
rs1034323 30476614 T C
rs9261743 30477019 T G
rs1419689 30478567 C A
rs10947072 30480257 T C
rs9261761 30480966 A G
rs1264551 30485152 A G
rs9261821 30487053 C T
rs9261846 30490419 C G
rs4713327 30491747 G A
rs2074502 30492301 A G
rs17195089 30493036 A G
rs17188743 30493090 G A
rs1573294 30494394 G A
rs1264542 30494975 G A
rs1264540 30495869 G C
rs1264538 30497237 T C
rs9261895 30497302 T C
rs9261919 30499702 A G
rs9261922 30500125 T C
rs9261923 30500139 A G
rs9261926 30500385 A C
rs9261947 30502607 T C
rs9501447 30505819 G A
rs1079541 30514735 A C
rs9295863 30516244 A C
rs1269556 30516766 T C
rs1264518 30518185 T C
rs9295871 30519068 C T
rs3094716 30519996 G A
rs28512317 30521161 C A
rs9295873 30522214 G A
rs1362115 30522827 T C
rs2105961 30523615 C A
rs4959047 30524532 A G
rs4947284 30526641 A C
rs13220159 30527322 T C
rs1076832 30527810 A C
rs9295886 30529376 T C
rs2524198 30529481 A G
rs2844729 30530611 A G
rs17411480 30531096 G C
rs35407515 30531202 G A
rs34101875 30531337 A G
rs2516677 30532602 A C
rs2187975 30533136 A G
rs2187974 30533316 C T
rs2524180 30534109 C T
rs2524179 30534131 T C
rs9501336 30535489 A G
rs2077573 30536330 G A
rs11966619 30537012 G T
rs2516675 30538499 T C
rs35792611 30538854 G C
rs2524172 30541590 A G
rs7764934 30542545 G A
rs7747873 30542879 C T
rs2516670 30542978 G A
rs6930977 30543267 G A
rs2516669 30543780 C T
rs9295895 30546205 C T
rs9295897 30554034 A G
rs6909620 30556647 C A
rs9295898 30557025 T C
rs2021720 30557223 G C
rs2021719 30557461 A G
rs28780106 30559494 A G
rs16897572 30561692 T C
rs3757335 30563511 T G
rs762324 30563865 A G
rs1264459 30563899 G A
rs1059510 30565711 T C
rs2844725 30573151 T C
rs2508024 30573491 T C
rs7754598 30575674 G A
rs2844724 30577169 C T
rs2844720 30583696 T C
rs2023609 30584013 A C
rs2023608 30584164 G A
rs975195 30585926 G A
rs2844717 30587159 A C
rs2534812 30590972 C T
rs7746096 30591898 A C
rs2534804 30594435 C T
rs7767714 30596012 G A
rs7768140 30596182 T C
rs2534825 30603722 A G
rs2534824 30604139 A G
rs2534823 30604795 C G
rs2516649 30604861 G T
rs2524226 30605469 A G
rs1362119 30607711 A T
rs3130039 30608515 C T
rs9295900 30610258 A C
rs1058318 30620142 T C
rs12192673 30620484 G T
rs17195411 30620582 G A
rs3815101 30622789 T C
rs2844714 30626598 G A
rs2074505 30629116 G A
rs2516647 30634824 T G
rs4713337 30637454 T C
rs3888778 30637601 A G
rs2074503 30638475 T C
rs9262113 30640257 A G
rs3130240 30644050 C A
rs3130041 30644112 C T
rs3130242 30645318 G A
rs3130243 30645832 C A
rs4148247 30647184 T C
rs2269710 30647931 C T
rs2269709 30648869 C T
rs6927597 30649663 A G
rs3132611 30649831 G A
rs732229 30652920 G A
rs3130043 30653001 G T
rs1264440 30659265 A G
rs1264439 30660481 A C
rs3130244 30660916 A C
rs1264437 30661850 C T
rs4148248 30665545 T C
rs9671 30667013 C T
rs13195066 30668775 G A
rs7749109 30669703 G A
rs1264432 30670000 G A
rs7749978 30670020 A G
rs6917434 30670626 G A
rs1264429 30673080 C T
rs7742754 30674133 G A
rs7759666 30677468 T C
rs17195474 30679176 A C
rs1264423 30679450 T C
rs7742291 30681118 C A
rs7742650 30681313 G A
rs9262122 30681821 C T
rs6457248 30681845 C T
rs1264420 30683582 A G
rs6901251 30685572 C A
rs2239514 30685771 A G
rs9348841 30685852 C T
rs2267637 30686314 T C
rs2252745 30687294 C T
rs6457249 30687535 G A
rs2267638 30688605 A C
rs2267639 30688616 T C
rs2267640 30688872 C T
rs16867845 30693312 G T
rs2075016 30694000 G A
rs2302347 30695592 T C
rs2270172 30700393 C T
rs2517565 30702373 T A
rs3814959 30702806 T C
rs6904236 30704114 G A
rs4713340 30707681 A G
rs2394389 30707731 A C
rs12665339 30709211 G A
rs17195551 30709374 T C
rs1079687 30716252 G A
rs3094104 30717608 G A
rs3132608 30717640 C T
rs1140809 30719655 C A
rs2269708 30719947 C T
rs1076829 30735195 C T
rs9262138 30735846 C T
rs3130000 30736061 A G
rs1076828 30736231 A G
rs3094098 30737131 G T
rs2285322 30738532 C G
rs4713346 30739042 A G
rs3094097 30741854 G A
rs17189246 30745645 G A
rs2285321 30745977 G A
rs6937357 30748303 C T
rs9468805 30751688 A G
rs28360604 30751746 G C
rs9262141 30752116 C T
rs2269707 30752503 G A
rs2239888 30757891 C T
rs2239887 30757910 G C
rs2394392 30758297 G T
rs3129996 30759566 A C
rs2269706 30760851 A G
rs2249059 30764377 C T
rs3094092 30764994 T C
rs1075496 30766218 A C
rs2269703 30766364 T C
rs9405048 30778271 T C
rs2239886 30778679 C A
rs28994872 30779629 G A
rs2269702 30783114 C T
rs28986467 30783584 G T
rs28986466 30784025 G C
rs6929626 30787312 C T
rs17189329 30787489 A G
rs28986465 30788541 A G
rs2075015 30788587 T C
rs9262152 30788895 T C
rs6924270 30789959 G A
rs3132587 30793045 A G
rs9461624 30793389 T G
rs4713354 30793399 C A
rs3132584 30796406 T G
rs25527 30798917 T C
rs8233 30800944 A G
rs9500864 30801211 A G
rs3095329 30801795 G A
rs35580157 30803899 T C
rs3094127 30805426 G A
rs12179975 30805540 C T
rs9501029 30805719 G A
rs1064627 30806520 G A
rs3909184 30807363 C G
rs9262155 30808476 G A
rs9969042 30808537 G A
rs9968884 30808674 T C
rs9380182 30811604 C A
rs12111310 30816407 C T
rs10947088 30817809 C T
rs10947089 30818114 G A
rs9468821 30820277 C T
rs2301277 30820306 A G
rs9468822 30820445 T C
rs2535319 30822458 C T
rs7752674 30823616 G A
rs4713358 30824096 T G
rs12210092 30824698 T C
rs2535323 30826159 G A
rs28780111 30828290 T C
rs2394401 30832409 C T
rs3095340 30834918 C A
rs3131036 30836269 A G
rs11966040 30837466 G T
rs6926530 30838246 G A
rs3094121 30838939 T C
rs9262176 30839309 T C
rs13214831 30839484 A G
rs3129975 30840033 C T
rs13204228 30842234 G A
rs12210947 30843084 G A
rs11963870 30843208 A G
rs3094116 30846387 T A
rs6911628 30847825 T C
rs16897888 30848494 A C
rs11757629 30852508 C A
rs10947091 30855195 C T
rs9468829 30857212 G T
rs9468830 30857691 T G
rs17189427 30858208 A G
rs7752959 30858661 G A
rs4713360 30861125 A G
rs12527415 30862519 C T
rs16897900 30863872 C A
rs13201769 30864045 G A
rs4711228 30864253 A T
rs4711229 30864723 G T
rs4713367 30864801 G A
rs10947095 30865554 C T
rs3131043 30866445 A G
rs17189441 30866534 T C
rs3094112 30869713 C T
rs3131064 30871872 C T
rs12660883 30872399 C T
rs1264377 30872886 A G
rs10947096 30873874 A G
rs3129987 30874183 T C
rs1264375 30874190 C T
rs6905957 30874719 G A
rs4713370 30875517 A C
rs4573120 30875926 T G
rs9295919 30877979 C T
rs13198118 30878711 G T
rs9380192 30880323 A G
rs3094123 30880357 A G
rs4713376 30881293 C A
rs9404974 30884462 C T
rs1264362 30884569 G C
rs12200562 30884600 T C
rs9380197 30886182 G A
rs9391696 30886765 G A
rs12210318 30889883 A G
rs4286818 30889902 T C
rs2894046 30890084 T C
rs2394412 30890214 G A
rs2894047 30890386 A G
rs4713380 30893252 C T
rs12192760 30893364 C A
rs9380198 30893865 T G
rs4713382 30895154 A G
rs4713383 30895220 A G
rs4713385 30895572 A G
rs3094111 30896170 T C
rs16897921 30897505 A G
rs1264352 30897626 C G
rs9262216 30897673 G T
rs12195964 30898460 G T
rs4713389 30898583 T G
rs12203797 30898786 G A
rs4947289 30899388 T C
rs4713390 30899950 A G
rs12192704 30900249 A G
rs12192828 30900471 A G
rs915664 30902596 C T
rs9380199 30904250 A G
rs12198723 30904713 G T
rs3130785 30904717 T C
rs7749924 30905970 T C
rs1264348 30906452 A C
rs9501030 30907378 A T
rs3130648 30908305 C T
rs3130649 30911233 T A
rs3095352 30913900 T C
rs11757306 30915037 C T
rs9262222 30915714 G T
rs2517580 30918035 A G
rs2535335 30920476 G A
rs2517576 30923014 A G
rs2844663 30923930 T C
rs2535331 30924249 A G
rs3132578 30924844 T A
rs3095350 30925845 G A
rs2250264 30929166 A G
rs3095345 30930392 C T
rs3130653 30930750 A C
rs3130654 30931054 G C
rs9295928 30931609 C T
rs2844660 30931739 C T
rs11759095 30932110 T C
rs7772269 30933199 A C
rs9468841 30933266 C T
rs2535327 30934883 C T
rs2844657 30937501 G A
rs7761138 30938271 A C
rs9262256 30938318 C G
rs3130791 30939822 C T
rs2535326 30940042 T C
rs3130793 30940336 C T
rs3130794 30940789 C T
rs3132575 30942213 A G
rs3095354 30944090 C T
rs10947109 30944204 C T
rs2844654 30946667 G T
rs3130795 30947608 T C
rs3132573 30948667 G A
rs3130796 30948929 T C
rs7746003 30950873 A T
rs1264333 30952293 C T
rs9262280 30955689 C G
rs7756521 30956232 T C
rs9501032 30958170 T C
rs9468842 30960726 C T
rs3131034 30961775 G A
rs6901464 30962069 G T
rs4618569 30963230 G A
rs2229933 30965051 G C
rs6924600 30965521 G A
rs6457281 30965774 T G
rs7743661 30966233 T C
rs3132572 30969708 G A
rs1264319 30970402 T C
rs1264318 30971509 G C
rs1049623 30972808 T C
rs2239517 30973094 G A
rs2239518 30973704 T C
rs2301755 30974597 A G
rs1049628 30975085 C T
rs9468843 30975937 C T
rs2894055 30976607 T C
rs9295931 30977693 C T
rs9468846 30978742 T C
rs13215409 30979598 C A
rs3130779 30980182 A G
rs2894054 30980253 A G
rs3909130 30982144 T C
rs3130780 30982287 T G
rs2284175 30983124 T C
rs1264309 30983878 G A
rs2074510 30984013 G T
rs1052693 30984131 C T
rs916920 30985181 T C
rs3218815 30986748 C T
rs2074512 30986898 T C
rs3218822 30988315 C T
rs1264305 30990256 T C
rs1264303 30990492 G A
rs1264302 30990613 T C
rs6926224 30990668 T C
rs1264301 30990760 T G
rs1264299 30991899 T C
rs1264298 30992415 G A
rs1264297 30992785 C A
rs9262288 30993618 G A
rs9262290 30993800 A G
rs9262293 30994329 G C
rs7756286 30995290 T C
rs7738138 30995323 C T
rs2285319 30995951 T C
rs2249459 30995967 T C
rs2249464 30996140 T C
rs2517468 30996148 A G
rs7766094 30996596 A G
rs2517467 30997239 G A
rs2074511 30997368 C T
rs885905 30998410 A G
rs2074506 30998462 T G
rs753725 30998850 T C
rs2532942 31000301 T C
rs2252760 31000356 C G
rs2532941 31000500 G A
rs2252856 31001230 A G
rs1043483 31001707 C T
rs4678 31001920 A G
rs2532936 31002387 C A
rs4711247 31003659 T C
rs3873332 31003969 G A
rs3873334 31004126 A G
rs2517462 31004169 C T
rs2517459 31005001 T C
rs2532929 31005753 A G
rs2844652 31006666 T C
rs2532925 31007142 G A
rs2253588 31007356 C G
rs3131787 31007503 C T
rs2286656 31007550 T C
rs2286655 31007725 A G
rs3095151 31008129 T G
rs12525616 31008414 T G
rs2844651 31008643 T C
rs7764239 31008898 A C
rs10947114 31010160 T C
rs3131784 31011927 C T
rs2844649 31012251 A G
rs3132571 31013292 G A
rs6933400 31015155 T C
rs6933909 31015245 A G
rs3131921 31015314 C T
rs4711248 31015978 T C
rs4711249 31016245 A G
rs2844648 31016693 C T
rs9501035 31020393 A G
rs2844702 31020460 A G
rs2844701 31020670 G A
rs2844700 31020879 A G
rs9391637 31020886 A G
rs2517451 31022730 C T
rs3130782 31022822 T C
rs9368647 31023434 A G
rs2247178 31024697 A G
rs3094086 31027370 A G
rs2517449 31027680 C T
rs11970154 31027857 C G
rs2240803 31028936 A G
rs12190030 31029343 T C
rs3757340 31029861 C T
rs9368648 31031908 C T
rs11753326 31033964 C T
rs2429557 31036296 A T
rs9295937 31037388 A G
rs4711250 31038249 C T
rs3131934 31039823 C T
rs3131783 31040047 A G
rs2844697 31040288 T C
rs3095150 31040511 T C
rs2530715 31041496 G A
rs3095089 31041773 T G
rs3131933 31041843 C T
rs2532919 31041954 C A
rs2844695 31043993 C T
rs2894052 31046107 G C
rs9368649 31046862 G A
rs17196185 31048484 T C
rs2517446 31048924 G A
rs3132579 31048968 C T
rs9262315 31050366 C T
rs2517442 31050426 A G
rs2517439 31050908 A G
rs2844686 31050951 T C
rs2844685 31051062 A G
rs2517434 31052211 A G
rs3131931 31053244 A T
rs2844682 31054127 A G
rs2844680 31054475 G T
rs9394023 31055021 A C
rs2844679 31055344 A G
rs2517431 31055357 A C
rs2517430 31056400 C T
rs2517425 31057649 G T
rs2517424 31057975 A T
rs2517422 31058568 T C
rs2517421 31059188 G C
rs2530700 31059346 C T
rs1634714 31059540 C T
rs2517419 31060852 A T
rs2844677 31063338 A G
rs1634731 31063660 G A
rs2517416 31063908 A C
rs2844676 31064194 T G
rs2517415 31064758 T C
rs3873342 31065745 C T
rs2530695 31066473 G A
rs34503701 31068200 T A
rs2517411 31068246 C T
rs2844673 31069905 T C
rs2517409 31072372 C T
rs2252926 31074283 G A
rs2517408 31074432 C T
rs2530690 31075181 A G
rs436376 31080369 T G
rs1634717 31080568 T G
rs1634718 31080844 G A
rs2844667 31082316 T C
rs2523921 31083069 C T
rs2523923 31083120 A G
rs2844666 31084760 A C
rs2530716 31086175 C T
rs1634723 31087135 C T
rs12528087 31088582 A G
rs12528082 31088726 T C
rs6913305 31089286 T C
rs9380206 31089734 T C
rs7755802 31090188 A G
rs9394026 31090523 A G
rs4713410 31090680 T C
rs9391701 31091242 A G
rs3871466 31091662 C T
rs3869096 31092383 G T
rs6910700 31093936 G A
rs3873345 31094243 G A
rs3906267 31094375 A G
rs9262495 31094506 C T
rs4713412 31095190 G A
rs4713413 31095306 G A
rs9262539 31098469 T G
rs6903912 31099538 A G
rs12198448 31100325 C T
rs2523898 31101512 G A
rs4713420 31101546 T G
rs2523897 31101937 A G
rs6457300 31106721 G T
rs6457301 31106858 C T
rs4713422 31107881 G C
rs10947121 31107976 T C
rs3909113 31109400 C T
rs11754586 31109890 T C
rs6933349 31109992 A G
rs7768644 31110080 A G
rs4248154 31110595 T C
rs28732082 31112500 A G
rs2844670 31113705 G A
rs2844665 31114834 T C
rs4711253 31115060 A C
rs2517552 31115569 C T
rs2517550 31116347 C T
rs2517549 31116577 A C
rs9262560 31116605 T C
rs2517548 31116797 C T
rs2517545 31117281 A G
rs2844647 31118992 A G
rs2248386 31119226 T C
rs10947129 31119641 A G
rs12528584 31119824 T C
rs7756294 31120335 A G
rs2523872 31120709 T C
rs3131927 31120975 T C
rs2523870 31122095 C T
rs9262582 31122284 A C
rs2517534 31125313 A G
rs2517532 31126386 A G
rs2523864 31126525 T C
rs9295947 31127439 A G
rs2394427 31127541 A G
rs2428517 31128131 C T
rs2517527 31129526 A G
rs17190134 31129839 G C
rs3873352 31130092 G C
rs16898614 31131819 G A
rs9262632 31132787 G A
rs2523849 31133030 C T
rs2523848 31133083 A G
rs9262633 31133244 G C
rs9262636 31133827 G A
rs9262638 31133968 T C
rs9262639 31133988 T C
rs2517523 31134413 G A
rs16898629 31135010 T C
rs2517518 31136324 T C
rs2517516 31136899 C T
rs9262648 31137152 A C
rs9262651 31137434 T C
rs2517512 31137664 T C
rs2517511 31137897 C A
rs2517510 31138101 G T
rs2523841 31138262 A G
rs2517506 31139659 C T
rs3906263 31139883 A G
rs2394423 31140021 A G
rs2517504 31140349 G T
rs2517502 31140916 T C
rs2517500 31141488 T C
rs9262656 31142243 G A
rs2517497 31144762 G A
rs2523891 31146955 T C
rs2523887 31148704 G A
rs2523884 31149134 T C
rs2523882 31150196 T C
rs2517489 31150285 A G
rs2249231 31151211 A G
rs2905759 31152447 T C
rs2517478 31152781 T G
rs2517477 31152842 A G
rs2523843 31154507 G A
rs2523836 31155124 T C
rs2523895 31155450 C A
rs2106067 31156242 C T
rs2249876 31156366 A G
rs9380215 31157634 A G
rs9263473 31158158 G A
rs9263474 31158223 C A
rs2535318 31159367 T C
rs2517471 31160077 G C
rs2535311 31160663 G A
rs2535310 31161236 C A
rs2535306 31161846 G A
rs3130955 31162490 A C
rs2535304 31162666 C T
rs2535303 31163402 A G
rs2517453 31168094 T C
rs2535294 31170112 G A
rs2535293 31170342 G A
rs2517448 31170646 T C
rs2535291 31170878 A G
rs9263509 31174398 T C
rs2894179 31174650 A C
rs2517403 31174988 C T
rs2535283 31176399 G A
rs6919169 31177878 A G
rs9263582 31178643 A G
rs9263600 31179624 T C
rs6457327 31182009 A C
rs2517485 31182080 T C
rs9263625 31183140 A G
rs1064191 31183354 C T
rs2844635 31183460 G A
rs9391709 31185384 C G
rs1265063 31185917 G A
rs1265062 31185984 T C
rs2233985 31187221 G A
rs2233984 31187243 T C
rs2233977 31187873 G A
rs2233976 31187973 T C
rs2233974 31187995 G C
rs1265052 31188450 C T
rs2270190 31188565 G A
rs4495304 31188697 C T
rs2233967 31188807 G C
rs2233966 31188838 G A
rs2233965 31188878 G T
rs2233964 31188898 G A
rs2233956 31189184 C T
rs3823402 31189722 A T
rs3130977 31189968 C T
rs17190526 31190060 A G
rs3130554 31190283 G T
rs6917517 31190340 T C
rs3130980 31190383 C T
rs9295952 31190514 A G
rs3094220 31190966 G A
rs3094217 31191635 G A
rs1042134 31191643 G A
rs3130981 31191792 T C
rs3130982 31192054 G C
rs1042126 31192267 T C
rs1062470 31192414 A G
rs3132553 31193179 A G
rs3132552 31193248 A G
rs3094212 31193749 G A
rs3132550 31194027 A G
rs3130989 31194356 G C
rs12207756 31194661 T C
rs3130991 31195333 T C
rs3132546 31196558 A G
rs3095317 31196650 G A
rs2239520 31196901 A G
rs3095314 31197610 T C
rs4410768 31197687 G A
rs3130995 31198531 A G
rs9295953 31198562 T C
rs3095313 31198578 T C
rs3778630 31199307 A G
rs3094205 31199841 G A
rs3094204 31199971 A G
rs3095307 31200028 G C
rs3778638 31200103 A G
rs3095302 31201045 G A
rs6909321 31201169 A G
rs3131003 31201461 G A
rs9263699 31201678 A G
rs3778639 31201755 G A
rs10947137 31202950 C A
rs6931921 31202982 C G
rs9263715 31203780 A G
rs9263719 31204554 T C
rs3130559 31205280 T C
rs3130560 31205432 T G
rs3734861 31205481 A G
rs6929464 31205897 C T
rs3131009 31206811 G A
rs4959053 31207556 A G
rs3823418 31208921 A G
rs3823419 31208980 A G
rs3132569 31209405 A G
rs3130564 31209653 T C
rs28732100 31212572 T C
rs1265100 31213289 G A
rs2074478 31213612 C T
rs2233954 31213651 A G
rs2233950 31214044 T C
rs3130573 31214247 G A
rs9263726 31214478 A G
rs2072108 31215010 C T
rs3094663 31215066 T C
rs1265093 31215166 A G
rs2285803 31215237 T C
rs2233945 31215340 A C
rs1966 31215712 T C
rs9263733 31216808 T C
rs16898844 31217672 T C
rs2073718 31218948 T C
rs9263739 31219335 T C
rs9263740 31219379 C T
rs11967883 31220333 T C
rs130072 31220463 T C
rs3094225 31221031 G A
rs1265076 31221062 A G
rs3132538 31221821 A G
rs746647 31222161 G A
rs9263749 31222494 A G
rs2240064 31222552 G A
rs2240061 31222827 C T
rs3131012 31223420 T C
rs2027937 31224481 T C
rs1265115 31225054 C A
rs1265114 31225167 T C
rs1265112 31225998 C T
rs130067 31226490 G T
rs2517985 31226921 C T
rs1265110 31227401 T C
rs1265109 31227568 G T
rs2240059 31228593 C T
rs130077 31230309 A G
rs130076 31230461 A G
rs2073716 31230976 G C
rs9263781 31231395 C T
rs3130453 31232828 T C
rs743401 31233137 C T
rs12529697 31233386 A G
rs2239524 31233548 T G
rs720465 31233756 A C
rs9263785 31233802 G T
rs3130456 31234231 C A
rs3095239 31234769 A G
rs3094187 31234923 C T
rs6905862 31235581 A G
rs6929434 31235926 A T
rs3130934 31236531 A C
rs2073721 31237595 A G
rs2073724 31237686 T C
rs9263794 31237998 G A
rs2073723 31238057 T C
rs1419881 31238572 G A
rs1841 31238739 G A
rs1044870 31238800 T C
rs17190776 31238844 A G
rs9501062 31239686 C T
rs2394882 31240628 A C
rs9263796 31240862 T C
rs3130932 31241922 C A
rs3757349 31242511 G A
rs9263800 31242578 A G
rs3130931 31242867 T C
rs3130501 31244432 A G
rs3130502 31244645 A G
rs3132523 31244811 T C
rs3130503 31245144 A G
rs3130504 31245816 A T
rs12215963 31246598 G A
rs879882 31247431 C T
rs885952 31247469 T C
rs1108746 31247483 A C
rs1265159 31248026 A G
rs885950 31248131 C A
rs885948 31248511 A G
rs1265158 31248720 G C
rs2269713 31249106 G A
rs887468 31249502 T C
rs3132517 31249815 C T
rs3094188 31250224 C A
rs1265156 31250276 A C
rs9468877 31250882 A G
rs887466 31251490 A G
rs3131018 31251561 A C
rs9501066 31253250 G A
rs3868542 31253818 C T
rs887464 31253899 T C
rs3871248 31253970 T C
rs1052989 31254382 T C
rs9380220 31254563 T G
rs4713438 31254825 A G
rs9263823 31255073 T C
rs6937752 31256585 C T
rs9263846 31263649 A G
rs9405015 31263782 T C
rs9295957 31265572 A G
rs9461653 31268532 G A
rs1265178 31269208 A G
rs28362332 31270133 A G
rs7762933 31270499 T C
rs4713446 31270818 C T
rs28362343 31273506 A G
rs3094609 31273545 T C
rs9404983 31274807 T C
rs9295961 31275477 C T
rs9501077 31275491 A G
rs4122189 31275906 T C
rs6903896 31276008 A G
rs10807081 31277743 T G
rs9263870 31278493 G A
rs9263871 31278507 A G
rs9263873 31278692 T C
rs9263875 31278893 G A
rs6921948 31279236 C A
rs4446605 31281075 G A
rs3094606 31281657 A G
rs2894181 31282506 G A
rs9263911 31283646 G A
rs3132506 31284205 C T
rs3887152 31284314 T C
rs4351302 31284900 A G
rs9263916 31284907 C T
rs3132505 31285482 T G
rs35718543 31285824 A G
rs3130952 31285894 G A
rs3132503 31286985 A T
rs34282959 31288510 C G
rs9263948 31289004 T C
rs9468898 31290362 G A
rs28360990 31290458 A T
rs9295967 31291999 G A
rs3869109 31292175 G A
rs9501522 31292404 A G
rs3132501 31293956 T G
rs9263964 31294018 T C
rs9263979 31296246 T C
rs9263985 31298517 A G
rs12662501 31298829 T C
rs9263993 31300745 T C
rs4373355 31301134 C T
rs6928399 31303197 T C
rs3130521 31304355 T C
rs3134783 31305242 G A
rs28397289 31305386 T C
rs6908994 31306688 T C
rs3130473 31307187 T C
rs3130474 31307235 C T
rs3130528 31307439 T C
rs7745906 31311987 A G
rs2394892 31313361 A G
rs3130685 31314185 C T
rs2394895 31314958 C T
rs28397299 31315683 A G
rs3132499 31315899 C T
rs3132496 31316589 G T
rs3130534 31317024 A G
rs3130688 31318195 C T
rs6901869 31318244 A G
rs28570051 31318580 T C
rs3130695 31319029 A G
rs4332019 31321392 G T
rs3095245 31321881 C T
rs9357117 31325483 G A
rs3130425 31326306 T C
rs2394950 31338680 A G
rs2245822 31338779 A G
rs2853961 31339968 A G
rs3130542 31340090 A G
rs9264532 31342360 C T
rs2524099 31344030 G A
rs9394047 31344229 C A
rs34131062 31344389 T C
AA_C_342_31344929 31344929 x A
AA_C_341_31345096 31345096 x K
AA_C_340_31345099 31345099 x C
AA_C_339_31345102_A 31345102 A P
AA_C_339_31345102_T 31345102 P A
AA_C_339_31345102_x 31345102 P A
AA_C_338_31345105 31345105 x I
AA_C_337_31345108 31345108 x L
AA_C_336_31345111 31345111 x S
AA_C_335_31345114 31345114 x E
AA_C_334_31345117 31345117 x D
AA_C_333_31345120 31345120 x S
AA_C_332_31345123 31345123 x G
AA_C_331_31345126 31345126 x Q
AA_C_330_31345129 31345129 x A
AA_C_329_31345132 31345132 x S
AA_C_328_31345135 31345135 x N
AA_C_327_31345138 31345138 x S
AA_C_326_31345141_S 31345141 A P
AA_C_326_31345141_C 31345141 P A
AA_C_326_31345141_x 31345141 P A
AA_C_325_31345251 31345251 x A
AA_C_324_31345254 31345254 x A
AA_C_323_31345257 31345257 x Q
AA_C_322_31345260 31345260 x S
AA_C_321_31345263 31345263 x C
AA_C_320_31345266 31345266 x S
AA_C_319_31345269 31345269 x G
AA_C_318_31345272 31345272 x G
AA_C_317_31345275 31345275 x K
AA_C_316_31345278 31345278 x G
AA_C_315_31345281 31345281 x G
rs9264602 31345385 C T
AA_C_314_31345724 31345724 x S
AA_C_313_31345727 31345727 x S
AA_C_312_31345730 31345730 x K
AA_C_311_31345733 31345733 x R
AA_C_310_31345736 31345736 x R
AA_C_309_31345739 31345739 x C
AA_C_308_31345742 31345742 x M
AA_C_307_31345745_V 31345745 A P
AA_C_307_31345745_M 31345745 P A
AA_C_307_31345745_x 31345745 P A
AA_C_306_31345748_V 31345748 A P
AA_C_306_31345748_A 31345748 P A
AA_C_306_31345748_x 31345748 P A
AA_C_305_31345751_A 31345751 A P
AA_C_305_31345751_T 31345751 P A
AA_C_305_31345751_x 31345751 P A
AA_C_304_31345754_M 31345754 P A
AA_C_304_31345754_V 31345754 A P
AA_C_304_31345754_x 31345754 P A
AA_C_303_31345757_V 31345757 A P
AA_C_303_31345757_M 31345757 P A
AA_C_303_31345757_x 31345757 P A
AA_C_302_31345760 31345760 x A
AA_C_301_31345763 31345763 x G
AA_C_300_31345766 31345766 x L
AA_C_299_31345769 31345769 x V
AA_C_298_31345772 31345772 x A
AA_C_297_31345775 31345775 x L
AA_C_296_31345778 31345778 x V
AA_C_295_31345781_A 31345781 A P
AA_C_295_31345781_V 31345781 P A
AA_C_295_31345781_x 31345781 P A
AA_C_294_31345784 31345784 x L
AA_C_293_31345787 31345787 x V
AA_C_292_31345790 31345790 x A
AA_C_291_31345793 31345793 x L
AA_C_290_31345796 31345796 x G
AA_C_289_31345799 31345799 x A
AA_C_288_31345802 31345802 x V
AA_C_287_31345805 31345805 x I
AA_C_286_31345808 31345808 x G
AA_C_285_31345811_V 31345811 A P
AA_C_285_31345811_M 31345811 P A
AA_C_285_31345811_x 31345811 P A
AA_C_284_31345814 31345814 x I
AA_C_283_31345817 31345817 x P
AA_C_282_31345820 31345820 x I
AA_C_281_31345823 31345823 x T
AA_C_280_31345826 31345826 x P
AA_C_279_31345829 31345829 x Q
AA_C_278_31345832 31345832 x S
AA_C_277_31345835 31345835 x S
AA_C_276_31345838 31345838 x P
AA_C_275_31345841_G 31345841 P A
AA_C_275_31345841_E 31345841 A P
AA_C_275_31345841_K 31345841 P A
AA_C_275_31345841_x 31345841 P A
AA_C_274_31345968 31345968 x W
AA_C_273_31345971_R 31345971 A P
AA_C_273_31345971_S 31345971 P A
AA_C_273_31345971_x 31345971 P A
AA_C_272_31345974 31345974 x L
AA_C_271_31345977 31345977 x T
AA_C_270_31345980 31345980 x L
AA_C_269_31345983 31345983 x P
AA_C_268_31345986 31345986 x E
AA_C_267_31345989_P 31345989 A P
AA_C_267_31345989_Q 31345989 P A
AA_C_267_31345989_x 31345989 P A
AA_C_266_31345992 31345992 x L
AA_C_265_31345995 31345995 x G
AA_C_264_31345998 31345998 x E
AA_C_263_31346001 31346001 x H
AA_C_262_31346004 31346004 x Q
AA_C_261_31346007_V 31346007 A P
AA_C_261_31346007_M 31346007 P A
AA_C_261_31346007_x 31346007 P A
AA_C_260_31346010 31346010 x H
AA_C_259_31346013 31346013 x C
AA_C_258_31346016 31346016 x T
AA_C_257_31346019 31346019 x Y
AA_C_256_31346022 31346022 x R
AA_C_255_31346025 31346025 x Q
AA_C_254_31346028 31346028 x E
AA_C_253_31346031_E 31346031 A P
AA_C_253_31346031_Q 31346031 P A
AA_C_253_31346031_x 31346031 P A
AA_C_252_31346034 31346034 x G
AA_C_251_31346037 31346037 x S
AA_C_250_31346040 31346040 x P
AA_C_249_31346043 31346043 x V
AA_C_248_31346046_V 31346046 A P
AA_C_248_31346046_M 31346046 P A
AA_C_248_31346046_x 31346046 P A
AA_C_247_31346049 31346049 x V
AA_C_246_31346052 31346052 x A
AA_C_245_31346055 31346055 x A
AA_C_244_31346058 31346058 x W
AA_C_243_31346061 31346061 x K
AA_C_242_31346064 31346064 x Q
AA_C_241_31346067 31346067 x F
AA_C_240_31346070 31346070 x T
AA_C_239_31346073 31346073 x G
AA_C_238_31346076 31346076 x D
AA_C_237_31346079 31346079 x G
AA_C_236_31346082 31346082 x A
AA_C_235_31346085 31346085 x P
AA_C_234_31346088 31346088 x R
AA_C_233_31346091 31346091 x T
AA_C_232_31346094 31346094 x E
AA_C_231_31346097 31346097 x V
AA_C_230_31346100 31346100 x L
AA_C_229_31346103 31346103 x E
AA_C_228_31346106 31346106 x T
AA_C_227_31346109 31346109 x D
AA_C_226_31346112 31346112 x Q
AA_C_225_31346115 31346115 x T
AA_C_224_31346118 31346118 x Q
AA_C_223_31346121 31346121 x D
AA_C_222_31346124 31346124 x E
AA_C_221_31346127 31346127 x G
AA_C_220_31346130 31346130 x D
AA_C_219_31346133_R 31346133 P A
AA_C_219_31346133_W 31346133 A P
AA_C_219_31346133_x 31346133 P A
AA_C_218_31346136 31346136 x Q
AA_C_217_31346139 31346139 x W
AA_C_216_31346142 31346142 x T
AA_C_215_31346145 31346145 x L
AA_C_214_31346148 31346148 x T
AA_C_213_31346151 31346151 x I
AA_C_212_31346154 31346154 x E
AA_C_211_31346157_A 31346157 A P
AA_C_211_31346157_T 31346157 P A
AA_C_211_31346157_x 31346157 P A
AA_C_210_31346160 31346160 x P
AA_C_209_31346163 31346163 x Y
AA_C_208_31346166 31346166 x F
AA_C_207_31346169 31346169 x G
HLA_C_01 31346171 P A
HLA_C_0102 31346171 P A
HLA_C_0103 31346171 P A
HLA_C_02 31346171 P A
HLA_C_0202 31346171 P A
HLA_C_03 31346171 P A
HLA_C_0302 31346171 P A
HLA_C_0303 31346171 P A
HLA_C_0304 31346171 P A
HLA_C_0313 31346171 P A
HLA_C_0343 31346171 P A
HLA_C_04 31346171 P A
HLA_C_0401 31346171 P A
HLA_C_05 31346171 P A
HLA_C_0501 31346171 P A
HLA_C_06 31346171 P A
HLA_C_0602 31346171 P A
HLA_C_07 31346171 P A
HLA_C_0701 31346171 P A
HLA_C_0702 31346171 P A
HLA_C_0704 31346171 P A
HLA_C_08 31346171 P A
HLA_C_0801 31346171 P A
HLA_C_0802 31346171 P A
HLA_C_0803 31346171 P A
HLA_C_0806 31346171 P A
HLA_C_12 31346171 P A
HLA_C_1202 31346171 P A
HLA_C_1203 31346171 P A
HLA_C_1205 31346171 P A
HLA_C_14 31346171 P A
HLA_C_1402 31346171 P A
HLA_C_1403 31346171 P A
HLA_C_15 31346171 P A
HLA_C_1502 31346171 P A
HLA_C_1505 31346171 P A
AA_C_206_31346172 31346172 x L
AA_C_205_31346175 31346175 x A
AA_C_204_31346178 31346178 x W
AA_C_203_31346181 31346181 x C
AA_C_202_31346184 31346184 x R
AA_C_201_31346187 31346187 x L
AA_C_200_31346190 31346190 x T
AA_C_199_31346193 31346193 x A
AA_C_198_31346196 31346196 x E
AA_C_197_31346199 31346199 x H
AA_C_196_31346202 31346202 x D
AA_C_195_31346205 31346205 x S
AA_C_194_31346208_V 31346208 A P
AA_C_194_31346208_L 31346208 P A
AA_C_194_31346208_x 31346208 P A
AA_C_193_31346211 31346211 x P
AA_C_192_31346214 31346214 x H
AA_C_191_31346217 31346217 x H
AA_C_190_31346220 31346220 x T
AA_C_189_31346223 31346223 x V
AA_C_188_31346226 31346226 x H
AA_C_187_31346229 31346229 x T
AA_C_186_31346232 31346232 x K
AA_C_185_31346235 31346235 x P
AA_C_184_31346238_H 31346238 A P
AA_C_184_31346238_P 31346238 P A
AA_C_184_31346238_x 31346238 P A
AA_C_183_31346241 31346241 x E
AA_C_177_31346846 31346846 K E
AA_C_175_31346852 31346852 R G
AA_C_173_31346858 31346858 K E
AA_C_163_31346888_T 31346888 A P
AA_C_163_31346888_L 31346888 P A
AA_C_163_31346888_E 31346888 P A
AA_C_163_31346888_A 31346888 P A
AA_C_156_31346909_L 31346909 A P
AA_C_156_31346909_R 31346909 P A
AA_C_156_31346909_W 31346909 P A
AA_C_156_31346909_D 31346909 P A
AA_C_152_31346921_T 31346921 P A
AA_C_152_31346921_E 31346921 A P
AA_C_152_31346921_A 31346921 P A
AA_C_147_31346936 31346936 L W
AA_C_138_31346963 31346963 K T
AA_C_116_31347029_F 31347029 P A
AA_C_116_31347029_S 31347029 P A
AA_C_116_31347029_Y 31347029 P A
AA_C_116_31347029_L 31347029 P A
AA_C_114_31347035 31347035 N D
AA_C_113_31347038 31347038 H Y
AA_C_103_31347068 31347068 V L
AA_C_99_31347080_Y 31347080 A P
AA_C_99_31347080_F 31347080 P A
AA_C_99_31347080_C 31347080 P A
AA_C_99_31347080_S 31347080 P A
AA_C_97_31347086 31347086 W R
AA_C_95_31347092_L 31347092 A P
AA_C_95_31347092_I 31347092 P A
AA_C_95_31347092_F 31347092 P A
AA_C_94_31347095 31347095 I T
AA_C_91_31347104 31347104 R G
AA_C_90_31347357 31347357 D A
AA_C_80_31347387 31347387 K N
AA_C_77_31347396 31347396 N S
AA_C_73_31347408 31347408 A T
AA_C_66_31347429 31347429 N K
AA_C_49_31347480 31347480 E A
AA_C_35_31347522 31347522 Q R
AA_C_24_31347555 31347555 S A
AA_C_21_31347564 31347564 H R
AA_C_16_31347579 31347579 S G
AA_C_14_31347585 31347585 W R
AA_C_11_31347594 31347594 S A
AA_C_9_31347600_Y 31347600 P A
AA_C_9_31347600_S 31347600 P A
AA_C_9_31347600_F 31347600 P A
AA_C_9_31347600_D 31347600 P A
AA_C_6_31347609 31347609 K R
AA_C_1_31347624_C 31347624 A P
AA_C_1_31347624_G 31347624 P A
AA_C_1_31347624_x 31347624 P A
AA_C_-1_31347757 31347757 x A
AA_C_-2_31347760 31347760 x W
AA_C_-3_31347763 31347763 x T
AA_C_-4_31347766 31347766 x E
AA_C_-5_31347769 31347769 x T
AA_C_-6_31347772 31347772 x L
AA_C_-7_31347775 31347775 x A
AA_C_-8_31347778 31347778 x L
AA_C_-9_31347781_A 31347781 A P
AA_C_-9_31347781_G 31347781 P A
AA_C_-9_31347781_x 31347781 P A
AA_C_-10_31347784 31347784 x G
AA_C_-11_31347787 31347787 x S
AA_C_-12_31347790 31347790 x L
AA_C_-13_31347793 31347793 x L
AA_C_-14_31347796 31347796 x L
AA_C_-15_31347799_I 31347799 A P
AA_C_-15_31347799_L 31347799 P A
AA_C_-15_31347799_x 31347799 P A
AA_C_-16_31347802 31347802 x L
AA_C_-17_31347805_T 31347805 A P
AA_C_-17_31347805_A 31347805 P A
AA_C_-17_31347805_x 31347805 P A
AA_C_-18_31347808 31347808 x R
AA_C_-19_31347811 31347811 x P
AA_C_-20_31347814 31347814 x A
AA_C_-21_31347817 31347817 x M
AA_C_-22_31347820 31347820 x V
AA_C_-23_31347823 31347823 x R
AA_C_-24_31347826 31347826 x M
rs9366775 31348075 A G
rs2074488 31348410 T G
rs9357121 31348458 G T
rs2249742 31348700 C T
rs7759127 31348967 G T
rs5010528 31349011 G A
rs6923313 31349349 C T
rs2524084 31349618 A G
rs2844613 31351825 T G
rs3130696 31351863 A G
rs2524074 31352000 G A
rs9264731 31352047 G A
rs2524073 31352214 A G
rs9468913 31352311 T C
rs2524068 31353040 T G
rs9391714 31353059 A G
rs6906846 31353715 A G
rs17198616 31355943 C T
rs9468914 31358585 A C
rs2844603 31358833 A G
rs9461684 31361423 T C
rs2853935 31361857 C T
rs2853933 31362067 T C
rs9468920 31362915 A G
rs2853930 31363403 C A
rs2524048 31364540 C T
rs2524044 31364732 G T
rs9468924 31364927 A G
rs2524043 31364991 G A
rs3900938 31365601 C T
rs2524040 31365604 T C
rs9468925 31366816 G A
rs2256583 31366825 C T
rs2524163 31367558 C T
rs2524162 31367729 T C
rs2524160 31367833 A G
rs9468926 31368197 T C
rs9357122 31368324 C T
rs2524156 31368376 A G
rs3873379 31370148 C T
rs3873380 31370417 T C
rs9348863 31370440 C T
rs3873381 31371210 G T
rs2524132 31372891 A G
rs2853925 31372901 G A
rs2246954 31373241 A G
rs2247056 31373469 T C
rs3905495 31373518 G A
rs2524115 31373533 A C
rs17192463 31373544 T C
rs13191519 31373731 C T
rs2853922 31374169 A G
rs2524089 31374501 G T
rs9380238 31375597 G A
rs28367646 31376311 C A
rs9380240 31376811 T C
rs2524066 31377133 T C
rs9366778 31377152 G A
rs3873385 31377287 T C
rs3915971 31377327 G A
rs9468935 31377532 T C
rs7750269 31379136 G A
rs9264851 31379249 G A
rs9264869 31379609 G A
rs9264870 31379641 A G
rs9368675 31380136 A G
rs9368677 31380300 A G
rs9264904 31380532 A G
rs9264916 31380753 A G
rs7760988 31381009 T C
rs364415 31381203 A G
rs7761965 31381474 A G
rs3873386 31381724 C T
rs9264942 31382359 C T
rs396243 31383153 C T
rs9265664 31408671 C T
rs6914104 31410449 A G
rs9500887 31410570 G T
rs28367832 31413710 G A
rs9265797 31416609 A G
rs28380796 31418001 A G
rs2923006 31425078 G T
rs4540292 31425161 G T
rs2156875 31425326 C T
rs2844586 31426003 A G
rs2523619 31426123 C T
rs4394275 31426156 A G
rs2523618 31426282 C T
rs9391846 31427260 G A
rs2442728 31427334 T G
rs2596503 31428789 A G
rs2596501 31429190 C T
rs1058026 31429664 C A
AA_B_338_31430243 31430243 x A
AA_B_337_31430246 31430246 x T
AA_B_336_31430249 31430249 x L
AA_B_335_31430252 31430252 x S
AA_B_334_31430255 31430255 x V
AA_B_333_31430258 31430258 x D
AA_B_332_31430261 31430261 x S
AA_B_331_31430264 31430264 x G
AA_B_330_31430267 31430267 x Q
AA_B_329_31430270 31430270 x A
AA_B_328_31430273 31430273 x S
AA_B_327_31430276 31430276 x D
AA_B_326_31430279 31430279 x S
AA_B_325_31430282_S 31430282 A P
AA_B_325_31430282_C 31430282 P A
AA_B_325_31430282_x 31430282 P A
AA_B_324_31430391 31430391 x A
AA_B_323_31430394 31430394 x A
AA_B_322_31430397 31430397 x Q
AA_B_321_31430400 31430400 x S
AA_B_320_31430403 31430403 x Y
AA_B_319_31430406 31430406 x S
AA_B_318_31430409 31430409 x G
AA_B_317_31430412 31430412 x G
AA_B_316_31430415 31430415 x K
AA_B_315_31430418 31430418 x G
AA_B_314_31430421 31430421 x G
AA_B_313_31430865 31430865 x S
AA_B_312_31430868 31430868 x S
AA_B_311_31430871 31430871 x K
AA_B_310_31430874 31430874 x R
AA_B_309_31430877 31430877 x R
AA_B_308_31430880 31430880 x C
AA_B_307_31430883_M 31430883 A P
AA_B_307_31430883_x 31430883 P A
AA_B_307_31430883_V 31430883 P A
AA_B_306_31430886 31430886 x V
AA_B_305_31430889_T 31430889 A P
AA_B_305_31430889_A 31430889 P A
AA_B_305_31430889_x 31430889 P A
AA_B_304_31430892 31430892 x A
AA_B_303_31430895 31430895 x V
AA_B_302_31430898 31430898 x V
AA_B_301_31430901 31430901 x A
AA_B_300_31430904 31430904 x G
AA_B_299_31430907 31430907 x I
AA_B_298_31430910 31430910 x V
AA_B_297_31430913 31430913 x V
AA_B_296_31430916 31430916 x V
AA_B_295_31430919 31430919 x A
AA_B_294_31430922 31430922 x L
AA_B_293_31430925 31430925 x V
AA_B_292_31430928 31430928 x A
AA_B_291_31430931 31430931 x L
AA_B_290_31430934 31430934 x G
AA_B_289_31430937 31430937 x A
AA_B_288_31430940 31430940 x V
AA_B_287_31430943 31430943 x I
AA_B_286_31430946 31430946 x G
AA_B_285_31430949 31430949 x V
AA_B_284_31430952 31430952 x I
AA_B_283_31430955 31430955 x P
AA_B_282_31430958_I 31430958 A P
AA_B_282_31430958_V 31430958 P A
AA_B_282_31430958_x 31430958 P A
AA_B_281_31430961 31430961 x T
AA_B_280_31430964 31430964 x S
AA_B_279_31430967 31430967 x Q
AA_B_278_31430970 31430970 x S
AA_B_277_31430973 31430973 x S
AA_B_276_31430976 31430976 x P
AA_B_275_31430979 31430979 x E
AA_B_245_31431162 31431162 T A
AA_B_211_31431264 31431264 G A
HLA_B_07 31431272 P A
HLA_B_0702 31431272 P A
HLA_B_0705 31431272 P A
HLA_B_08 31431272 P A
HLA_B_0801 31431272 P A
HLA_B_13 31431272 P A
HLA_B_1301 31431272 P A
HLA_B_1302 31431272 P A
HLA_B_14 31431272 P A
HLA_B_1401 31431272 P A
HLA_B_15 31431272 P A
HLA_B_1501 31431272 P A
HLA_B_1502 31431272 P A
HLA_B_1507 31431272 P A
HLA_B_1511 31431272 P A
HLA_B_1517 31431272 P A
HLA_B_1518 31431272 P A
HLA_B_1527 31431272 P A
HLA_B_1538 31431272 P A
HLA_B_18 31431272 P A
HLA_B_1801 31431272 P A
HLA_B_27 31431272 P A
HLA_B_2704 31431272 P A
HLA_B_2705 31431272 P A
HLA_B_35 31431272 P A
HLA_B_3501 31431272 P A
HLA_B_3503 31431272 P A
HLA_B_37 31431272 P A
HLA_B_3701 31431272 P A
HLA_B_38 31431272 P A
HLA_B_3802 31431272 P A
HLA_B_39 31431272 P A
HLA_B_3901 31431272 P A
HLA_B_40 31431272 P A
HLA_B_4001 31431272 P A
HLA_B_4002 31431272 P A
HLA_B_4003 31431272 P A
HLA_B_4006 31431272 P A
HLA_B_44 31431272 P A
HLA_B_4402 31431272 P A
HLA_B_4403 31431272 P A
HLA_B_46 31431272 P A
HLA_B_4601 31431272 P A
HLA_B_47 31431272 P A
HLA_B_4701 31431272 P A
HLA_B_48 31431272 P A
HLA_B_4801 31431272 P A
HLA_B_51 31431272 P A
HLA_B_5101 31431272 P A
HLA_B_5102 31431272 P A
HLA_B_5106 31431272 P A
HLA_B_52 31431272 P A
HLA_B_5201 31431272 P A
HLA_B_54 31431272 P A
HLA_B_5401 31431272 P A
HLA_B_55 31431272 P A
HLA_B_5501 31431272 P A
HLA_B_5502 31431272 P A
HLA_B_56 31431272 P A
HLA_B_5601 31431272 P A
HLA_B_5605 31431272 P A
HLA_B_57 31431272 P A
HLA_B_5701 31431272 P A
HLA_B_58 31431272 P A
HLA_B_5801 31431272 P A
HLA_B_59 31431272 P A
HLA_B_5901 31431272 P A
HLA_B_67 31431272 P A
HLA_B_6701 31431272 P A
AA_B_199_31431300 31431300 V A
AA_B_194_31431315 31431315 V I
AA_B_180_31431931 31431931 E Q
AA_B_178_31431937 31431937 K T
AA_B_177_31431940 31431940 D E
AA_B_171_31431958 31431958 H Y
AA_B_167_31431970 31431970 S W
AA_B_163_31431982_L 31431982 A P
AA_B_163_31431982_E 31431982 P A
AA_B_163_31431982_T 31431982 P A
AA_B_158_31431997 31431997 T A
AA_B_156_31432003_L 31432003 A P
AA_B_156_31432003_W 31432003 P A
AA_B_156_31432003_R 31432003 P A
AA_B_156_31432003_D 31432003 P A
AA_B_152_31432015 31432015 E V
AA_B_147_31432030 31432030 L W
AA_B_145_31432036 31432036 L R
AA_B_143_31432042 31432042 S T
AA_B_131_31432078 31432078 R S
AA_B_116_31432123_S 31432123 P A
AA_B_116_31432123_D 31432123 P A
AA_B_116_31432123_Y 31432123 P A
AA_B_116_31432123_L 31432123 P A
AA_B_116_31432123_F 31432123 P A
AA_B_114_31432129_D 31432129 P A
AA_B_114_31432129_N 31432129 P A
AA_B_114_31432129_H 31432129 P A
AA_B_113_31432132 31432132 Y H
AA_B_103_31432162 31432162 L V
AA_B_99_31432174_Y 31432174 A P
AA_B_99_31432174_S 31432174 P A
AA_B_99_31432174_F 31432174 P A
AA_B_97_31432180_R 31432180 A P
AA_B_97_31432180_S 31432180 P A
AA_B_97_31432180_T 31432180 P A
AA_B_97_31432180_N 31432180 P A
AA_B_97_31432180_W 31432180 P A
AA_B_97_31432180_V 31432180 P A
AA_B_95_31432186_I 31432186 P A
AA_B_95_31432186_L 31432186 P A
AA_B_95_31432186_W 31432186 P A
AA_B_94_31432189 31432189 I T
AA_B_83_31432467 31432467 R G
AA_B_82_31432470 31432470 L R
AA_B_81_31432473 31432473 A L
AA_B_80_31432476_N 31432476 A P
AA_B_80_31432476_T 31432476 P A
AA_B_80_31432476_I 31432476 P A
AA_B_77_31432485_S 31432485 A P
AA_B_77_31432485_N 31432485 P A
AA_B_77_31432485_D 31432485 P A
AA_B_76_31432488 31432488 V E
AA_B_74_31432494 31432494 D Y
AA_B_71_31432503 31432503 A T
AA_B_70_31432506_N 31432506 A P
AA_B_70_31432506_Q 31432506 P A
AA_B_70_31432506_S 31432506 P A
AA_B_70_31432506_K 31432506 P A
AA_B_69_31432509_T 31432509 A P
AA_B_69_31432509_A 31432509 P A
AA_B_69_31432509_R 31432509 P A
AA_B_67_31432515_F 31432515 P A
AA_B_67_31432515_S 31432515 P A
AA_B_67_31432515_Y 31432515 P A
AA_B_67_31432515_M 31432515 P A
AA_B_67_31432515_C 31432515 P A
AA_B_66_31432518_I 31432518 A P
AA_B_66_31432518_N 31432518 P A
AA_B_66_31432518_K 31432518 P A
AA_B_65_31432521 31432521 R Q
AA_B_63_31432527 31432527 N E
AA_B_62_31432530 31432530 G R
AA_B_52_31432560 31432560 V I
AA_B_46_31432578 31432578 A E
AA_B_45_31432581_T 31432581 P A
AA_B_45_31432581_K 31432581 P A
AA_B_45_31432581_E 31432581 P A
AA_B_45_31432581_G 31432581 P A
AA_B_45_31432581_M 31432581 P A
AA_B_41_31432593 31432593 T A
AA_B_32_31432620 31432620 L Q
AA_B_30_31432626 31432626 G D
AA_B_24_31432644_A 31432644 A P
AA_B_24_31432644_T 31432644 P A
AA_B_24_31432644_S 31432644 P A
AA_B_12_31432680 31432680 V M
AA_B_11_31432683 31432683 S A
AA_B_9_31432689_Y 31432689 A P
AA_B_9_31432689_H 31432689 P A
AA_B_9_31432689_D 31432689 P A
AA_B_1_31432713 31432713 x G
AA_B_-1_31432844 31432844 x A
AA_B_-2_31432847 31432847 x W
AA_B_-3_31432850 31432850 x T
AA_B_-4_31432853 31432853 x E
AA_B_-5_31432856 31432856 x T
AA_B_-6_31432859 31432859 x L
AA_B_-7_31432862 31432862 x A
AA_B_-8_31432865_V 31432865 A P
AA_B_-8_31432865_L 31432865 P A
AA_B_-8_31432865_x 31432865 P A
AA_B_-9_31432868 31432868 x A
AA_B_-10_31432871_G 31432871 A P
AA_B_-10_31432871_A 31432871 P A
AA_B_-10_31432871_x 31432871 P A
AA_B_-11_31432874_W 31432874 A P
AA_B_-11_31432874_S 31432874 P A
AA_B_-11_31432874_x 31432874 P A
AA_B_-12_31432877 31432877 x L
AA_B_-13_31432880 31432880 x L
AA_B_-14_31432883 31432883 x L
AA_B_-15_31432886 31432886 x L
AA_B_-16_31432889_V 31432889 A P
AA_B_-16_31432889_L 31432889 P A
AA_B_-16_31432889_x 31432889 P A
AA_B_-17_31432892 31432892 x T
AA_B_-18_31432895 31432895 x R
AA_B_-19_31432898 31432898 x P
AA_B_-20_31432901 31432901 x A
AA_B_-21_31432904_T 31432904 A P
AA_B_-21_31432904_M 31432904 P A
AA_B_-21_31432904_x 31432904 P A
AA_B_-22_31432907 31432907 x V
AA_B_-23_31432910_R 31432910 A P
AA_B_-23_31432910_L 31432910 P A
AA_B_-23_31432910_x 31432910 P A
AA_B_-24_31432913 31432913 x M
rs2596487 31433035 T C
rs2523589 31435313 G T
rs2523573 31436967 G C
rs2596548 31438525 T G
rs2596549 31439145 A G
rs2523557 31439236 G A
rs2523554 31439808 C T
rs2523544 31441541 A G
rs2844575 31442924 C T
rs9266395 31443545 T C
rs2523537 31443686 A G
rs9266409 31444547 C T
rs2844567 31444623 A G
rs2253907 31444849 T C
rs2253908 31444870 A G
rs9266433 31445612 T C
rs9295986 31446507 T C
rs4358666 31448456 A G
rs2844556 31449336 A G
rs2254556 31450610 T C
rs2507987 31451012 A T
rs2507985 31451079 A C
rs6933050 31451611 C T
rs3957110 31452327 T C
rs13202464 31452562 G A
rs4959069 31452864 T C
rs7382258 31453000 G A
rs2844545 31453208 A G
rs7775117 31453465 A T
rs2507983 31453773 G A
rs2523627 31454424 G T
rs9266629 31454801 C T
rs9501587 31454916 A G
rs9266638 31455036 T C
rs3094600 31455123 A G
rs2244020 31455430 G A
rs4713460 31455777 A G
rs9266669 31456056 A G
rs4143334 31456179 G A
rs9266689 31456559 A G
rs9266722 31457901 T C
rs3016014 31459132 G A
rs2442752 31459743 C T
rs2442749 31460019 C T
rs9266772 31460092 C T
rs9266773 31460327 C T
rs7741091 31460610 G A
rs9266774 31460859 T C
rs2844529 31461572 A G
rs2523484 31461618 C T
rs4711268 31462483 T C
rs13437082 31462539 T C
rs2596562 31462574 C T
rs4711269 31462798 T C
rs7751505 31468234 C A
rs2523477 31468368 C T
rs2523476 31469403 T C
rs10947207 31469464 C T
rs2523475 31469689 G A
rs2523464 31471468 A G
rs2596542 31474574 T C
rs2428475 31474601 G A
rs2523454 31475844 A G
rs2844523 31476567 A G
rs2844521 31476943 T C
rs2844519 31479409 T C
rs2263313 31481789 A G
rs2857281 31482241 C A
rs12174396 31482558 G A
rs6910087 31485026 T C
rs1131896 31487094 A G
rs3828875 31487147 T C
rs2256028 31487177 A C
rs1131904 31491050 G A
rs6932236 31491958 C T
rs2848713 31492458 A G
rs9266845 31492771 C T
rs9295993 31496574 G A
rs2844511 31497763 A G
rs10223568 31498182 C T
rs4418214 31499380 C T
rs9501109 31500097 G A
rs2524279 31500885 G A
rs4947314 31501353 G T
rs4346874 31509353 T C
rs9501595 31513583 T G
rs2524277 31515558 A G
rs7772549 31515622 C T
rs9469003 31515807 C T
rs6938674 31515983 C T
rs2524276 31516244 A C
rs9469007 31517003 C T
rs9267084 31517584 A G
rs28575156 31517836 G A
rs2844510 31518387 T G
rs6928810 31518503 T C
rs9765960 31520979 A G
rs12206131 31521989 G A
rs2516464 31524135 G A
rs2516462 31524618 G A
rs16899646 31524899 G C
rs3128982 31525170 G A
rs9501129 31525375 C T
rs2596460 31525489 G A
rs2596458 31525626 T C
rs2523693 31526103 T C
rs2516459 31527021 G A
rs2516458 31527366 C T
rs3131622 31528479 G T
rs2395028 31532736 T C
rs3131621 31533478 G A
rs2596480 31533964 T C
rs2523684 31534378 G A
rs6930572 31536148 G A
rs2255001 31538122 C G
rs2596473 31538778 G T
rs2255221 31539670 T G
rs11752262 31539736 G A
rs2395030 31539853 T G
rs11757571 31540766 T C
rs3094604 31542090 G A
rs3094013 31542345 A G
rs2516518 31543098 A G
rs4713466 31543848 T C
rs2395031 31545284 A G
rs9267137 31546376 C T
rs7758090 31546773 T C
rs2844505 31547042 C T
rs3828886 31548531 G T
rs12665745 31549880 A G
rs6940467 31550116 G A
rs3131643 31550761 A G
rs12660382 31551302 T C
rs2523656 31552027 C G
rs2844502 31553195 G A
rs2596534 31553324 T C
rs2395488 31553888 A G
rs2248372 31554445 A G
rs2248373 31554525 T C
rs2248462 31554775 A G
rs2243429 31554799 G T
rs2516513 31555567 T C
rs2596536 31555827 C T
rs2523651 31556133 A G
rs2516424 31556294 A G
rs2248617 31556512 C T
rs2516511 31556604 T C
rs3828893 31556632 A G
rs3749945 31556797 T C
rs3749946 31556841 A C
rs3099844 31556955 A C
rs2905722 31557306 A G
rs2516509 31557973 C T
rs2523710 31558888 A G
rs2516507 31559192 T C
rs2905747 31559455 A G
rs2523706 31559546 C T
rs2523705 31559659 T C
rs3094011 31559815 C T
rs2516504 31560454 A C
rs2904600 31561092 C A
rs2516500 31561619 C T
rs9267280 31565612 A G
rs2507964 31566136 T C
rs2904783 31567951 C T
rs3130922 31569068 A G
rs2395043 31569945 T C
rs2516408 31571470 A G
rs2534678 31571942 T G
rs3828903 31572718 A G
rs3828912 31573705 A C
rs3828914 31573798 T C
rs2534657 31580438 T C
rs2855812 31580699 T G
rs3134899 31581265 C T
rs2242955 31582259 A G
rs3131638 31583106 A G
rs3130615 31583392 G A
rs3132468 31583465 C T
rs2844498 31584833 C T
rs2844496 31588377 T C
rs2516401 31588885 G A
rs3131633 31588902 A G
rs2246871 31589125 C A
rs2844494 31591394 C A
rs9267445 31591460 C G
rs3094001 31592011 T C
rs2395045 31592496 C T
rs3131631 31592662 G C
rs3093998 31593153 C A
rs3131630 31593333 G A
rs3130636 31596170 A G
rs3093993 31598704 C A
rs9469021 31598949 T C
rs3095227 31598979 A G
rs3093992 31599110 C A
rs3093988 31600432 A G
rs2734573 31602717 C A
rs2516482 31604548 G A
rs3093983 31604904 G A
rs3130055 31605378 C T
rs3093981 31605436 A G
rs3093980 31605457 A G
rs2075582 31605685 C T
rs3115537 31605814 G C
rs3219190 31605954 C T
rs3093978 31606476 C A
rs2516478 31606716 A G
rs3130056 31607333 C T
rs3093948 31609392 A G
rs1055388 31609716 C T
rs3131628 31610746 C T
rs3093976 31610840 A G
rs2075580 31611954 G C
rs2734583 31613459 G A
rs3130058 31613866 T C
rs3093974 31614189 A G
rs1129640 31614603 T C
rs933208 31614627 G T
rs2071596 31614670 A G
rs2516393 31614723 A C
rs2523512 31614780 A G
rs2523511 31614833 C T
rs2239709 31615426 T C
rs12665501 31616048 G T
rs2523508 31616740 C T
rs7738430 31616815 C T
rs2523506 31617946 T G
rs2239528 31618084 A G
rs2523504 31618837 T C
rs2844509 31618903 G A
rs12662306 31619117 C A
rs9267487 31619329 C T
rs2251824 31619836 A G
rs2071593 31620778 A G
rs2239705 31621381 A G
rs2071592 31623319 A T
rs3219183 31624342 G C
rs2523500 31626333 G A
rs6916921 31628405 T C
rs35969216 31629221 T C
rs2255798 31629281 C G
rs6929796 31630648 A G
rs2857605 31632830 C T
rs2239707 31633298 C T
rs3219179 31633333 T C
rs2230365 31633427 T C
rs13192469 31634835 C T
rs9469024 31635245 C T
rs2516390 31637862 C T
rs928815 31639194 T G
rs2857709 31640793 A G
rs2857602 31641357 G A
rs2857708 31641585 T C
rs2844484 31644203 A G
rs2009658 31646223 G C
rs909253 31648292 G A
rs2229094 31648535 C T
rs3093542 31648672 C G
rs2229092 31648736 C A
rs1041981 31648763 A C
rs4248157 31650122 T C
rs1799964 31650287 C T
rs1799724 31650461 T C
rs1800629 31651010 A G
rs3093661 31651737 A G
rs3093662 31652168 G A
rs3093668 31654474 C G
rs3093671 31654959 A G
rs3093672 31655399 T C
rs3093561 31655453 A G
rs769176 31655668 T C
rs2471961 31661153 A C
rs9368696 31662361 A G
rs2256965 31663109 A G
rs9267503 31663168 A G
rs2256974 31663371 A C
rs13211368 31663797 A G
rs28732144 31664184 A G
rs1052248 31664560 A T
rs986475 31664688 G A
rs3179003 31664907 A C
rs34816476 31665360 A G
rs11575841 31665470 T C
rs11575839 31665770 A G
rs11755226 31668782 G T
rs2515919 31672146 G A
rs2844480 31672800 T C
rs2509217 31674183 T C
rs17200810 31674486 A G
rs2857595 31676448 A G
rs2857700 31680460 T C
rs9378200 31680906 C T
rs2844479 31680935 A C
rs9348876 31683255 T C
rs2844477 31686751 C T
rs3132451 31690004 C G
rs2857600 31690266 T C
rs2844475 31691134 G A
rs28732150 31691203 A G
rs2736182 31691291 A G
rs2259571 31691806 G T
rs2269475 31691910 T C
rs2857697 31693198 C T
rs2736177 31694073 C T
rs2844472 31697655 G A
rs2736172 31698877 T C
rs3130070 31699787 G A
rs2280801 31700043 T C
rs17200837 31701244 T G
rs2260000 31701455 G A
rs2736171 31703466 A G
rs1046080 31703861 C A
rs3130623 31705679 T C
rs2736163 31705687 T C
rs2242660 31705732 A G
rs17207225 31705736 T C
rs2736161 31706272 A G
rs3130626 31706468 G A
rs2736157 31708799 G A
rs2272593 31709323 T C
rs2242659 31709492 G A
rs11538263 31709714 A G
rs2242657 31710468 C T
rs1046089 31710946 A G
rs11538264 31711168 A G
rs2261033 31711570 A G
rs9267522 31711749 G A
rs10885 31712570 T C
rs9267525 31715921 C T
rs3130628 31717251 C T
rs755714 31717792 T C
rs1052486 31718665 A G
rs7770976 31719725 A G
rs35843778 31720766 T C
rs3130048 31721718 C T
rs2242656 31722081 C T
rs2844463 31723146 A G
rs10484558 31723493 C T
rs805303 31724345 A G
rs805302 31725936 C A
rs805301 31726100 C A
rs3130050 31726740 G A
rs3117583 31727555 G A
rs813115 31727999 G A
rs805297 31730585 A C
rs805264 31731852 A G
rs2273612 31733313 T C
rs707921 31733520 A C
rs805263 31736092 C A
rs28732157 31736195 T C
rs805262 31736712 T C
rs707920 31737075 C T
rs707974 31737478 G A
rs7029 31737932 G A
rs2295667 31738151 T G
rs7992 31738220 T C
rs2295666 31738389 A G
rs805259 31739356 G A
rs928814 31739886 A G
rs3130618 31740113 A C
rs2295665 31740665 T C
rs2295664 31741144 A C
rs805258 31741531 T C
rs805257 31742172 G A
rs9267529 31742549 C A
rs14365 31743689 C T
rs3117578 31744010 A G
rs805268 31746157 C A
rs2254083 31747720 T C
rs805267 31747736 A G
rs11758242 31747824 A C
rs1266076 31748497 G T
rs707919 31749118 G A
rs805272 31749365 T G
rs3115667 31751378 T C
rs805269 31752261 G A
rs9267533 31753901 T C
rs2280800 31754377 A C
rs9267534 31754745 C T
rs805290 31756382 T C
rs9267536 31759173 C A
rs2844462 31759226 A G
rs707918 31762711 A T
rs10573 31763417 A G
rs1475865 31765392 T C
rs805283 31765903 A G
rs805282 31767710 G T
rs805281 31769468 C T
rs805277 31770936 T C
rs805274 31773173 C T
rs805273 31773431 A G
rs1266074 31774530 T C
rs1266071 31777475 T C
rs9267545 31779858 A G
rs34406901 31780247 G A
rs805295 31783276 T C
rs2242653 31783744 A G
rs805287 31786709 G A
rs3793125 31786983 G A
rs805286 31787286 G A
rs805285 31787444 C G
rs9469040 31787853 T G
rs9469041 31788184 A G
rs385306 31789139 A G
rs9469042 31790997 C T
rs3749952 31791136 G T
rs805294 31796196 G A
rs805293 31796497 A T
rs4713479 31796778 T C
rs805292 31797988 A G
rs453098 31799636 A G
rs805305 31805366 G C
rs707916 31805537 A G
rs805304 31806067 G T
rs17201046 31807552 A G
rs3101018 31813843 T C
rs28381339 31814453 C G
rs28381346 31816133 T C
rs2075789 31816307 T C
rs1144708 31817999 T C
rs707915 31818947 A T
rs2293861 31819103 T C
rs11964779 31819603 C A
rs2075788 31820160 G T
rs3828922 31821433 T C
rs3117572 31825671 A G
rs1150793 31825675 G A
rs2299851 31826581 A G
rs9296001 31830241 T C
rs11754464 31831714 T C
rs707939 31834667 A C
rs9461718 31835801 C A
rs707938 31837338 G A
rs28399987 31838730 A G
rs707937 31838993 G C
rs6905572 31839860 T C
rs11967206 31840658 T C
rs707936 31841629 A G
rs707934 31843610 T C
rs9461721 31846387 G A
rs707928 31850569 G A
rs9461725 31853065 C G
rs2736426 31853263 C T
rs707927 31853497 G A
rs34585796 31853821 T C
rs707926 31856799 A G
rs11531 31858488 A G
rs2273613 31858496 C T
rs35756329 31861402 C T
rs11751198 31861505 A G
rs4713488 31870290 C T
rs480092 31872878 C T
rs17207552 31873035 C G
rs9296002 31878390 T C
rs2242668 31881800 T C
rs17201171 31881954 C T
rs34636308 31885666 T C
rs2227955 31886056 G T
rs2227956 31886251 G A
rs2075799 31886508 T C
rs35326839 31886810 G A
rs34360259 31886848 C T
rs7757496 31888214 A C
rs481825 31888573 A C
rs16867582 31890596 A C
rs34378923 31890834 G A
rs34467149 31901695 T C
rs35294112 31902422 C T
rs13217108 31903119 T C
rs35987121 31906266 A G
rs4711279 31910444 G C
rs9368699 31910520 C T
rs9368700 31910663 C A
rs17201248 31911109 T C
rs17207629 31912589 A G
rs11968400 31912708 T C
rs733539 31915468 T C
rs3115673 31918064 T G
rs9267576 31920017 T G
rs9267577 31921753 T C
rs9501157 31927102 A G
rs13191375 31927143 A C
rs574914 31927355 A G
rs4947331 31929020 T C
rs9267649 31932807 A G
rs13118 31935265 T A
rs35092817 31938861 C A
rs4947332 31942176 T C
rs11966200 31945045 T C
rs660550 31945256 C A
rs644827 31946420 T C
rs644774 31946469 C T
rs494620 31946692 G A
rs2242664 31947310 C T
rs614549 31948604 G A
rs13192107 31951502 T G
rs2736428 31951903 T C
rs6907185 31952663 G A
rs9267658 31953964 T C
rs9267659 31954213 A G
rs2075798 31954720 A C
rs605203 31954991 C A
rs36097221 31955392 A G
rs589428 31956199 T G
rs555007 31958311 C T
rs652888 31959213 G A
rs3869145 31959333 A G
rs2844458 31959448 C A
rs486416 31964049 G A
rs35875104 31964273 C T
rs13194087 31967557 A G
rs9267661 31968555 T C
rs2243873 31971412 C A
rs659445 31972283 G A
rs7887 31972526 G T
rs9469069 31974397 G A
rs2844455 31977652 T C
rs28732165 31984626 C A
rs28435656 31988616 A G
rs2844452 31990003 A G
rs9267673 31991658 T C
rs644045 31991936 A G
rs3130683 31996346 C T
rs511294 31996848 G T
rs498240 32000571 A G
rs9267677 32000620 C T
rs2734335 32001923 G A
rs3020644 32002605 A G
rs9332705 32004091 A G
rs11752672 32004853 C G
rs2257331 32006264 G A
rs9332735 32009752 A G
rs635348 32010268 G C
rs9332739 32011783 C G
rs1042663 32013109 A G
rs2507953 32013307 T G
rs550605 32015126 C T
rs653414 32015147 T C
rs497239 32016740 C T
rs609061 32018141 A G
rs2242572 32018908 A G
rs4151667 32022003 A T
rs12614 32022158 T C
rs1048709 32022914 A G
rs4151669 32023123 A G
rs537160 32024379 A G
rs541862 32024930 C T
rs2072634 32025270 T C
rs4151657 32025519 C T
rs4151671 32026882 T C
rs2072633 32027557 A G
rs522162 32027896 C T
rs760070 32027935 C T
rs550513 32028666 T C
rs2072632 32029454 A G
rs630379 32030233 A C
rs9501161 32032306 A G
rs9267785 32032848 T C
rs34555781 32033676 C A
rs440454 32035321 A G
rs438999 32036285 G A
rs2280774 32036670 A G
rs419788 32036778 T C
rs437179 32036993 A C
rs2734331 32038330 G A
rs429608 32038441 A G
rs444921 32040156 T C
rs9296003 32040487 A G
rs406936 32041140 A G
rs492899 32041497 C T
rs454212 32042351 T C
rs2280773 32042473 A G
rs453821 32043290 T C
rs3911893 32043546 A G
rs13217120 32043907 C G
rs34241101 32044036 T G
rs410851 32044647 T C
rs449643 32044658 T C
rs2075702 32045490 C T
rs387608 32049536 A G
rs2854432 32049684 G A
rs6941112 32054593 A G
rs2746394 32054771 A G
rs389883 32055439 G T
rs9391732 32056076 T G
rs11757034 32114701 T C
rs34214527 32122434 T C
rs2856448 32122553 A G
rs10046127 32125499 T C
rs12333245 32127747 A G
rs2077580 32128822 A G
rs12198173 32134786 A G
rs2239689 32138262 A G
rs7766862 32140985 A G
rs3749963 32144428 A G
rs1150755 32146528 T C
rs2071295 32146678 T C
rs11751545 32149021 C A
rs9368704 32149351 A G
rs2021783 32152829 T C
rs7774197 32154253 C A
rs17201560 32155246 C T
rs185819 32158045 T C
rs3130287 32158522 C T
rs1150754 32158736 T C
rs34878747 32160876 T C
rs2239688 32162190 G C
rs204900 32164558 C A
rs204899 32165605 T C
rs9391733 32167652 G C
rs11756755 32170358 G T
rs2071293 32170665 A G
rs204896 32172076 T C
rs17421624 32174155 C T
rs13199524 32174743 T C
rs1269854 32178816 C T
rs3134954 32179871 C T
rs4713503 32180373 G A
rs439844 32180918 T C
rs12153855 32182782 C T
rs4711287 32183814 A G
rs2269426 32184477 A G
rs411337 32185358 T C
rs3807039 32186351 C A
rs17207986 32187545 C T
rs3130342 32188124 A C
rs9469084 32188361 T C
rs13196724 32189400 G C
rs8111 32191153 T C
rs8283 32191278 G A
rs28732175 32193256 T C
rs2228628 32196832 C G
rs204888 32197120 T G
rs169494 32205854 A G
rs204892 32205869 G A
rs4713504 32208188 C G
rs9267803 32209740 T C
rs11753510 32209800 T C
rs13211318 32210658 C A
rs4713505 32212979 T G
rs388629 32213490 A G
rs9348878 32217272 G A
rs204999 32217957 G A
rs3130279 32220604 A G
rs4713506 32221958 A G
rs28732178 32223200 A G
rs3134608 32225949 G T
rs3131283 32227876 T C
rs1053924 32228693 T C
rs9267810 32229572 C T
rs2269425 32231617 A G
rs34129552 32238307 G C
rs2269424 32240211 A G
rs3096697 32242488 A G
rs3130347 32242634 C T
rs2071289 32243114 A C
rs1061808 32244525 T G
rs1061807 32244816 A G
rs34280838 32247543 C T
rs3130284 32248465 C T
rs408359 32249861 A G
rs2071290 32252508 T C
rs3134947 32253183 T C
rs2269423 32253685 A C
rs3134945 32254470 A C
rs3130349 32255674 A G
rs3134943 32255739 T C
rs2071288 32257238 T C
rs17846810 32258538 T G
rs2269422 32259272 C T
rs2070600 32259421 T C
rs1800684 32259972 A T
rs204995 32262263 G A
rs204993 32263559 G A
rs2022059 32264467 C G
rs2856437 32265342 A G
rs176095 32266297 G A
rs12663103 32269302 C T
rs204991 32269344 C T
rs3132940 32269374 T G
rs204990 32269408 A C
rs2071279 32272852 A C
rs2071278 32273422 G A
rs9267820 32273561 A G
rs2114437 32274358 G C
rs3134942 32276749 T G
rs9267821 32277552 C T
rs2071287 32278411 T C
rs3132935 32279053 G A
rs6907458 32279266 T C
rs2071277 32279661 C T
rs206017 32284189 G A
rs9267833 32285878 C T
rs17604492 32286548 T C
rs3132956 32287416 A G
rs2071286 32287874 T C
rs2269418 32288098 G T
rs206019 32288219 T C
rs206016 32289160 A G
rs206015 32290737 A G
rs3213468 32291136 T C
rs3131290 32291153 A G
rs3134799 32292199 A G
rs404860 32292323 C T
rs3134798 32292683 G A
rs2854050 32293583 A G
rs8192591 32293774 T C
rs436388 32294242 T C
rs379464 32294326 T C
rs2256594 32294850 G A
rs394657 32295001 G A
rs1109771 32295583 A G
rs430916 32296077 T C
rs520803 32296581 T C
rs520692 32296618 C T
rs8192585 32296801 A G
rs2071282 32296921 A G
rs415929 32297010 C T
rs8192584 32297170 A G
rs45855 32297459 A T
rs715299 32297819 T G
rs3132946 32298006 A G
rs915895 32298195 C T
rs915894 32298368 G T
rs443198 32298384 A G
rs3134931 32298598 T C
rs375244 32299435 A G
rs9469093 32299522 T C
rs8192565 32299585 T C
rs3134930 32299598 T C
rs391755 32300414 G A
rs2267644 32300538 A G
rs397081 32300595 C T
rs9267845 32301676 A T
rs3096691 32302832 G A
rs483574 32302934 A G
rs482759 32302995 G A
rs9296012 32303310 T C
rs365053 32303966 G T
rs9378123 32304842 G A
rs495089 32305441 G A
rs1426713 32306027 T C
rs404890 32306845 A C
rs2849015 32306914 A G
rs377763 32307122 A C
rs9267873 32307330 C T
rs6936346 32308732 T C
rs9501398 32310575 T G
rs9267898 32310913 T C
rs3130299 32311515 G A
rs693797 32312411 C T
rs549182 32313023 A G
rs9267911 32313088 C T
rs511027 32314665 T A
rs416352 32315371 T G
rs424232 32316302 T C
rs382259 32317005 C T
rs419132 32318777 G A
rs412657 32319063 T G
rs9267947 32319196 A G
rs411326 32319295 T C
rs13194642 32319673 T C
rs427037 32320242 G A
rs454875 32320986 A G
rs9267954 32321030 T A
rs454748 32321188 G A
rs9267956 32321616 G A
rs563412 32323041 G A
rs405875 32323166 T C
rs2894239 32323774 T G
rs2395110 32323854 G A
rs6936204 32325070 T C
rs2894240 32325824 G A
rs3115573 32326821 A G
rs9296015 32326967 A G
rs4959089 32327703 G A
rs9357138 32327816 T C
rs3115572 32328462 C G
rs3130315 32328663 G A
rs3130316 32329206 T C
rs3115570 32330684 A G
rs28895018 32332356 C T
rs9268005 32332366 C A
rs9268055 32338586 C T
rs2395114 32341525 G A
rs3096681 32343155 G A
rs17201917 32343735 G A
rs3132931 32343873 G T
rs3132933 32344032 T G
rs3115560 32344120 A G
rs3096673 32345991 C T
rs3096674 32346197 A G
rs3132945 32346658 G A
rs3115557 32347629 T C
rs3130340 32352605 C T
rs9268103 32353348 A G
rs9268125 32360656 C T
rs9268132 32362632 G A
rs9268135 32363208 G A
rs9268137 32363247 A G
rs7751896 32363388 A G
rs9268142 32364396 C T
rs4713518 32365315 G A
rs926070 32365544 G A
rs9268148 32367505 G A
rs17422727 32367901 G C
rs6935269 32368328 C T
rs3749966 32369485 C T
rs4947338 32369631 C A
rs560505 32369749 G A
rs4713519 32370241 G T
rs4713520 32370318 G A
rs28366174 32374468 C T
rs6906662 32374484 A G
rs565571 32374513 A G
rs11964266 32376375 G A
rs11962040 32376466 C T
rs537757 32376479 T A
rs6909427 32376679 G T
rs477005 32378478 G A
rs3864300 32379785 T G
rs6457536 32381743 G A
rs9268192 32385189 T C
rs502626 32386244 G A
rs9268199 32386613 G A
rs9268200 32386648 T C
rs9268202 32387318 T C
rs9501173 32387880 A G
rs6939410 32388160 G A
rs6910071 32390832 G A
rs6909790 32390957 G A
rs493136 32391372 G A
rs6915455 32391472 A G
rs3749967 32391822 C T
rs531094 32394080 A T
rs498422 32394739 G T
rs6920338 32396067 C T
rs574710 32396168 C T
rs6935715 32396216 G T
rs547077 32397296 C T
rs570963 32397572 G A
rs485774 32398932 G A
rs496360 32399168 G A
rs4348357 32399337 T G
rs742697 32399520 C T
rs9501611 32399933 C T
rs525607 32400062 T C
rs552339 32400693 A G
rs533885 32401130 G A
rs3129905 32402541 T G
rs524578 32403335 A G
rs9368713 32405315 C T
rs3132958 32405879 A G
rs9405090 32406350 G A
rs3129949 32406792 A C
rs3132959 32406920 G A
rs1003879 32407570 A G
rs1003878 32407800 A G
rs1076712 32408130 C T
rs1076711 32408352 G T
rs10807100 32411046 A G
rs6930681 32412009 A G
rs3817982 32414240 C T
rs2273019 32414397 T C
rs28732193 32414900 C T
rs2022533 32415238 G T
rs1033500 32415360 A G
rs1033498 32415847 C T
rs9469099 32416886 A G
rs2022532 32417132 T C
rs2143465 32417330 C T
rs3117137 32417889 T C
rs3132954 32419437 G A
rs3117134 32421528 C T
rs3117133 32421631 G C
rs4959096 32422654 A G
rs910049 32423705 T C
rs2076540 32425254 C T
rs2076538 32425449 C A
rs761187 32426014 G A
rs3117119 32426588 G A
rs12662503 32426622 C T
rs3132963 32428131 G A
rs2022544 32428982 T C
rs1265762 32429093 C A
rs2395148 32429532 T G
rs1265761 32429575 G A
rs1265759 32430371 C T
rs3129907 32431723 G A
rs6907322 32432923 A G
rs2894249 32433813 C T
rs2395150 32434023 G A
rs9268303 32434143 A G
rs3129911 32436381 C T
rs9268326 32438131 C T
rs9268330 32438284 G A
rs6457553 32438673 G A
rs9268347 32439976 A G
rs3129922 32441076 C T
rs9268364 32441403 T C
rs4713521 32441762 T C
rs7770048 32442732 T C
rs2143462 32443182 A G
rs2073048 32443411 A G
rs3129931 32443494 C T
rs2073046 32444052 T C
rs3129937 32444342 A C
rs9268384 32444564 G A
rs3129939 32444744 G A
rs2273017 32445608 G A
rs3129941 32445664 A G
rs3129943 32446673 G A
rs2073044 32446964 T C
rs2050190 32447054 G A
rs2076535 32447489 T C
rs2073045 32447526 A G
rs2050189 32447625 C T
rs2050188 32447875 C T
rs9391858 32449376 G A
rs3129945 32450515 A G
rs9268425 32452354 T C
rs9268428 32452951 T G
rs2894252 32453421 A G
rs2894253 32453518 G T
rs2395153 32453573 G C
rs8180664 32455468 T C
rs9268454 32457689 G A
rs9268456 32457924 A C
rs28732201 32458432 A G
rs6930777 32459544 T C
rs9268461 32459879 A C
rs4424066 32462406 G A
rs3129948 32462622 C A
rs9268472 32463583 A G
rs17423649 32465111 T C
rs9268474 32465143 C T
rs17202259 32465467 G T
rs3117099 32466248 A G
rs3117098 32466491 G A
rs3817973 32469089 T C
rs3817969 32469366 T C
rs2076529 32471933 C T
rs28366191 32472168 G A
rs2076528 32472172 C A
rs2076527 32472192 C T
rs3129954 32473558 A G
rs3129955 32473818 T C
rs4248166 32474399 C T
rs2294882 32475493 C T
rs2294881 32475582 C T
rs2294878 32475773 T G
rs3817963 32476065 C T
rs9391859 32476349 G A
rs3763304 32477333 T C
rs3763305 32477466 A G
rs2076525 32478594 C T
rs2076524 32478662 G A
rs2076523 32478813 C T
rs3793127 32479893 T C
rs28362683 32480941 A G
rs3806157 32481779 G T
rs9268493 32483308 A G
rs9268494 32483330 C A
rs6926737 32483723 G A
rs3763309 32483951 A C
rs3763310 32484081 A G
rs3763311 32484154 T C
rs3763312 32484326 A G
rs3763313 32484449 C A
rs3763315 32484632 T G
rs3763316 32484724 T C
rs3763317 32484766 C T
rs9380293 32485262 T C
rs5007265 32486844 T G
rs5007263 32486960 A G
rs5007259 32487079 T C
rs9268516 32487467 T C
rs9391860 32487548 T C
rs9405098 32487714 A G
rs6932810 32488168 G A
rs3129963 32488186 G A
rs6932542 32488240 A G
rs9268528 32491086 G A
rs9268530 32491201 C T
rs3135382 32491419 G T
rs2001097 32491836 T G
rs2227138 32492478 T C
rs9268541 32492505 C T
rs3135380 32492655 C A
rs9268542 32492699 G A
rs3135376 32493448 G A
rs3135375 32493551 A G
rs3135374 32493583 A C
rs3135372 32493760 A C
rs2187820 32493851 T C
rs2395162 32495758 T G
rs2395163 32495787 C T
rs2395165 32496122 C T
rs2395166 32496253 C T
rs2213580 32496552 C T
rs3135366 32496687 C T
rs9268557 32497283 T C
rs3135363 32497626 G A
rs3135353 32500855 T C
rs3135352 32500884 C A
rs3135351 32500923 A C
rs6457580 32501119 T G
rs3135344 32503014 C T
rs2187818 32503546 T G
rs3129846 32504453 G A
rs3135342 32504593 T G
rs3129848 32505027 A G
rs9268585 32505381 G T
rs9268589 32506180 A G
rs9268606 32508048 A G
rs984778 32508066 C T
rs9501626 32508322 A C
rs3129858 32508498 A G
rs11759143 32508684 G T
rs3129860 32509057 A G
rs3135338 32509195 C T
rs7356880 32509305 T C
rs2027856 32510683 A G
rs9268615 32510867 A G
rs983561 32511633 G T
rs3129867 32512198 G C
rs3129868 32512355 A C
rs2395173 32512837 A G
rs2395174 32512856 G T
rs3135395 32513170 T G
rs9268628 32513843 C A
rs3129871 32514320 A C
rs14004 32515687 A C
rs3129876 32515990 A G
rs9268644 32516022 A C
rs3129878 32516713 C A
rs3135393 32516820 G A
rs3129881 32517462 T C
rs3129882 32517508 G A
rs6911777 32517974 C T
rs3129883 32518115 T C
rs3129886 32518554 T C
rs3129887 32518669 A G
rs9268658 32518694 G A
rs3135391 32518965 A G
rs8084 32519013 A C
rs2239806 32519285 T C
rs2239805 32519354 G T
rs2239804 32519501 T C
rs11544315 32519551 T C
rs7192 32519624 T G
rs3129888 32519704 G A
rs2239803 32519811 C T
rs2239802 32519824 C G
rs7195 32520517 A G
rs7197 32520558 T C
rs3135388 32521029 A G
rs2213586 32521072 A G
rs2213585 32521128 G A
rs2395182 32521295 G T
rs2227139 32521437 G A
rs3129889 32521523 G A
rs3763326 32521535 C T
rs3129890 32522251 C T
rs28895103 32527442 A G
rs28895187 32532358 A G
rs7763262 32532860 T C
rs28732227 32535339 T C
rs9268831 32535726 C T
rs9268832 32535767 T C
rs6903608 32536263 C T
rs9268853 32537621 C T
rs9268862 32538145 C A
rs7766854 32538730 T C
rs7767493 32539107 T C
rs9268877 32539125 A G
rs9268880 32539336 T G
rs9268926 32541045 G A
rs2395185 32541145 T G
rs9268977 32542917 C T
rs9268979 32543022 T C
rs9269043 32546576 C T
rs9405108 32546626 T C
rs2157338 32547301 T C
rs2187823 32547486 A G
rs9286790 32547806 A G
rs7748472 32556741 G A
rs7749057 32556882 G A
rs1964995 32557389 C T
AA_DRB1_237_32654850 32654850 x S
AA_DRB1_236_32654853 32654853 x L
AA_DRB1_235_32654856 32654856 x F
AA_DRB1_234_32654859 32654859 x G
AA_DRB1_233_32656004_R 32656004 P A
AA_DRB1_233_32656004_T 32656004 A P
AA_DRB1_233_32656004_x 32656004 P A
AA_DRB1_232_32656007 32656007 x P
AA_DRB1_231_32656010_Q 32656010 A P
AA_DRB1_231_32656010_P 32656010 P A
AA_DRB1_231_32656010_x 32656010 P A
AA_DRB1_230_32656013 32656013 x L
AA_DRB1_229_32656016 32656016 x G
AA_DRB1_228_32656019 32656019 x S
AA_DRB1_227_32656022 32656022 x H
AA_DRB1_226_32656025 32656025 x G
rs3830135 32656442 A G
AA_DRB1_225_32656503 32656503 x K
AA_DRB1_224_32656506 32656506 x Q
AA_DRB1_223_32656509 32656509 x N
AA_DRB1_222_32656512 32656512 x R
AA_DRB1_221_32656515 32656515 x F
AA_DRB1_220_32656518 32656518 x Y
AA_DRB1_219_32656521 32656521 x I
AA_DRB1_218_32656524 32656524 x F
AA_DRB1_217_32656527 32656527 x L
AA_DRB1_216_32656530 32656530 x G
AA_DRB1_215_32656533 32656533 x A
AA_DRB1_214_32656536 32656536 x G
AA_DRB1_213_32656539 32656539 x L
AA_DRB1_212_32656542 32656542 x F
AA_DRB1_211_32656545 32656545 x L
AA_DRB1_210_32656548 32656548 x L
AA_DRB1_209_32656551 32656551 x G
AA_DRB1_208_32656554 32656554 x L
AA_DRB1_207_32656557 32656557 x V
AA_DRB1_206_32656560 32656560 x F
AA_DRB1_205_32656563 32656563 x G
AA_DRB1_204_32656566 32656566 x G
AA_DRB1_203_32656569 32656569 x V
AA_DRB1_202_32656572 32656572 x G
AA_DRB1_201_32656575 32656575 x S
AA_DRB1_200_32656578 32656578 x L
AA_DRB1_199_32656581 32656581 x M
AA_DRB1_198_32656584 32656584 x K
AA_DRB1_197_32656587 32656587 x S
AA_DRB1_196_32656590 32656590 x Q
AA_DRB1_195_32656593 32656593 x A
AA_DRB1_194_32656596 32656596 x S
AA_DRB1_193_32656599 32656599 x E
AA_DRB1_192_32656602 32656602 x S
AA_DRB1_191_32656605 32656605 x R
AA_DRB1_190_32656608 32656608 x A
AA_DRB1_189_32656611_R 32656611 A P
AA_DRB1_189_32656611_S 32656611 P A
AA_DRB1_189_32656611_x 32656611 P A
AA_DRB1_188_32657314 32657314 x W
AA_DRB1_187_32657317 32657317 x E
AA_DRB1_186_32657320 32657320 x V
AA_DRB1_185_32657323 32657323 x T
AA_DRB1_184_32657326 32657326 x L
AA_DRB1_183_32657329 32657329 x P
AA_DRB1_182_32657332 32657332 x S
AA_DRB1_181_32657335_T 32657335 A P
AA_DRB1_181_32657335_M 32657335 P A
AA_DRB1_181_32657335_x 32657335 P A
AA_DRB1_180_32657338_V 32657338 A P
AA_DRB1_180_32657338_L 32657338 P A
AA_DRB1_180_32657338_x 32657338 P A
AA_DRB1_179_32657341 32657341 x S
AA_DRB1_178_32657344 32657344 x P
AA_DRB1_177_32657347 32657347 x H
AA_DRB1_176_32657350 32657350 x E
AA_DRB1_175_32657353 32657353 x V
AA_DRB1_174_32657356 32657356 x Q
AA_DRB1_173_32657359 32657359 x C
AA_DRB1_172_32657362 32657362 x T
AA_DRB1_171_32657365 32657365 x Y
AA_DRB1_170_32657368 32657368 x V
AA_DRB1_169_32657371 32657371 x E
AA_DRB1_168_32657374 32657374 x G
AA_DRB1_167_32657377 32657377 x S
AA_DRB1_166_32657380_R 32657380 A P
AA_DRB1_166_32657380_Q 32657380 P A
AA_DRB1_166_32657380_x 32657380 P A
AA_DRB1_165_32657383 32657383 x P
AA_DRB1_164_32657386 32657386 x V
AA_DRB1_163_32657389 32657389 x T
AA_DRB1_162_32657392 32657392 x E
AA_DRB1_161_32657395 32657395 x L
AA_DRB1_160_32657398 32657398 x M
AA_DRB1_159_32657401 32657401 x V
AA_DRB1_158_32657404 32657404 x L
AA_DRB1_157_32657407 32657407 x T
AA_DRB1_156_32657410 32657410 x Q
AA_DRB1_155_32657413 32657413 x F
AA_DRB1_154_32657416 32657416 x T
AA_DRB1_153_32657419 32657419 x W
AA_DRB1_152_32657422 32657422 x D
AA_DRB1_151_32657425 32657425 x G
AA_DRB1_150_32657428 32657428 x N
AA_DRB1_149_32657431_H 32657431 P A
AA_DRB1_149_32657431_Q 32657431 A P
AA_DRB1_149_32657431_x 32657431 P A
AA_DRB1_148_32657434 32657434 x I
AA_DRB1_147_32657437 32657437 x L
AA_DRB1_146_32657440 32657440 x G
AA_DRB1_145_32657443 32657443 x T
AA_DRB1_144_32657446 32657446 x S
AA_DRB1_143_32657449 32657449 x V
AA_DRB1_142_32657452_V 32657452 A P
AA_DRB1_142_32657452_M 32657452 P A
AA_DRB1_142_32657452_x 32657452 P A
AA_DRB1_141_32657455 32657455 x G
AA_DRB1_140_32657458_T 32657458 A P
AA_DRB1_140_32657458_A 32657458 P A
AA_DRB1_140_32657458_x 32657458 P A
AA_DRB1_139_32657461 32657461 x K
AA_DRB1_138_32657464 32657464 x E
AA_DRB1_137_32657467 32657467 x E
AA_DRB1_136_32657470 32657470 x Q
AA_DRB1_135_32657473 32657473 x G
AA_DRB1_134_32657476 32657476 x N
AA_DRB1_133_32657479_R 32657479 A P
AA_DRB1_133_32657479_L 32657479 P A
AA_DRB1_133_32657479_x 32657479 P A
AA_DRB1_132_32657482 32657482 x F
AA_DRB1_131_32657485 32657485 x W
AA_DRB1_130_32657488 32657488 x R
AA_DRB1_129_32657491 32657491 x V
AA_DRB1_128_32657494 32657494 x E
AA_DRB1_127_32657497 32657497 x I
AA_DRB1_126_32657500 32657500 x S
AA_DRB1_125_32657503 32657503 x G
AA_DRB1_124_32657506 32657506 x P
AA_DRB1_123_32657509 32657509 x Y
AA_DRB1_122_32657512 32657512 x F
AA_DRB1_121_32657515 32657515 x G
AA_DRB1_120_32657518_S 32657518 A P
AA_DRB1_120_32657518_N 32657518 P A
AA_DRB1_120_32657518_x 32657518 P A
AA_DRB1_119_32657521 32657521 x V
AA_DRB1_118_32657524 32657524 x S
AA_DRB1_117_32657527 32657527 x C
AA_DRB1_116_32657530 32657530 x V
AA_DRB1_115_32657533 32657533 x L
AA_DRB1_114_32657536 32657536 x L
AA_DRB1_113_32657539 32657539 x N
AA_DRB1_112_32657542_H 32657542 A P
AA_DRB1_112_32657542_x 32657542 P A
AA_DRB1_112_32657542_Y 32657542 P A
AA_DRB1_111_32657545 32657545 x H
AA_DRB1_110_32657548 32657548 x Q
AA_DRB1_109_32657551 32657551 x L
AA_DRB1_108_32657554 32657554 x P
AA_DRB1_107_32657557 32657557 x Q
AA_DRB1_106_32657560 32657560 x T
AA_DRB1_105_32657563 32657563 x K
AA_DRB1_104_32657566_S 32657566 A P
AA_DRB1_104_32657566_A 32657566 P A
AA_DRB1_104_32657566_x 32657566 P A
AA_DRB1_103_32657569 32657569 x P
AA_DRB1_102_32657572 32657572 x Y
AA_DRB1_101_32657575 32657575 x V
AA_DRB1_100_32657578 32657578 x T
AA_DRB1_99_32657581 32657581 x V
AA_DRB1_98_32657584_K 32657584 A P
AA_DRB1_98_32657584_E 32657584 P A
AA_DRB1_98_32657584_x 32657584 P A
AA_DRB1_97_32657587 32657587 x P
AA_DRB1_96_32657590_H 32657590 A P
AA_DRB1_96_32657590_Q 32657590 P A
AA_DRB1_96_32657590_Y 32657590 P A
AA_DRB1_96_32657590_E 32657590 P A
AA_DRB1_96_32657590_x 32657590 P A
AA_DRB1_95_32657593 32657593 x V
AA_DRB1_86_32659890 32659890 V G
AA_DRB1_85_32659893 32659893 A V
AA_DRB1_81_32659905 32659905 Y H
AA_DRB1_78_32659914 32659914 V Y
AA_DRB1_77_32659917 32659917 N T
AA_DRB1_74_32659926_A 32659926 A P
AA_DRB1_74_32659926_E 32659926 P A
AA_DRB1_74_32659926_R 32659926 P A
AA_DRB1_74_32659926_L 32659926 P A
AA_DRB1_74_32659926_Q 32659926 P A
AA_DRB1_73_32659929 32659929 G A
AA_DRB1_71_32659935_E 32659935 P A
AA_DRB1_71_32659935_A 32659935 P A
AA_DRB1_71_32659935_R 32659935 A P
AA_DRB1_71_32659935_K 32659935 P A
AA_DRB1_70_32659938_D 32659938 P A
AA_DRB1_70_32659938_Q 32659938 P A
AA_DRB1_70_32659938_R 32659938 P A
AA_DRB1_67_32659947_I 32659947 P A
AA_DRB1_67_32659947_L 32659947 P A
AA_DRB1_67_32659947_F 32659947 P A
AA_DRB1_60_32659968_Y 32659968 A P
AA_DRB1_60_32659968_S 32659968 P A
AA_DRB1_60_32659968_H 32659968 P A
AA_DRB1_58_32659974 32659974 E A
AA_DRB1_57_32659977_D 32659977 A P
AA_DRB1_57_32659977_V 32659977 P A
AA_DRB1_57_32659977_S 32659977 P A
AA_DRB1_57_32659977_A 32659977 P A
AA_DRB1_47_32660007 32660007 F Y
AA_DRB1_40_32660028 32660028 Y F
AA_DRB1_38_32660034_V 32660034 A P
AA_DRB1_38_32660034_L 32660034 P A
AA_DRB1_38_32660034_A 32660034 P A
AA_DRB1_37_32660037_N 32660037 P A
AA_DRB1_37_32660037_S 32660037 P A
AA_DRB1_37_32660037_L 32660037 P A
AA_DRB1_37_32660037_Y 32660037 P A
AA_DRB1_37_32660037_F 32660037 P A
HLA_DRB1_01 32660042 P A
HLA_DRB1_0101 32660042 P A
HLA_DRB1_0160 32660042 P A
HLA_DRB1_03 32660042 P A
HLA_DRB1_0301 32660042 P A
HLA_DRB1_04 32660042 P A
HLA_DRB1_0401 32660042 P A
HLA_DRB1_0403 32660042 P A
HLA_DRB1_0404 32660042 P A
HLA_DRB1_0405 32660042 P A
HLA_DRB1_0406 32660042 P A
HLA_DRB1_0407 32660042 P A
HLA_DRB1_0408 32660042 P A
HLA_DRB1_0410 32660042 P A
HLA_DRB1_0451 32660042 P A
HLA_DRB1_07 32660042 P A
HLA_DRB1_0701 32660042 P A
HLA_DRB1_08 32660042 P A
HLA_DRB1_0802 32660042 P A
HLA_DRB1_0803 32660042 P A
HLA_DRB1_09 32660042 P A
HLA_DRB1_0901 32660042 P A
HLA_DRB1_10 32660042 P A
HLA_DRB1_1001 32660042 P A
HLA_DRB1_11 32660042 P A
HLA_DRB1_1101 32660042 P A
HLA_DRB1_1104 32660042 P A
HLA_DRB1_12 32660042 P A
HLA_DRB1_1201 32660042 P A
HLA_DRB1_1202 32660042 P A
HLA_DRB1_13 32660042 P A
HLA_DRB1_1301 32660042 P A
HLA_DRB1_1302 32660042 P A
HLA_DRB1_1367 32660042 P A
HLA_DRB1_14 32660042 P A
HLA_DRB1_1401 32660042 P A
HLA_DRB1_1403 32660042 P A
HLA_DRB1_1405 32660042 P A
HLA_DRB1_1406 32660042 P A
HLA_DRB1_1407 32660042 P A
HLA_DRB1_15 32660042 P A
HLA_DRB1_1501 32660042 P A
HLA_DRB1_1502 32660042 P A
HLA_DRB1_16 32660042 P A
HLA_DRB1_1601 32660042 P A
HLA_DRB1_1602 32660042 P A
HLA_DRB1_1609 32660042 P A
AA_DRB1_33_32660049 32660049 H N
AA_DRB1_32_32660052 32660052 H Y
AA_DRB1_31_32660055_F 32660055 A P
AA_DRB1_31_32660055_I 32660055 P A
AA_DRB1_31_32660055_V 32660055 P A
AA_DRB1_30_32660058_Y 32660058 A P
AA_DRB1_30_32660058_H 32660058 P A
AA_DRB1_30_32660058_G 32660058 P A
AA_DRB1_30_32660058_C 32660058 P A
AA_DRB1_30_32660058_R 32660058 P A
AA_DRB1_30_32660058_L 32660058 P A
AA_DRB1_28_32660064_D 32660064 A P
AA_DRB1_28_32660064_E 32660064 P A
AA_DRB1_28_32660064_H 32660064 P A
AA_DRB1_26_32660070_F 32660070 A P
AA_DRB1_26_32660070_L 32660070 P A
AA_DRB1_26_32660070_Y 32660070 P A
AA_DRB1_25_32660073 32660073 Q R
AA_DRB1_16_32660100_H 32660100 A P
AA_DRB1_16_32660100_Y 32660100 P A
AA_DRB1_16_32660100_Q 32660100 P A
AA_DRB1_14_32660106 32660106 K E
AA_DRB1_13_32660109_S 32660109 P A
AA_DRB1_13_32660109_R 32660109 P A
AA_DRB1_13_32660109_G 32660109 P A
AA_DRB1_13_32660109_H 32660109 P A
AA_DRB1_13_32660109_F 32660109 P A
AA_DRB1_13_32660109_Y 32660109 P A
AA_DRB1_12_32660112 32660112 T K
AA_DRB1_11_32660115_S 32660115 P A
AA_DRB1_11_32660115_P 32660115 P A
AA_DRB1_11_32660115_V 32660115 P A
AA_DRB1_11_32660115_D 32660115 P A
AA_DRB1_11_32660115_L 32660115 P A
AA_DRB1_11_32660115_G 32660115 P A
AA_DRB1_10_32660118_Y 32660118 P A
AA_DRB1_10_32660118_Q 32660118 A P
AA_DRB1_10_32660118_E 32660118 P A
AA_DRB1_10_32660118_L 32660118 P A
AA_DRB1_9_32660121_E 32660121 A P
AA_DRB1_9_32660121_W 32660121 P A
AA_DRB1_9_32660121_K 32660121 P A
AA_DRB1_5_32660133 32660133 x P
AA_DRB1_4_32665400_R 32665400 A P
AA_DRB1_4_32665400_Q 32665400 P A
AA_DRB1_4_32665400_x 32665400 P A
AA_DRB1_3_32665403 32665403 x T
AA_DRB1_2_32665406 32665406 x D
AA_DRB1_1_32665409 32665409 x G
AA_DRB1_-1_32665412_A 32665412 A P
AA_DRB1_-1_32665412_S 32665412 P A
AA_DRB1_-1_32665412_x 32665412 P A
AA_DRB1_-2_32665415 32665415 x L
AA_DRB1_-3_32665418 32665418 x A
AA_DRB1_-4_32665421 32665421 x L
AA_DRB1_-5_32665424 32665424 x P
AA_DRB1_-6_32665427 32665427 x S
AA_DRB1_-7_32665430 32665430 x S
AA_DRB1_-8_32665433 32665433 x L
AA_DRB1_-9_32665436 32665436 x V
AA_DRB1_-10_32665439 32665439 x M
AA_DRB1_-11_32665442 32665442 x L
AA_DRB1_-12_32665445 32665445 x T
AA_DRB1_-13_32665448 32665448 x V
AA_DRB1_-14_32665451 32665451 x T
AA_DRB1_-15_32665454 32665454 x L
AA_DRB1_-16_32665457_V 32665457 P A
AA_DRB1_-16_32665457_A 32665457 A P
AA_DRB1_-16_32665457_x 32665457 P A
AA_DRB1_-17_32665460_A 32665460 A P
AA_DRB1_-17_32665460_T 32665460 P A
AA_DRB1_-17_32665460_x 32665460 P A
AA_DRB1_-18_32665463 32665463 x M
AA_DRB1_-19_32665466 32665466 x C
AA_DRB1_-20_32665469 32665469 x S
AA_DRB1_-21_32665472 32665472 x G
AA_DRB1_-22_32665475 32665475 x G
AA_DRB1_-23_32665478 32665478 x P
AA_DRB1_-24_32665481_L 32665481 A P
AA_DRB1_-24_32665481_F 32665481 P A
AA_DRB1_-24_32665481_x 32665481 P A
AA_DRB1_-25_32665484_R 32665484 P A
AA_DRB1_-25_32665484_K 32665484 A P
AA_DRB1_-25_32665484_x 32665484 P A
AA_DRB1_-26_32665487 32665487 x L
AA_DRB1_-27_32665490 32665490 x C
AA_DRB1_-28_32665493 32665493 x V
AA_DRB1_-29_32665496 32665496 x M
rs9270665 32674210 T G
rs28605404 32677665 G A
rs477515 32677669 A G
rs2516049 32678378 C T
rs2858870 32680229 C T
rs602457 32681540 C T
rs9270986 32682038 A C
rs9271055 32683347 G T
rs9271100 32684456 T C
rs660895 32685358 G A
rs9271170 32685867 T C
rs532098 32686030 G A
rs35759989 32689074 C T
rs4530903 32689867 T C
rs642093 32690053 A G
rs13204672 32690774 G A
rs9271348 32691720 G A
rs3135005 32693997 A G
rs9271366 32694832 G A
rs9271488 32696978 T G
rs17533090 32698700 T G
rs2097431 32698811 A G
rs3129763 32698903 A G
rs9271588 32698931 T C
rs35399661 32698968 C T
rs28421666 32700715 G A
rs9271775 32702306 C T
rs9272105 32707977 G A
rs9272143 32708781 C T
rs9272219 32710247 T G
rs3104369 32710460 T C
rs2187668 32713862 T C
rs9273012 32719619 G A
rs17843604 32728261 T C
rs9273327 32731201 C A
rs9273349 32733847 T C
rs9273363 32734250 A C
rs6906021 32734289 C T
rs1063355 32735692 T G
rs9273448 32735725 A G
AA_DQB1_229_32735995 32735995 x H
AA_DQB1_228_32735998 32735998 x L
AA_DQB1_227_32736001 32736001 x L
AA_DQB1_226_32736004 32736004 x G
rs2854275 32736406 A C
AA_DQB1_225_32737104 32737104 x K
AA_DQB1_224_32737107_Q 32737107 A P
AA_DQB1_224_32737107_R 32737107 P A
AA_DQB1_224_32737107_x 32737107 P A
AA_DQB1_223_32737110 32737110 x S
AA_DQB1_222_32737113 32737113 x R
AA_DQB1_221_32737116_Q 32737116 P A
AA_DQB1_221_32737116_H 32737116 A P
AA_DQB1_221_32737116_x 32737116 P A
AA_DQB1_220_32737119_R 32737119 P A
AA_DQB1_220_32737119_H 32737119 A P
AA_DQB1_220_32737119_x 32737119 P A
AA_DQB1_219_32737122 32737122 x I
AA_DQB1_218_32737125 32737125 x I
AA_DQB1_217_32737128 32737128 x L
AA_DQB1_216_32737131 32737131 x G
AA_DQB1_215_32737134 32737134 x L
AA_DQB1_214_32737137 32737137 x G
AA_DQB1_213_32737140 32737140 x L
AA_DQB1_212_32737143 32737143 x F
AA_DQB1_211_32737146 32737146 x I
AA_DQB1_210_32737149 32737149 x L
AA_DQB1_209_32737152 32737152 x G
AA_DQB1_208_32737155 32737155 x L
AA_DQB1_207_32737158 32737158 x V
AA_DQB1_206_32737161 32737161 x F
AA_DQB1_205_32737164 32737164 x G
AA_DQB1_204_32737167 32737167 x G
AA_DQB1_203_32737170_V 32737170 P A
AA_DQB1_203_32737170_I 32737170 A P
AA_DQB1_203_32737170_x 32737170 P A
AA_DQB1_202_32737173 32737173 x G
AA_DQB1_201_32737176 32737176 x S
AA_DQB1_200_32737179 32737179 x L
AA_DQB1_199_32737182 32737182 x M
AA_DQB1_198_32737185 32737185 x K
AA_DQB1_197_32737188_S 32737188 A P
AA_DQB1_197_32737188_N 32737188 P A
AA_DQB1_197_32737188_x 32737188 P A
AA_DQB1_196_32737191 32737191 x Q
AA_DQB1_195_32737194 32737194 x A
AA_DQB1_194_32737197 32737197 x S
AA_DQB1_193_32737200 32737200 x E
AA_DQB1_192_32737203 32737203 x S
AA_DQB1_191_32737206 32737206 x Q
AA_DQB1_190_32737209 32737209 x A
AA_DQB1_189_32737212 32737212 x R
AA_DQB1_188_32737724 32737724 x W
AA_DQB1_187_32737727 32737727 x E
AA_DQB1_186_32737730 32737730 x V
AA_DQB1_185_32737733_T 32737733 A P
AA_DQB1_185_32737733_I 32737733 P A
AA_DQB1_185_32737733_x 32737733 P A
AA_DQB1_184_32737736 32737736 x I
AA_DQB1_183_32737739 32737739 x P
AA_DQB1_182_32737742_S 32737742 A P
AA_DQB1_182_32737742_N 32737742 P A
AA_DQB1_182_32737742_x 32737742 P A
AA_DQB1_181_32737745 32737745 x Q
AA_DQB1_180_32737748 32737748 x L
AA_DQB1_179_32737751 32737751 x S
AA_DQB1_167_32737787 32737787 H R
AA_DQB1_147_32737847 32737847 F L
AA_DQB1_140_32737868 32737868 T A
AA_DQB1_135_32737883 32737883 G D
AA_DQB1_130_32737898 32737898 Q R
AA_DQB1_126_32737910 32737910 H Q
AA_DQB1_125_32737913_G 32737913 P A
AA_DQB1_125_32737913_A 32737913 A P
AA_DQB1_125_32737913_S 32737913 P A
AA_DQB1_116_32737940 32737940 I V
HLA_DQB1_02 32739039 P A
HLA_DQB1_0201 32739039 P A
HLA_DQB1_0202 32739039 P A
HLA_DQB1_03 32739039 P A
HLA_DQB1_0301 32739039 P A
HLA_DQB1_0302 32739039 P A
HLA_DQB1_0303 32739039 P A
HLA_DQB1_0329 32739039 P A
HLA_DQB1_0333 32739039 P A
HLA_DQB1_04 32739039 P A
HLA_DQB1_0401 32739039 P A
HLA_DQB1_0402 32739039 P A
HLA_DQB1_05 32739039 P A
HLA_DQB1_0501 32739039 P A
HLA_DQB1_0502 32739039 P A
HLA_DQB1_0503 32739039 P A
HLA_DQB1_0554 32739039 P A
HLA_DQB1_06 32739039 P A
HLA_DQB1_0601 32739039 P A
HLA_DQB1_0602 32739039 P A
HLA_DQB1_0603 32739039 P A
HLA_DQB1_0604 32739039 P A
HLA_DQB1_0609 32739039 P A
AA_DQB1_90_32740567 32740567 I T
AA_DQB1_89_32740570 32740570 G T
AA_DQB1_87_32740576_F 32740576 P A
AA_DQB1_87_32740576_Y 32740576 P A
AA_DQB1_87_32740576_L 32740576 A P
AA_DQB1_86_32740579_A 32740579 P A
AA_DQB1_86_32740579_G 32740579 P A
AA_DQB1_86_32740579_E 32740579 A P
AA_DQB1_85_32740582 32740582 V L
AA_DQB1_84_32740585 32740585 E Q
AA_DQB1_77_32740606 32740606 R T
AA_DQB1_75_32740612 32740612 V L
AA_DQB1_74_32740615_E 32740615 A P
AA_DQB1_74_32740615_S 32740615 P A
AA_DQB1_74_32740615_A 32740615 P A
AA_DQB1_71_32740624_T 32740624 A P
AA_DQB1_71_32740624_D 32740624 P A
AA_DQB1_71_32740624_K 32740624 P A
AA_DQB1_71_32740624_A 32740624 P A
AA_DQB1_70_32740627_G 32740627 P A
AA_DQB1_70_32740627_R 32740627 A P
AA_DQB1_70_32740627_E 32740627 P A
AA_DQB1_67_32740636 32740636 I V
AA_DQB1_66_32740639 32740639 D E
AA_DQB1_57_32740666_D 32740666 A P
AA_DQB1_57_32740666_V 32740666 P A
AA_DQB1_57_32740666_A 32740666 P A
AA_DQB1_57_32740666_S 32740666 P A
AA_DQB1_56_32740669 32740669 L P
AA_DQB1_55_32740672_R 32740672 A P
AA_DQB1_55_32740672_P 32740672 P A
AA_DQB1_55_32740672_L 32740672 P A
AA_DQB1_53_32740678 32740678 Q L
AA_DQB1_52_32740681 32740681 L P
AA_DQB1_47_32740696 32740696 F Y
AA_DQB1_46_32740699 32740699 E V
AA_DQB1_45_32740702 32740702 E G
AA_DQB1_38_32740723 32740723 V A
AA_DQB1_37_32740726_Y 32740726 A P
AA_DQB1_37_32740726_D 32740726 P A
AA_DQB1_37_32740726_I 32740726 P A
AA_DQB1_30_32740747_Y 32740747 A P
AA_DQB1_30_32740747_H 32740747 P A
AA_DQB1_30_32740747_S 32740747 P A
AA_DQB1_28_32740753 32740753 S T
AA_DQB1_26_32740759_L 32740759 A P
AA_DQB1_26_32740759_Y 32740759 P A
AA_DQB1_26_32740759_G 32740759 P A
AA_DQB1_23_32740768 32740768 L R
AA_DQB1_14_32740795 32740795 L M
AA_DQB1_13_32740798 32740798 A G
AA_DQB1_9_32740810_F 32740810 P A
AA_DQB1_9_32740810_Y 32740810 A P
AA_DQB1_9_32740810_L 32740810 P A
AA_DQB1_5_32740822 32740822 x E
AA_DQB1_4_32742256 32742256 x P
AA_DQB1_3_32742259_S 32742259 A P
AA_DQB1_3_32742259_P 32742259 P A
AA_DQB1_3_32742259_x 32742259 P A
AA_DQB1_2_32742262 32742262 x D
AA_DQB1_1_32742265 32742265 x R
AA_DQB1_-1_32742268 32742268 x G
AA_DQB1_-2_32742271 32742271 x E
AA_DQB1_-3_32742274 32742274 x A
AA_DQB1_-4_32742277_L 32742277 P A
AA_DQB1_-4_32742277_x 32742277 P A
AA_DQB1_-4_32742277_V 32742277 A P
AA_DQB1_-5_32742280_L 32742280 P A
AA_DQB1_-5_32742280_x 32742280 P A
AA_DQB1_-5_32742280_P 32742280 A P
AA_DQB1_-5_32742280_S 32742280 P A
AA_DQB1_-6_32742283_S 32742283 P A
AA_DQB1_-6_32742283_x 32742283 P A
AA_DQB1_-6_32742283_T 32742283 A P
AA_DQB1_-6_32742283_A 32742283 P A
AA_DQB1_-7_32742286 32742286 x S
AA_DQB1_-8_32742289 32742289 x L
AA_DQB1_-9_32742292_M 32742292 A P
AA_DQB1_-9_32742292_x 32742292 P A
AA_DQB1_-9_32742292_I 32742292 P A
AA_DQB1_-10_32742295_A 32742295 A P
AA_DQB1_-10_32742295_x 32742295 P A
AA_DQB1_-10_32742295_S 32742295 P A
AA_DQB1_-11_32742298 32742298 x L
AA_DQB1_-12_32742301 32742301 x M
AA_DQB1_-13_32742304 32742304 x L
AA_DQB1_-14_32742307 32742307 x T
AA_DQB1_-15_32742310 32742310 x V
AA_DQB1_-16_32742313 32742313 x T
AA_DQB1_-17_32742316_A 32742316 A P
AA_DQB1_-17_32742316_x 32742316 P A
AA_DQB1_-17_32742316_P 32742316 P A
AA_DQB1_-18_32742319_V 32742319 A P
AA_DQB1_-18_32742319_x 32742319 P A
AA_DQB1_-18_32742319_A 32742319 P A
AA_DQB1_-19_32742322 32742322 x R
AA_DQB1_-20_32742325 32742325 x L
AA_DQB1_-21_32742328_D 32742328 P A
AA_DQB1_-21_32742328_x 32742328 P A
AA_DQB1_-21_32742328_G 32742328 A P
AA_DQB1_-22_32742331 32742331 x G
AA_DQB1_-23_32742334 32742334 x P
AA_DQB1_-24_32742337 32742337 x I
AA_DQB1_-25_32742340 32742340 x R
AA_DQB1_-26_32742343 32742343 x L
AA_DQB1_-27_32742346_A 32742346 A P
AA_DQB1_-27_32742346_x 32742346 P A
AA_DQB1_-27_32742346_S 32742346 P A
AA_DQB1_-28_32742349 32742349 x K
AA_DQB1_-29_32742352 32742352 x K
AA_DQB1_-30_32742355 32742355 x W
AA_DQB1_-31_32742358 32742358 x S
AA_DQB1_-32_32742361 32742361 x M
rs2647025 32743927 A G
rs9274741 32745972 T C
rs9275141 32759095 T G
rs2856695 32759872 A G
rs3021058 32760337 A C
rs4947342 32761048 A G
rs2856692 32761363 G T
rs7774434 32765556 C T
rs7775228 32766057 C T
rs9469220 32766288 G A
rs9275224 32767856 A G
rs2858324 32768353 A G
rs9275245 32768921 A G
rs5000634 32771542 G A
rs17427431 32771622 A G
rs6457617 32771829 C T
rs6457622 32772141 C A
rs2647003 32772858 T G
rs9357152 32772938 G A
rs2856664 32773594 T G
rs9275312 32773706 G A
rs2856725 32774716 C T
rs9275330 32774853 G A
rs9275333 32774946 C T
rs35998847 32774975 A G
rs3135006 32775097 T C
rs2858312 32775208 C G
rs17427599 32775342 T C
rs9275374 32776504 T C
rs9275388 32777062 C T
rs9275390 32777134 C T
rs2647050 32777745 C T
rs9275406 32777933 T G
rs2858308 32777978 T G
rs9275407 32778015 T G
rs9275418 32778222 G A
rs2856718 32778233 T C
rs2856717 32778286 A G
rs2858305 32778442 G T
rs2856705 32778934 T C
rs9275428 32778956 G A
rs13192471 32779081 C T
rs1794275 32779226 A G
rs9275523 32782972 A C
rs4947344 32785824 T C
rs9275572 32786977 A G
rs3129727 32787668 T C
rs7765379 32788906 G T
rs7745656 32788948 T G
rs2647087 32789027 C A
rs2858333 32789063 G A
rs2858332 32789139 G T
rs2858331 32789255 G A
rs9275595 32789333 C T
rs7454108 32789461 C T
rs3957146 32789508 C T
rs2647089 32789546 C T
rs9275596 32789609 C T
rs3998159 32789997 C A
rs3957148 32790115 G A
rs3104404 32790152 A C
rs9275601 32790642 T C
rs3873444 32790702 T C
rs9275602 32790790 A C
rs3892710 32790840 T C
rs3997854 32790893 G T
rs6935940 32791669 C A
rs6915986 32791876 C T
rs6936707 32792047 T C
rs9275614 32792235 G A
rs9275615 32792250 A T
rs5024431 32792322 A G
rs3104398 32793663 A G
rs12177980 32794062 G A
rs9275659 32794081 A C
rs3104401 32795336 G A
rs9275686 32795548 A G
rs9275698 32795951 G A
rs9461799 32797507 T C
rs9275793 32798005 G A
rs763026 32799723 T C
rs9469246 32800205 T G
rs9275915 32800471 G C
rs28772340 32800931 T C
rs9276017 32803000 T C
rs5029394 32803060 A G
rs9276162 32806435 G A
rs9276171 32806896 G A
rs7751856 32806966 C A
rs2859099 32807493 T C
rs2859078 32810427 G A
rs9276291 32810791 T C
rs9276296 32810908 C T
rs2859071 32811344 T C
rs9276310 32812501 A G
rs13199787 32813254 C T
rs6457644 32814106 C T
rs7773068 32814212 G A
rs7773694 32814312 A G
rs7773407 32814376 A C
rs9276351 32814394 A C
rs7755597 32814458 C T
rs9276370 32815273 G T
rs9276399 32816868 G A
rs17500468 32819156 G A
rs2213568 32819554 A C
rs9276427 32819835 T C
rs17500510 32820796 A G
rs2213565 32821166 C T
rs2239800 32821245 G A
rs9276435 32821845 T C
rs2071800 32822121 A G
rs4415152 32825002 C T
rs9276472 32825202 G A
rs9276502 32827644 C A
rs2213572 32827782 A G
rs10807113 32830164 C A
rs9276555 32830732 A G
rs7770024 32831319 A G
rs7774452 32831847 T C
rs7756516 32831895 C T
rs9276558 32832039 A G
rs7774954 32832167 A C
rs2301271 32833171 A G
rs1023449 32835883 A C
rs2395256 32836566 C T
rs2006165 32836765 G A
rs2071551 32837437 C T
rs7453920 32837990 A G
rs2051549 32838064 G A
rs2071550 32838918 A C
rs1573649 32839236 G A
rs1573648 32839417 G A
rs6903130 32840188 G A
rs9348894 32840655 T A
rs9276586 32840915 G A
rs5019296 32841424 T C
rs35439528 32841801 T C
rs9276595 32841909 G A
rs9276598 32841965 G A
rs7382794 32842008 T C
rs6901084 32844914 C T
rs6457658 32845127 G A
rs6457663 32847290 A T
rs1383265 32847866 C T
rs2857212 32848389 G A
rs2857211 32848420 A G
rs1480383 32848834 C A
rs2857210 32849720 A G
rs28724890 32849822 A G
rs2621416 32849846 C T
rs2857208 32851081 C T
rs9276615 32851195 C T
rs13195441 32851276 A G
rs2857205 32852123 A G
rs2857204 32852325 T G
rs9276644 32853021 C T
rs2170183 32853302 T C
rs2857193 32855506 G A
rs28986337 32856376 T C
rs34043227 32856568 T C
rs28986338 32856788 T C
rs28986359 32859327 C G
rs28986364 32859669 C A
rs10484564 32860027 C G
rs719654 32860117 A G
rs28986373 32860128 A C
rs13204139 32860663 A G
rs2857177 32860818 T C
rs28986396 32862408 A G
rs2621393 32863194 C G
rs9276711 32865275 T C
rs2857165 32865715 G A
rs2621388 32865916 A G
rs2857164 32866197 C A
rs7758736 32866372 A G
rs1158785 32866549 T C
rs2621384 32867251 C T
rs2857161 32867275 G A
rs3948793 32867426 A G
rs2157081 32869754 G A
rs2157079 32870081 T C
rs9276722 32870369 G A
rs2621377 32871088 C T
rs2857151 32871492 A G
rs2857150 32871799 A G
rs9276726 32871866 C T
rs7767167 32873160 G A
rs1383261 32873429 T C
rs7383606 32874571 T C
rs9276734 32874832 A G
rs4947350 32875598 C T
rs7381376 32875651 G C
rs2199874 32877904 G A
rs2621358 32878786 T C
rs2857143 32880614 A G
rs2199870 32881150 C T
rs6912414 32882443 A G
rs7382619 32883787 T C
rs2857135 32883799 A G
rs7382649 32884065 T C
rs2857128 32884810 A G
rs2621336 32884954 C T
rs12207915 32885730 C T
rs2857118 32885878 A G
rs7383433 32886509 A G
rs2857114 32887974 G A
rs2621332 32888295 G A
rs2621331 32888448 C T
rs11244 32888702 A G
rs11967235 32889411 T C
rs2856997 32889754 C A
rs17501267 32890127 A G
rs2071475 32890365 A G
rs2071474 32890560 T C
rs2071473 32890583 T C
rs2857111 32891343 C T
rs2621326 32891874 G A
rs2071472 32892598 T C
rs2071471 32892623 A G
rs2071469 32892761 C T
rs2071468 32893013 G A
rs7762120 32893262 C T
rs2857107 32893493 T C
rs17429444 32894046 G A
rs1894408 32894811 C G
rs3763355 32894860 C T
rs3763354 32894895 G A
rs1894407 32895014 C A
rs1894406 32895034 C T
rs3763350 32895097 T C
rs2621323 32896685 G A
rs2621322 32896690 G T
rs9784876 32896856 A C
rs2621321 32897458 G A
rs16870907 32897785 T C
rs2857103 32899277 A C
rs13209654 32900637 C T
rs1894411 32900951 C T
rs2857101 32902654 C T
rs10484565 32903010 A G
rs241456 32903943 A G
rs241454 32904122 G A
rs241453 32904204 A G
rs241451 32904458 C T
rs241449 32904631 A C
rs241447 32904729 C T
rs241445 32905050 T C
rs241443 32905093 G T
rs241440 32905339 T C
rs4148874 32905466 C T
rs241439 32905515 T G
rs241438 32905598 C T
rs241437 32905662 A G
rs241436 32905854 A G
rs9380326 32906261 C T
rs1015166 32906709 T C
rs241433 32906773 C A
rs1800454 32908390 T C
rs241432 32910181 G T
rs4148872 32910785 T C
rs241430 32910798 T C
rs4148871 32911294 A G
rs241429 32911818 A G
rs241428 32912048 G T
rs3819714 32912195 A G
rs3819715 32912197 T G
rs3819716 32912262 A G
rs241427 32912392 A G
rs241426 32912531 T A
rs3819720 32912548 A G
rs241424 32912912 A G
rs2239701 32913027 C T
rs2071465 32913448 G C
rs2071544 32914099 T C
rs4148870 32914369 T C
rs2071552 32914439 G A
rs4148868 32914562 A G
rs4713598 32914764 G T
rs3763366 32915424 C G
rs3763349 32916210 G A
rs9357155 32917826 A G
rs9276810 32918421 A G
rs6924102 32919361 G A
rs2071543 32919607 T G
rs2071463 32920506 T C
rs2071541 32920836 G A
rs1057373 32921257 A C
rs13215 32921830 A C
rs4711312 32922637 G A
rs17213812 32923494 T C
rs16871027 32924641 T G
rs2071482 32924678 A C
rs12527715 32924976 C T
rs12529313 32925108 G A
rs2071538 32926656 A G
rs2071537 32926969 A C
rs4148879 32927456 A G
rs2071481 32927843 C T
rs4148878 32930164 G T
rs1351383 32930247 C A
rs1351382 32930274 G C
rs4713600 32930836 T G
rs3763346 32931235 C T
rs991760 32931545 A G
rs2071534 32932296 T C
rs17587 32933068 A G
rs2071477 32933326 C T
rs2071476 32933357 G A
rs20547 32934211 G A
rs6930981 32934428 C T
rs1871668 32936672 T C
rs9276820 32937254 A G
rs9276825 32937692 A G
rs7767288 32937991 A G
rs7766900 32938012 G A
rs3752430 32940645 T C
rs1383267 32941624 A G
rs1871667 32942207 G A
rs10484566 32943236 G T
rs6931062 32943593 A C
rs1580345 32945674 C A
rs6906376 32946562 A C
rs6929078 32946642 C T
rs7453903 32946927 C T
rs9276845 32948117 G A
rs9276864 32951216 T G
rs28724900 32952010 T C
rs7757767 32953851 G A
rs2621426 32954548 T C
rs9276899 32956146 T C
rs2170185 32957617 G A
rs9276909 32958817 T C
rs2127675 32958828 G A
rs4947259 32959485 T C
rs1002985 32960426 T C
rs7767277 32961020 A C
rs35571244 32961197 C T
rs10046257 32962675 A G
rs10046277 32963059 T C
rs10046115 32963152 G A
rs7740137 32963253 G A
rs6457688 32963602 G A
rs6457689 32963661 T C
rs9276913 32965474 G A
rs10214510 32965503 G A
rs241413 32966978 G A
rs9469300 32968730 A G
rs241409 32969898 G A
rs3749981 32970660 T C
rs241408 32970689 A G
rs241407 32970718 T C
rs241406 32971121 G T
rs11969321 32972868 C G
rs17508331 32973316 C T
rs241405 32973776 A G
rs9276915 32973889 A G
rs241404 32973975 C T
rs9461818 32975837 G A
rs10080898 32977860 C A
rs9296057 32977893 G A
rs3101942 32978035 G A
rs1591 32979295 C A
rs241399 32979536 T C
rs9469302 32980244 G A
rs1585894 32983301 T G
rs241398 32983428 T C
rs9500926 32984492 C T
rs1978030 32985051 G A
rs154989 32985151 A G
rs154988 32985244 G A
rs9469311 32988273 G A
rs154984 32988397 A G
rs154983 32988423 G T
rs9276921 32989480 G A
rs35599935 32994465 C T
rs149392 32997949 C T
rs194679 32999316 T C
rs9296059 33001080 C A
rs9501239 33003558 G A
rs11756897 33007117 G A
rs154978 33007274 C T
rs3132131 33007463 A G
rs154973 33008620 T C
rs154972 33008629 G A
rs181997 33008696 A G
rs3129299 33008765 T C
rs1465651 33009329 T C
rs241457 33009399 G T
rs3132132 33009912 A G
rs12662077 33009979 A G
rs10751 33010561 A G
rs23544 33011615 T C
rs68600 33011702 T C
rs151719 33011878 C T
rs2071556 33012579 T G
rs171329 33012639 A G
rs1042337 33012959 G A
rs714289 33013789 G A
rs6934645 33014206 A C
rs6920787 33015480 G T
rs28365995 33017076 T C
rs12206377 33017313 G A
rs3101944 33019105 T C
rs1480380 33021224 T C
rs3130595 33022275 A G
rs189865 33022308 T C
rs194682 33022591 T C
rs6899309 33023801 C T
rs16871226 33023829 G A
rs1050391 33025835 A G
rs17617515 33026102 T G
rs3135029 33029752 T G
rs9378127 33030437 A G
rs28724903 33032039 T C
rs209475 33033563 A G
rs580962 33033670 T C
rs6906517 33034558 T C
rs11757089 33035559 A G
rs206783 33040128 A C
rs206786 33043157 C A
rs10484568 33043729 G A
rs3135330 33046027 G A
rs3129296 33046269 G C
rs17220479 33048793 T C
rs620202 33049888 T G
rs635688 33051129 C T
rs3129307 33052965 A G
rs3918143 33053603 T C
rs206781 33054111 C T
rs3918140 33056440 A G
rs565876 33058028 A G
rs16871297 33058195 G A
rs17220500 33059571 G C
rs206777 33060524 A G
rs11967576 33060751 T C
rs3097645 33061258 G C
rs206776 33061689 T C
rs206775 33062612 C A
rs3097646 33062667 C A
rs579615 33065397 T C
rs206769 33069082 T C
rs9500927 33069339 A G
rs206768 33069365 G A
rs9276964 33072945 G A
rs3128948 33073063 A G
rs176248 33073920 A G
rs2395300 33076254 A G
rs2894311 33076317 C G
rs9276969 33076375 A C
rs12191230 33076576 A G
rs2395301 33076671 T C
rs12193085 33077674 T C
rs206762 33078428 G A
rs3128931 33079686 A G
rs3128933 33080141 A G
rs3128935 33080382 C T
rs592625 33080668 C T
rs376892 33080865 A G
rs35776718 33080881 A G
rs416622 33081259 T C
rs9276975 33081577 T C
rs3129304 33081721 C T
rs9276976 33081772 T C
rs3129303 33081856 C T
rs408036 33082246 T C
rs3129302 33082321 T C
rs2581 33082379 T G
rs2582 33082529 T G
rs378352 33082912 A G
rs453779 33083359 A G
rs2284191 33084632 A G
rs86567 33084737 G T
rs403414 33085293 G A
rs381218 33085398 T G
rs6911639 33086156 C T
rs3763342 33086975 T C
rs4713603 33087587 T C
rs4713604 33087748 C G
rs4486068 33088584 A G
rs3130603 33088586 A C
rs34354079 33089533 A G
rs6457699 33089625 C T
rs9276992 33089915 C T
rs34570277 33089995 T C
rs2395304 33090899 T C
rs9276994 33092233 C T
rs6936620 33092429 A G
rs2116264 33092766 G A
rs3130604 33093030 G A
rs1367731 33093177 T C
rs4713605 33093970 A T
rs3130607 33095255 A G
rs423639 33095752 T C
rs6457702 33096027 T G
rs17214311 33096153 A G
rs9296068 33096673 T G
rs3130609 33097499 T C
rs7738250 33100402 A G
rs397576 33101164 C A
rs9277015 33101244 A G
rs6933319 33103841 T C
rs6933546 33103992 C T
rs443623 33104328 T A
rs6920606 33105652 T C
rs9277027 33106216 G A
rs3130171 33106707 C T
rs34493748 33109749 C T
rs2858458 33111043 C T
rs423196 33111540 C T
rs448733 33111665 A C
rs763469 33112365 A G
rs414564 33112895 C T
rs444821 33112913 T C
rs439852 33113186 T C
rs406477 33113622 C T
rs9277052 33113910 C T
rs663310 33114847 C T
rs410763 33115089 A G
rs393906 33115170 C T
rs7774158 33115730 A C
rs441576 33116524 G A
rs9277059 33116851 C T
rs2567274 33124685 T C
rs375912 33124706 C T
rs2105929 33124865 G A
rs450745 33126704 A G
rs7738815 33128365 C G
rs3097662 33128755 C T
rs9277196 33131924 A G
rs376877 33132584 G C
rs3135402 33132632 C A
rs2395309 33134224 A G
rs7905 33140953 C T
rs3077 33141000 A G
rs2301226 33142574 A G
rs1054025 33143749 C T
rs1042190 33144977 T C
rs10214910 33145653 C A
rs2301220 33146744 C T
rs9277341 33147603 T C
rs6914849 33148693 G A
rs1431399 33149012 A G
rs1431400 33149154 C T
rs1431401 33149164 G A
rs2051548 33149567 T C
rs9380340 33150269 G A
rs987870 33150858 G A
rs2071349 33151498 G C
AA_DPB1_-29_33151798 33151798 x M
AA_DPB1_-28_33151801 33151801 x M
AA_DPB1_-27_33151804 33151804 x V
AA_DPB1_-26_33151807 33151807 x L
AA_DPB1_-25_33151810 33151810 x Q
AA_DPB1_-24_33151813 33151813 x V
AA_DPB1_-23_33151816 33151816 x S
AA_DPB1_-22_33151819 33151819 x A
AA_DPB1_-21_33151822 33151822 x A
AA_DPB1_-20_33151825 33151825 x P
AA_DPB1_-19_33151828 33151828 x R
AA_DPB1_-18_33151831 33151831 x T
AA_DPB1_-17_33151834 33151834 x V
AA_DPB1_-16_33151837 33151837 x A
AA_DPB1_-15_33151840 33151840 x L
AA_DPB1_-14_33151843 33151843 x T
AA_DPB1_-13_33151846 33151846 x A
AA_DPB1_-12_33151849 33151849 x L
AA_DPB1_-11_33151852 33151852 x L
AA_DPB1_-10_33151855 33151855 x M
AA_DPB1_-9_33151858 33151858 x V
AA_DPB1_-8_33151861 33151861 x L
AA_DPB1_-7_33151864 33151864 x L
AA_DPB1_-6_33151867 33151867 x T
AA_DPB1_-5_33151870 33151870 x S
AA_DPB1_-4_33151873 33151873 x V
AA_DPB1_-3_33151876 33151876 x V
AA_DPB1_-2_33151879 33151879 x Q
AA_DPB1_-1_33151882 33151882 x G
AA_DPB1_1_33151885 33151885 x R
AA_DPB1_2_33151888 33151888 x A
AA_DPB1_3_33151891 33151891 x T
AA_DPB1_4_33151894 33151894 x P
rs2071351 33151908 A G
rs2071353 33152235 T C
rs2071354 33152366 C T
rs3135021 33153536 A G
AA_DPB1_5_33156427 33156427 x E
AA_DPB1_6_33156430 33156430 x N
AA_DPB1_7_33156433 33156433 x Y
AA_DPB1_8_33156436 33156436 V L
AA_DPB1_9_33156439_F 33156439 A P
AA_DPB1_9_33156439_H 33156439 P A
AA_DPB1_9_33156439_Y 33156439 P A
AA_DPB1_11_33156445 33156445 L G
AA_DPB1_17_33156463 33156463 P A
AA_DPB1_33_33156511 33156511 Q E
AA_DPB1_35_33156517_F 33156517 A P
AA_DPB1_35_33156517_L 33156517 P A
AA_DPB1_35_33156517_Y 33156517 P A
AA_DPB1_36_33156520 33156520 A V
AA_DPB1_55_33156577_D 33156577 P A
AA_DPB1_55_33156577_A 33156577 P A
AA_DPB1_55_33156577_E 33156577 P A
AA_DPB1_56_33156580 33156580 E A
AA_DPB1_57_33156583 33156583 D E
AA_DPB1_65_33156607 33156607 L I
AA_DPB1_69_33156619_E 33156619 P A
AA_DPB1_69_33156619_K 33156619 A P
AA_DPB1_69_33156619_R 33156619 P A
rs1042151 33156639 G A
AA_DPB1_76_33156640_M 33156640 A P
AA_DPB1_76_33156640_V 33156640 P A
AA_DPB1_76_33156640_I 33156640 P A
AA_DPB1_84_33156664_G 33156664 P A
AA_DPB1_84_33156664_D 33156664 A P
AA_DPB1_84_33156664_V 33156664 P A
AA_DPB1_85_33156667 33156667 G E
AA_DPB1_86_33156670 33156670 P A
AA_DPB1_87_33156673 33156673 M V
AA_DPB1_91_33156685 33156685 x R
AA_DPB1_92_33156688 33156688 x R
rs2856826 33157137 G A
HLA_DPB1_02 33157346 P A
HLA_DPB1_0201 33157346 P A
HLA_DPB1_0202 33157346 P A
HLA_DPB1_03 33157346 P A
HLA_DPB1_0301 33157346 P A
HLA_DPB1_04 33157346 P A
HLA_DPB1_0401 33157346 P A
HLA_DPB1_0402 33157346 P A
HLA_DPB1_05 33157346 P A
HLA_DPB1_0501 33157346 P A
HLA_DPB1_09 33157346 P A
HLA_DPB1_0901 33157346 P A
HLA_DPB1_13 33157346 P A
HLA_DPB1_1301 33157346 P A
HLA_DPB1_14 33157346 P A
HLA_DPB1_1401 33157346 P A
HLA_DPB1_15 33157346 P A
HLA_DPB1_1501 33157346 P A
HLA_DPB1_17 33157346 P A
HLA_DPB1_1701 33157346 P A
HLA_DPB1_29 33157346 P A
HLA_DPB1_2901 33157346 P A
HLA_DPB1_38 33157346 P A
HLA_DPB1_3801 33157346 P A
rs9378177 33157362 G A
rs9277378 33158257 G A
rs9277396 33159117 A G
AA_DPB1_93_33160705 33160705 x V
AA_DPB1_94_33160708 33160708 x Q
AA_DPB1_95_33160711 33160711 x P
AA_DPB1_96_33160714_R 33160714 A P
AA_DPB1_96_33160714_K 33160714 P A
AA_DPB1_96_33160714_x 33160714 P A
AA_DPB1_97_33160717 33160717 x V
AA_DPB1_98_33160720 33160720 x N
AA_DPB1_99_33160723 33160723 x V
AA_DPB1_100_33160726 33160726 x S
AA_DPB1_101_33160729 33160729 x P
AA_DPB1_102_33160732 33160732 x S
AA_DPB1_103_33160735 33160735 x K
AA_DPB1_104_33160738 33160738 x K
AA_DPB1_105_33160741 33160741 x G
AA_DPB1_106_33160744 33160744 x P
AA_DPB1_107_33160747 33160747 x L
AA_DPB1_108_33160750 33160750 x Q
AA_DPB1_109_33160753 33160753 x H
AA_DPB1_110_33160756 33160756 x H
AA_DPB1_111_33160759 33160759 x N
AA_DPB1_112_33160762 33160762 x L
AA_DPB1_113_33160765 33160765 x L
AA_DPB1_114_33160768 33160768 x V
AA_DPB1_115_33160771 33160771 x C
AA_DPB1_116_33160774 33160774 x H
AA_DPB1_117_33160777 33160777 x V
AA_DPB1_118_33160780 33160780 x T
AA_DPB1_119_33160783 33160783 x D
AA_DPB1_120_33160786 33160786 x F
AA_DPB1_121_33160789 33160789 x Y
AA_DPB1_122_33160792 33160792 x P
AA_DPB1_123_33160795 33160795 x G
AA_DPB1_124_33160798 33160798 x S
AA_DPB1_125_33160801 33160801 x I
AA_DPB1_126_33160804 33160804 x Q
AA_DPB1_127_33160807 33160807 x V
AA_DPB1_128_33160810 33160810 x R
AA_DPB1_129_33160813 33160813 x W
AA_DPB1_130_33160816 33160816 x F
AA_DPB1_131_33160819 33160819 x L
AA_DPB1_132_33160822 33160822 x N
AA_DPB1_133_33160825 33160825 x G
AA_DPB1_134_33160828 33160828 x Q
AA_DPB1_135_33160831 33160831 x E
AA_DPB1_136_33160834 33160834 x E
AA_DPB1_137_33160837 33160837 x T
AA_DPB1_138_33160840 33160840 x A
AA_DPB1_139_33160843 33160843 x G
AA_DPB1_140_33160846 33160846 x V
AA_DPB1_141_33160849 33160849 x V
AA_DPB1_142_33160852 33160852 x S
AA_DPB1_143_33160855 33160855 x T
AA_DPB1_144_33160858 33160858 x N
AA_DPB1_145_33160861 33160861 x L
AA_DPB1_146_33160864 33160864 x I
AA_DPB1_147_33160867 33160867 x R
AA_DPB1_148_33160870 33160870 x N
AA_DPB1_149_33160873 33160873 x G
AA_DPB1_150_33160876 33160876 x D
AA_DPB1_151_33160879 33160879 x W
AA_DPB1_152_33160882 33160882 x T
AA_DPB1_153_33160885 33160885 x F
AA_DPB1_154_33160888 33160888 x Q
AA_DPB1_155_33160891 33160891 x I
AA_DPB1_156_33160894 33160894 x L
AA_DPB1_157_33160897 33160897 x V
AA_DPB1_158_33160900 33160900 x M
AA_DPB1_159_33160903 33160903 x L
AA_DPB1_160_33160906 33160906 x E
AA_DPB1_161_33160909 33160909 x M
AA_DPB1_162_33160912 33160912 x T
AA_DPB1_163_33160915 33160915 x P
AA_DPB1_164_33160918 33160918 x Q
AA_DPB1_165_33160921 33160921 x Q
AA_DPB1_166_33160924 33160924 x G
AA_DPB1_167_33160927 33160927 x D
AA_DPB1_168_33160930 33160930 x V
AA_DPB1_169_33160933 33160933 x Y
AA_DPB1_170_33160936_T 33160936 A P
AA_DPB1_170_33160936_I 33160936 P A
AA_DPB1_170_33160936_x 33160936 P A
AA_DPB1_171_33160939 33160939 x C
AA_DPB1_172_33160942 33160942 x Q
AA_DPB1_173_33160945 33160945 x V
AA_DPB1_174_33160948 33160948 x E
AA_DPB1_175_33160951 33160951 x H
AA_DPB1_176_33160954 33160954 x T
AA_DPB1_177_33160957 33160957 x S
AA_DPB1_178_33160960_L 33160960 A P
AA_DPB1_178_33160960_M 33160960 P A
AA_DPB1_178_33160960_x 33160960 P A
AA_DPB1_179_33160963 33160963 x D
AA_DPB1_180_33160966 33160966 x S
AA_DPB1_181_33160969 33160969 x P
AA_DPB1_182_33160972 33160972 x V
AA_DPB1_183_33160975 33160975 x T
AA_DPB1_184_33160978 33160978 x V
AA_DPB1_185_33160981 33160981 x E
AA_DPB1_186_33160984 33160984 x W
rs9277464 33161330 T C
rs9277469 33161446 T G
AA_DPB1_187_33161534 33161534 x K
AA_DPB1_188_33161537 33161537 x A
AA_DPB1_189_33161540 33161540 x Q
AA_DPB1_190_33161543 33161543 x S
AA_DPB1_191_33161546 33161546 x D
AA_DPB1_192_33161549 33161549 x S
AA_DPB1_193_33161552 33161552 x A
AA_DPB1_194_33161555 33161555 x R
AA_DPB1_195_33161558 33161558 x S
AA_DPB1_196_33161561 33161561 x K
AA_DPB1_197_33161564 33161564 x T
AA_DPB1_198_33161567 33161567 x L
AA_DPB1_199_33161570 33161570 x T
AA_DPB1_200_33161573 33161573 x G
AA_DPB1_201_33161576 33161576 x A
AA_DPB1_202_33161579 33161579 x G
AA_DPB1_203_33161582 33161582 x G
AA_DPB1_204_33161585 33161585 x F
AA_DPB1_205_33161588_V 33161588 A P
AA_DPB1_205_33161588_M 33161588 P A
AA_DPB1_205_33161588_x 33161588 P A
AA_DPB1_206_33161591 33161591 x L
AA_DPB1_207_33161594 33161594 x G
AA_DPB1_208_33161597 33161597 x L
AA_DPB1_209_33161600 33161600 x I
AA_DPB1_210_33161603 33161603 x I
AA_DPB1_211_33161606 33161606 x C
AA_DPB1_212_33161609 33161609 x G
AA_DPB1_213_33161612 33161612 x V
AA_DPB1_214_33161615 33161615 x G
AA_DPB1_215_33161618_I 33161618 A P
AA_DPB1_215_33161618_x 33161618 P A
AA_DPB1_215_33161618_T 33161618 P A
rs3097675 33161618 C T
AA_DPB1_216_33161621 33161621 x F
AA_DPB1_217_33161624 33161624 x M
AA_DPB1_218_33161627 33161627 x H
AA_DPB1_219_33161630 33161630 x R
AA_DPB1_220_33161633 33161633 x R
AA_DPB1_221_33161636 33161636 x S
AA_DPB1_222_33161639 33161639 x K
AA_DPB1_223_33161642 33161642 x K
rs9277471 33161660 A G
AA_DPB1_224_33161974 33161974 x V
AA_DPB1_225_33161977 33161977 x Q
AA_DPB1_226_33161980 33161980 x R
AA_DPB1_227_33161983 33161983 x G
AA_DPB1_228_33161986 33161986 x S
AA_DPB1_229_33161989 33161989 x A
rs9277533 33162699 T C
rs9277555 33163583 A G
rs3117229 33164047 A G
rs3117228 33164413 T G
rs9277557 33164672 C T
rs9277565 33164875 T C
rs3130188 33165154 C T
rs3091282 33165176 C G
rs3117226 33165637 A G
rs3117225 33165689 A G
rs3097652 33165813 T C
rs2068204 33166696 A G
rs3128972 33166752 C T
rs2179920 33166852 T C
rs10484569 33166930 A G
rs2179919 33167240 C T
rs2281390 33167647 T G
rs2281389 33167774 G A
rs3128917 33167974 G T
rs2281388 33168096 A G
rs7763822 33168406 T C
rs3117222 33168927 T C
rs3128918 33169076 C T
rs3130190 33169668 C T
rs3130191 33169849 C T
rs3117221 33169925 T C
rs3130198 33171909 G A
rs3117213 33172583 T G
rs2395319 33175189 T C
rs3117239 33179755 G A
rs2064479 33180218 T C
rs2064478 33180244 T C
rs2064476 33181300 G A
rs3117234 33181962 G A
rs3117231 33182886 G A
rs3130215 33182941 A G
rs3117230 33183613 G A
rs3128930 33183644 T C
rs6457713 33185754 T C
rs9380342 33186551 T G
rs9380343 33187144 T C
rs6937034 33187744 G A
rs6937061 33187790 G A
rs9348906 33188338 G T
rs9277629 33190087 T C
rs1810472 33191099 C T
rs2395349 33191112 A G
rs3129294 33192649 C A
rs3117039 33193829 T C
rs3117038 33193888 T C
rs3117035 33194227 T C
rs1883414 33194426 A G
rs9277682 33195662 C T
rs4713607 33198814 A G
rs9277723 33199432 A G
rs3117021 33200027 T C
rs6913896 33201343 T A
rs3129275 33202236 T C
rs3129274 33202847 C T
rs3117016 33203494 A G
rs3117008 33204252 A G
rs3117004 33204744 G A
rs3116998 33205209 T C
rs3130235 33205360 A G
rs3130237 33205539 C T
rs3129269 33205592 A C
rs6901221 33206254 C A
rs9277768 33206547 T C
rs9277769 33206574 C T
rs2294478 33206944 C A
rs2294472 33207188 A G
rs2395352 33208710 A G
rs7756467 33209422 A C
rs3129264 33209580 G A
rs7750000 33211299 C A
rs9366816 33212153 T C
rs13437000 33213042 C T
rs4713610 33215933 G T
rs926421 33216013 G C
rs3129249 33217534 T C
rs9296086 33218145 G A
rs7754200 33218911 G A
rs3129234 33219325 T C
rs3129231 33220196 G A
rs3129228 33220579 T G
rs3129223 33221175 T C
rs1003979 33222149 T C
rs3130151 33223002 T C
rs2395365 33224200 A C
rs3129214 33225236 T C
rs721394 33225796 T C
rs726599 33229656 C T
rs756441 33230149 A G
rs756440 33230309 G A
rs9277912 33232636 T G
rs3129207 33233290 C G
rs3129206 33233440 C T
rs9277920 33233703 A G
rs3130161 33233836 C A
rs3129203 33235735 T C
rs4713614 33235965 C A
rs9368757 33236355 A G
rs3116956 33237049 T C
rs9380351 33237724 A G
rs2235499 33237942 T G
rs734181 33238186 G C
rs2235498 33238408 A G
rs2257126 33239712 A G
rs2855453 33242370 C A
rs986522 33243940 C G
rs986521 33244123 G A
rs2855448 33244553 C T
rs2855442 33245381 C T
rs2855441 33245705 C T
rs9368758 33245999 A G
rs2855440 33246476 T C
rs2855437 33246933 G A
rs1799910 33247306 T C
rs2855434 33247640 A G
rs973233 33247987 T G
rs2855432 33248961 A G
rs9277932 33249231 T G
rs2855430 33249258 A G
rs970901 33249453 C T
rs2076312 33250140 A C
rs2071026 33250770 T C
rs2254287 33251926 C G
rs1799908 33252221 T A
rs2855425 33252351 G A
rs2076311 33253347 A C
rs2855423 33253688 A G
rs16868943 33255705 A G
rs2269346 33266876 T C
rs9469378 33267642 C T
rs9277935 33268403 G T
rs1050673 33269639 A G
rs2072915 33270060 A T
rs2744537 33270193 A C
rs6531 33271429 G A
rs3117040 33272713 C A
rs2076310 33274012 A G
rs110662 33280910 G A
rs439205 33281820 G A
rs383711 33281976 A G
rs421446 33282761 A G
rs107822 33283553 C T
rs213210 33283802 G A
rs213208 33285988 G T
rs2854028 33287667 T C
rs1567464 33290848 A G
rs213213 33291708 T C
rs9277937 33292872 C T
rs28892580 33296201 T G
rs386084 33300640 G A
rs213194 33303582 A G
rs213198 33306749 A G
rs213220 33310618 C T
rs213221 33311316 A G
rs9277952 33312252 A G
rs457565 33323882 G A
rs461338 33326158 C T
rs213202 33340033 G A
rs17215210 33347457 A G
rs465658 33347883 G A
rs466886 33348677 T G
rs213204 33349054 C A
rs213205 33349113 T C
rs213207 33349147 C T
rs458434 33350803 A C
rs464367 33352619 C T
rs3445 33354496 A G
rs469064 33358454 A C
rs455567 33360093 A G
rs467508 33360314 A G
rs14398 33362643 G A
rs446735 33363081 C A
rs465151 33363347 T C
rs3130257 33364449 T C
rs463260 33364962 T C
rs3130258 33365140 T C
rs464865 33365164 G A
rs456261 33366421 A G
rs2239842 33369849 G A
rs1059288 33375650 G A
rs15604 33375693 G A
rs12664430 33380655 T C
rs2282851 33388287 T C
rs3106191 33388483 A C
rs3106189 33389980 T C
rs3130099 33390159 G A
rs1061801 33390316 A G
rs1061783 33390606 T C
rs3130100 33391744 C T
rs2239839 33396053 A C
rs1059231 33396249 G A
rs2073525 33398803 G A
rs3748082 33399849 A G
rs9277974 33400304 C T
rs3130267 33414772 G T
rs3130270 33416199 G A
rs3130014 33420286 A G
rs3130013 33421405 A C
rs211474 33428591 G A
rs3117324 33432505 T G
rs3106192 33434228 G A
rs9278019 33434412 T C
rs211455 33436496 G A
rs211453 33438109 T G
rs211452 33438959 A G
rs3130275 33440115 G A
rs3130276 33444908 T C
rs9278027 33448488 C T
rs2747479 33454164 C A
rs6923740 33456569 A G
rs2747477 33457863 G A
rs456993 33466256 C T
rs465506 33466986 G A
rs465474 33467120 G A
rs461964 33468552 G T
rs211462 33472061 G T
rs211457 33473618 T C
rs211464 33478204 T C
rs395832 33481627 T C
rs2235982 33488782 G A
rs761583 33489437 G A
rs442745 33490219 C T
rs4231 33491952 C G
rs1705003 33493931 G A
rs211456 33497359 G T
rs7752202 33497581 T C
rs7752625 33497679 A G
rs761582 33504293 T G
rs413722 33506598 T C
rs9394145 33507756 T C
rs453590 33511400 C T
rs411136 33516520 G A
rs1755044 33524796 T C
rs2247385 33529555 T C
rs2772385 33530128 T G
rs3119025 33530954 T G
rs3130032 33534827 T C
rs2772372 33535328 T C
rs3119021 33537930 A G
rs3130035 33538928 A G
rs2772374 33539495 A G
rs6910721 33579538 A G
rs769051 33581872 T G
rs3857558 33584991 G T
rs9296092 33586474 A G
rs7762843 33587387 C T
rs86715 33588413 G A
rs68191 33588716 C T
rs210179 33593214 C T
rs210180 33593237 A T
rs449242 33604692 G T
rs9469481 33613572 A G
rs210203 33619207 A G
rs210170 33633658 C T
rs210130 33641382 T G
rs6914422 33642858 T C
rs210132 33644648 T G
rs17627049 33645780 A C
rs210134 33648187 A G
rs210138 33650516 G A
rs4987115 33651671 A G
rs210142 33654815 T C
rs5745568 33656372 T G
rs530878 33659492 G A
rs394199 33661558 C T
rs419261 33662125 T C
rs4559081 33663326 A G
rs420361 33663882 T C
rs396746 33665023 A C
rs430655 33665203 A G
rs375555 33665719 C T
rs210162 33668874 G A
rs10947410 33670687 C T
rs6929774 33670698 T C
rs6457736 33672390 C T
rs12213869 33676665 G A
rs4713638 33678002 A G
rs210120 33682391 A G
rs444697 33682987 A G
rs169737 33684555 T C
rs9469525 33689783 A G
rs499384 33690068 A G
rs3748079 33696125 T C
rs9469532 33709110 A G
rs9357162 33721322 A G
rs6935686 33722105 T C
rs6457738 33725442 C T
rs1570760 33730911 T C
rs4259245 33732199 G A
rs2274200 33733674 C T
rs2296341 33735551 C T
rs2147658 33738107 A G
rs2296340 33738450 A G
rs1536041 33738995 A G
rs1536036 33739992 G A
rs12198325 33740429 T C
rs6901411 33741505 G A
rs1570759 33741918 A G
rs2077163 33744885 C T
rs2229634 33746158 T C
rs7769838 33749934 T C
rs2296333 33749990 T G
rs942639 33750571 G A
rs2229637 33751536 A G
rs729424 33752011 C T
rs10947427 33752231 A G
rs10947428 33755036 C T
rs4713653 33755572 C A
rs4713654 33755629 A G
rs9469554 33756075 G A
rs11967839 33756122 T C
rs4713656 33756975 G A
rs2296330 33758599 G A
rs2296329 33758721 G A
rs11759011 33758790 A G
rs942636 33759107 T C
rs942637 33761089 T C
rs2296742 33767771 G A
rs9296097 33768121 A G
rs3818528 33769069 G A
rs684119 33770645 T C
rs594223 33775943 G T
rs597386 33776596 C A
rs2281829 33783620 A G
rs542441 33783829 C A
rs649775 33792291 A G
rs2966 33797498 C T
rs2967 33797512 A G
rs559290 33797934 A G
rs630792 33798288 A G
rs6457740 33805103 A G
rs4713671 33807877 T C
rs12207382 33810679 T C
rs622917 33810847 T C
rs623813 33811067 T C
rs545787 33811208 A G
rs568901 33818016 C T
rs6942022 33818262 T C
rs9469583 33825748 T C
rs4713676 33830076 T G
rs4304152 33831268 G A
rs6919321 33831982 G A
rs9380376 33832772 C T
rs9469586 33833762 A G
rs4711345 33838932 A G
rs9394165 33839386 G A
rs6925337 33840197 T G
rs4711348 33844273 G A
rs1075379 33845778 C T
rs943472 33846420 T C
rs10947436 33847938 A G
rs6904716 33849267 G A
rs4711350 33849694 A G
rs6933607 33851975 A G
rs2296748 33853049 C T
rs943476 33858064 A G
rs2395402 33861651 G A
rs756137 33863868 T C
rs3806107 33875391 T C
rs3828783 33875705 A G
rs2281820 33876875 A G
rs2281818 33879757 T C
rs3763253 33880739 G A
rs9366829 33881177 A G
rs7774407 33883369 C T
rs1547669 33883619 A G
rs2395399 33885410 T C
rs9394169 33886942 A G
rs9469591 33890018 C T
rs1535948 33891861 A G
rs3957165 33892842 C T
rs1535950 33893805 A G
rs13203745 33895724 C T
rs4713691 33898393 G A
rs767896 33899493 T C
rs3998109 33901738 A G
rs9469597 33902107 C T
rs9469599 33902236 T G
rs9461917 33904987 T C
rs12055409 33909488 G A
rs7761859 33912115 C T
rs6901216 33915069 C T
rs6905353 33921021 G T
rs9469615 33924911 C T
rs4713693 33925907 C T
rs11753213 33927560 G A
rs6457742 33928037 T C
rs9296100 33930843 T C
rs4713697 33934568 C T
rs9469619 33936156 G A
rs10947460 33936212 A G
rs6934013 33938340 C T
rs4711358 33941469 T C
rs1555687 33943188 T C
rs6457744 33945294 G A
rs1324582 33947337 T C
rs9366831 33947613 G T
rs10947461 33948099 A G
rs9348927 33948635 A G
rs9380384 33949339 G T
rs6926872 33951737 A G
rs4713711 33954121 C T
rs12214429 33956087 G T
rs16869652 33959151 A G
rs6935041 33961697 C T
rs9461924 33962794 A C
rs2274154 33965503 T C
rs6941621 33966177 G A
rs942505 33972215 A C
rs7741871 33972332 A G
rs3800341 33972976 G A
rs10947465 33973321 T G
rs4713714 33973358 T C
rs10485346 33974037 A G
rs12198623 33976625 A G
rs9296102 33977784 A G
rs6457748 33980127 G A
rs9394179 33980235 C T
rs4563711 33981677 C T
rs17535965 33982418 A G
rs16869677 33984060 T C
rs12523795 33984412 G A
rs12665045 33994660 A G
rs11969392 33994822 T C
rs4711367 33995045 C A
rs9368783 33995346 C A
rs9469633 33996774 A G
rs7748976 33998429 A G
rs11752328 33998552 A G
rs2477234 34002672 G A
rs12661060 34004098 T C
rs4711369 34006847 G A
rs6457749 34010631 C T
rs6939337 34011507 A G
rs7765294 34012986 T C
rs9394180 34016116 A C
rs9469640 34016377 G A
rs9469643 34019470 C T
rs7772005 34023654 G A
rs7771788 34023749 T C
rs2495958 34025191 T C
rs10947469 34025689 A G
rs2495964 34027028 G A
rs9469648 34028972 T C
rs2495971 34037043 G T
rs2495972 34040420 A G
rs2495975 34051992 T C
rs4713731 34053899 G A
rs9380396 34054552 T C
rs6911089 34055997 A G
rs2499762 34056602 T C
rs2495985 34060604 T C
rs2499766 34061624 T C
rs17531143 34061712 T G
rs12196305 34062885 G A
rs4256433 34064450 C T
rs2495988 34065112 A G
rs2495990 34068589 A G
rs2495992 34069419 T C
rs2451370 34071479 A G
rs6900980 34079204 T G
rs9469670 34083788 C A
rs9461942 34092398 G A
rs2229901 34098425 C T
rs7772436 34099346 C T
rs2499669 34105353 A G
rs2499677 34115032 A G
rs2499679 34115984 G A
rs4711374 34123743 T C
rs2451328 34124764 C T
rs1873250 34130718 G T
rs2499682 34142419 A G
rs10947476 34142626 T C
rs1906953 34144424 T C
rs2499689 34149284 G A
rs2499694 34151276 A G
rs6928460 34152354 T G
rs2499697 34152896 A C
rs1994582 34154109 T C
rs12211633 34158895 T C
rs9368793 34159420 G A
rs1873249 34161402 G A
rs1472037 34163657 A C
rs2499711 34164704 T G
rs937035 34167217 A G
rs874631 34170783 A G
rs12206652 34173960 G A
rs3887555 34177040 C T
rs2499714 34180193 T C
rs7763695 34180539 T C
rs2451347 34180916 C T
rs1109654 34182441 G A
rs13196449 34191542 G A
rs9469718 34198588 G A
rs2499730 34210039 T G
rs2451334 34211640 A G
rs914813 34211932 C T
rs2029457 34214562 G A
rs10947479 34239354 A G
rs10947482 34239588 A C
rs4713750 34240929 C T
rs4713751 34241466 C T
rs1105695 34251270 A G
rs7744288 34261419 A G
rs7742369 34273699 G A
rs1759645 34302844 C T
rs1776897 34302989 G T
rs1759628 34305166 T C
rs3798539 34317822 T G
rs1150779 34323897 C T
rs9394200 34326696 T C
rs9469761 34344407 A G
rs10947494 34371721 G A
rs3798554 34376662 C T
rs6930978 34378646 C T
rs4711390 34394402 C T
rs206936 34410847 A G
rs3798557 34418454 G A
rs6935129 34479685 G A
rs10947500 34490588 T C
rs16889690 34491766 T C
rs16889706 34492830 T C
rs16889754 34497338 C T
rs3913010 34505898 A G
rs16889851 34509356 G A
rs9366856 34513693 G A
rs9394220 34524366 G T
rs4713791 34524871 T C
rs9394222 34530332 A G
rs6927652 34541488 T G
rs11759825 34543009 G A
rs9469791 34547727 A G
rs9394226 34549709 T C
rs3846866 34551900 T C
rs3889226 34565506 T C
rs4713797 34566511 G A
rs7742005 34569136 C T
rs3904668 34571988 A G
rs4713805 34579985 A C
rs4713806 34582607 T C
rs2395567 34586181 G A
rs10947508 34588615 T C
rs3800471 34589118 G T
rs11753634 34590245 A C
rs11758326 34590476 G A
rs4713808 34590993 C T
rs3800466 34600990 C T
rs913014 34609507 G A
rs3734362 34610000 G A
rs11756280 34611417 C T
rs7754038 34613172 G T
rs2233645 34615289 G A
rs3778076 34621244 A C
rs3798544 34628245 A G
rs9296121 34635460 T G
rs16890991 34636495 T C
rs4713813 34638143 C T
rs10947510 34639278 C T
rs205279 34648000 T C
rs6936773 34650026 A G
rs6917350 34652362 A G
rs2814982 34654538 T C
rs2814985 34656274 T C
rs205284 34659890 T C
rs205283 34661026 A G
rs1201872 34663687 A G
rs205262 34671142 G A
rs9469813 34677792 C T
rs2744974 34687409 T C
rs2744963 34700709 A G
rs17644393 34715936 T G
rs6909637 34721608 T C
rs2814992 34725122 G A
rs2814993 34726871 A G
rs2744949 34741840 T C
rs2815005 34746825 A G
rs2744943 34751157 G A
rs12215331 34752727 C T
rs6932930 34785081 G A
rs4513788 34802757 T C
rs2764211 34812591 C T
rs9462007 34823319 T C
rs7743724 34833456 A G
rs9462014 34836231 C T
rs11759151 34855581 T C
rs3798349 34879798 G A
rs9462027 34905219 A G
rs3734266 34931165 C T
rs16894945 34932085 C A
rs11755393 34932614 G A
rs3734265 34934671 G A
rs9469913 34935063 T A
rs6457796 34936531 C T
rs9469917 34939347 A G
rs13205210 34939834 C T
rs3734264 34939844 A G
rs3734263 34946407 G A
rs3734261 34948376 A G
rs3734260 34948418 A G
rs3822923 34948493 T C
rs3800453 34949308 G T
rs3734259 34952607 C T
rs2985 34953626 T C
rs9366871 34962723 T C
rs6907619 34976768 C T
rs9380470 34994414 G T
