# Supplementary material for: Construction and Application of a Korean Reference Panel for Imputing Classical Alleles and Amino Acids of Human Leukocyte Antigen Genes
Source: PLoS One. 2014 Nov 14;9(11):e112546. doi: 10.1371/journal.pone.0112546 (PMC4232350; doi:10.1371/journal.pone.0112546)
Supplement: File S2 — Korean HLA reference panel. (ZIP) [file pone.0112546.s002.zip › README.txt]

###########################################################
#
#  Korean Reference Panel v1.0 for imputing HLA variants
#  
#  Please visit https://sites.google.com/site/scbaehanyang/hla_panel and check this is the latest version.
#
#  Contact: Kwangwoo Kim (kwkim@broadinstitute.org)
#           Sang-Cheol Bae (scbae@hanyang.ac.kr)
#
###########################################################

1. Thank you for downloading Korean reference panel. Please visit https://sites.google.com/site/scbaehanyang/hla_panel and check this is the latest version.

2. Our HLA reference panel was designed for use with SNP2HLA. Please visit http://www.broadinstitute.org/mpg/snp2hla/ to learn SNP2HLA.

3. A total of 413 unrelated Korean subjects were analyzed for MHC SNPs within the extended MHC locus and classical alleles of six HLA genes, including HLA-A, -B, -C, -DRB1, -DPB1, and -DQB1.  The HLA reference panel was constructed by phasing the 5,858 MHC SNPs, 233 classical HLA alleles, and 1,387 amino acid residue markers from 1,025 amino acid positions as binary variables.

4. The Korean HLA reference panel is highly applicable and suitable for various genome-wide array data from East Asians, including Han Chinese, Japanese, and Korean populations.

5. Usage:
   ./SNP2HLA.csh DATA (.bed/.bim/.fam) REFERENCE (.bgl.phased/.markers) OUTPUT plink {optional: max_memory[mb] window_size}
   Example:
   ./SNP2HLA.csh /path_to/KOR_REF_1.0/HapMap3_CHB_JPT/hapmap3_r2_b36_chr6.MHC._plink.id61 /path_to/KOR_REF_1.0/KOR_REF/Kim_KOR_HLA OUTPUT/imputed plink

6. Citation: Kwangwoo Kim, So-Young Bang, Hye-Soon Lee, Sang-Cheol Bae. (2014) Construction and Application of a Korean Reference Panel for Imputing Classical Alleles and Amino Acids of Human Leukocyte Antigen Genes. PLoS ONE; under minor revision.
